# Supplementary material for: Comparative Genome-Scale Metabolic Modeling of Metallo-Beta-Lactamase–Producing Multidrug-Resistant Klebsiella pneumoniae Clinical Isolates
Source: Front Cell Infect Microbiol. 2019 May 24;9:161. doi: 10.3389/fcimb.2019.00161 (PMC6543805; doi:10.3389/fcimb.2019.00161)
Supplement: Supplementary Table 1 — The MIC (μg/ml) of the antibiotics against the selected four isolates. [file Table_1.XLSX]

## Sheet: Sheet1
Supplementary Table 1: The MIC (µg/ml) of the antibiotics against the selected four isolates.
Isolate	Ceftazidime	Cefotaxime	Meropenem	Ertapenem	Colistin
HH	>256	>256	>8	>64	1
SF	>256	>256	>8	>64	4
SK	32	>256	4	>64	4
SP	>256	>256	>8	>64	2
