# Supplementary material for: Comparative Genome-Scale Metabolic Modeling of Metallo-Beta-Lactamase–Producing Multidrug-Resistant Klebsiella pneumoniae Clinical Isolates
Source: Front Cell Infect Microbiol. 2019 May 24;9:161. doi: 10.3389/fcimb.2019.00161 (PMC6543805; doi:10.3389/fcimb.2019.00161)
Supplement: Supplementary Table 2 — MIC interpretation chart. [file Table_2.XLSX]

## Sheet: Sheet1
The susceptibility of the isolates to these antibiotics was determined according to MIC interpretation chart of (CLSI, 2013; CLSI, 2014)
Supplementary Table 2: MIC interpretation chart
Antimicrobial agent	MIC Interpretive standard (µg/ml)
	S	I	R
Cefotaxime	≤1	2	≥4
Ceftazidime	≤4	8	≥16
Colistin	≤1	2	≥4
Ertapenem	≤0.25	0.5	≥1
Meropenem	≤1	2	≥4
