# Supplementary material for: Comparative Genome-Scale Metabolic Modeling of Metallo-Beta-Lactamase–Producing Multidrug-Resistant Klebsiella pneumoniae Clinical Isolates
Source: Front Cell Infect Microbiol. 2019 May 24;9:161. doi: 10.3389/fcimb.2019.00161 (PMC6543805; doi:10.3389/fcimb.2019.00161)
Supplement: Supplementary Table 3 — In Silico Media Composition. [file Table_3.xls]

## Sheet: Sheet1
Supplementary Table 3: In Silico Media Composition
Compound	Exchange Reaction	Lower Bound
Glucose	EX_glc__D_e	-10
Calcium	EX_ca2_e	-10
Chloride	EX_cl_e	-10
Carbon Dioxide	EX_co2_e	-10
Cobalt	EX_cobalt2_e	-10
Copper	EX_cu2_e	-10
Iron	EX_fe2_e	-10
Hydrogen	EX_h_e	-10
Magnesium	EX_mg2_e	-10
Manganese	EX_mn2_e	-10
Molybdate	EX_mobd_e	-10
Sodium	EX_na1_e	-10
Ammonia	EX_nh4_e	-10
Oxygen	EX_o2_e	-10
Phosphate	EX_pi_e	-10
Sulfate	EX_so4_e	-10
Tungstate	EX_tungs_e	-10
Zinc	EX_zn2_e	-10
