# Supplementary material for: Comparative Genome-Scale Metabolic Modeling of Metallo-Beta-Lactamase–Producing Multidrug-Resistant Klebsiella pneumoniae Clinical Isolates
Source: Front Cell Infect Microbiol. 2019 May 24;9:161. doi: 10.3389/fcimb.2019.00161 (PMC6543805; doi:10.3389/fcimb.2019.00161)
Supplement: Supplementary Table 4 — Resistance determinants for all strains. [file Table_4.xlsx]

## Sheet: Sheet1
Supplementary Table 4: Resistance determinants for all strains
Best_Hit_ARO	ARO	KP12771	KP12772	KP12773	KP12777	KP12778	KP12779	KP12781	KP12782	KP12783	KP12796	KP5649	KP6973	KP6974	KP7362	KP9721	KP9722	KP9723	KP9724	KPHM	KPMGH78578	KPSF	KPSK	KPSP
EF-Tu mutants conferring resistance to Pulvomycin	3003369	1	1	1	1	1	1	1	1	1	1	1	1	1	1	1	1	1	1		1
UhpT with mutation conferring resistance to fosfomycin	3003890	1	1	1	1	1	1	1	1	1	1	1	1	1	1	1	1	1	1	1	1	1	1	1
gyrA conferring resistance to fluoroquinolones	3003294		1	1	1	1	1	1		1		1	1		1			1	1	1			1
gyrA with mutation conferring resistance to triclosan	3004335								1		1					1	1					1
marR mutant conferring antibiotic resistance	3003378	1	1	1	1	1	1	1	1	1	1	1	1	1	1	1	1	1	1	1	1	1	1	1
mdfA	3001328	1	1	1	1	1	1	1	1	1	1	1	1	1	1	1	1	1	1	1	1	1	1	1
parC conferring resistance to fluoroquinolone	3003308		1	1	1	1	1	1	1	1	1	1	1		1		1	1	1	1		1	1
soxS with mutation conferring antibiotic resistance	3003511																						1
AAC(3)-IV	3002539		1			1												1	1
AAC(3)-Ib/AAC(6')-Ib''	3002600												1
AAC(6')-33	3002587				1
AAC(6')-IIa	3002594						1
AAC(6')-Iai	3002575			1				1					1				1
AAC(6')-Ib-Hangzhou	3002592															1
AAC(6')-Ib-Suzhou	3002591		1			1
AAC(6')-Ib-cr	3002547	1						1	1			1	1		1		1
ANT(2'')-Ia	3000230				1											1
APH(3'')-Ib	3002639			1			1		1			1	1	1	1		1			1		1	1	1
APH(3')-Ia	3002641		1		1	1												1						1
APH(3')-VI	3003687						1						1				1
APH(3')-VIa	3002652						1	1
APH(4)-Ia	3002655		1			1												1	1
APH(6)-Id	3002660			1			1		1			1	1	1	1		1			1		1	1	1
BRP(MBL)	3001205			1			1	1	1		1				1		1
CMY-4	3002015						1													1		1	1
CMY-6	3002017								1		1				1
CRP	3000518	1	1	1	1	1	1	1	1	1	1	1	1	1	1	1	1	1	1	1	1	1	1	1
CTX-M-14	3001877													1						1		1	1
CTX-M-15	3001878			1			1	1	1		1	1	1	1	1		1							1
CTX-M-2	3001865									1
CTX-M-75	3001936									1
DHA-12	3002143								1
EreA	3000361											1	1
Erm(39)	3000602											1
H-NS	3000676																						1
KPC-2	3002312	1			1														1
KPC-3	3002313		1			1										1		1
Klebsiella pneumoniae OmpK37	3004122	1	1	1	1	1	1	1	1	1	1	1	1	1	1	1	1	1	1	1	1	1	1	1
Klebsiella pneumoniae acrA	3004041		1	1	1	1	1	1	1	1	1	1	1	1	1		1	1	1	1	1	1	1	1
Klebsiella pneumoniae ramR mutants	3003380										1
Mrx	3003839		1	1	1	1			1		1				1			1	1					1
NDM-1	3000589						1	1	1		1		1		1		1
NDM-7	3002357			1
OXA-1	3001396	1						1	1				1		1		1
OXA-10	3001405						1			1
OXA-181	3001784											1
OXA-232	3001778												1
OXA-48	3001782													1
OXA-9	3001404					1		1		1			1			1	1		1	1		1	1
PmrF	3003578	1	1	1	1	1	1	1	1	1	1	1	1	1	1	1	1	1	1	1	1	1	1	1
QnrB1	3002714			1									1	1
QnrB9	3002723								1						1
QnrS1	3002790							1
SAT-2	3002895												1				1
SHV-1	3001059	1																		1		1	1	1
SHV-11	3001070		1	1	1	1	1	1	1				1		1		1	1	1		1
SHV-12	3001071					1												1	1
SHV-26	3001084											1
SHV-27	3001085															1
SHV-28	3001086										1		1	1			1
SHV-30	3001088	1
SHV-5	3001064															1
SHV-83	3001137									1
SPG-1	3003720																			1			1
Salmonella enterica cmlA	3002691		1			1	1			1			1					1	1
Shigella flexneri chloramphenicol acetyltransferase	3004459											1
TEM-1	3000873	1	1	1	1	1		1	1	1			1	1	1	1	1	1	1					1
TEM-75	3000941		1			1
VIM-29	3002299																			1		1	1
YojI	3003952																					1
aadA	3002601		1	1	1	1						1	1		1		1	1	1
aadA12	3002612																					1	1
aadA13	3002613		1			1		1		1		1	1			1	1	1	1
aadA15	3002615		1		1														1
aadA2	3002602	1					1			1
aadA21	3002618																			1
aadA24	3002621						1
acrB	3000216	1	1	1	1	1	1	1	1	1	1	1	1	1	1	1	1	1	1	1	1	1	1	1
acrD	3000491																						1
armA	3000858						1						1				1
arr-2	3002847			1			1			1		1	1
arr-3	3002848	1						1
baeR	3000828	1	1	1	1	1	1	1	1	1	1	1	1	1	1	1	1	1	1	1	1	1	1	1
basS	3003583											1
catB3	3002676	1						1	1				1		1	1	1
catI	3002683		1		1	1											1	1	1
catII	3002684			1
dfrA1	3002854																					1	1
dfrA12	3002858		1	1	1	1						1	1				1	1	1
dfrA14	3002859																							1
dfrA15	3003013												1
dfrA19	3003015															1
dfrA5	3002861												1			1
emrB	3000074	1	1		1	1	1	1	1	1	1	1	1	1	1	1	1	1	1	1	1	1	1	1
emrR	3000516	1	1		1	1	1	1	1	1	1	1	1	1	1	1	1	1	1	1	1	1	1	1
floR	3002705				1			1												1		1	1
marA	3000263	1	1	1	1	1	1	1	1	1	1	1	1	1	1	1	1	1	1		1			1
mdtB	3000793	1	1	1	1	1	1	1	1	1	1	1	1	1	1	1	1	1	1	1	1	1	1	1
mdtC	3000794	1	1	1	1	1	1	1	1	1	1	1	1	1	1	1	1	1	1	1	1	1	1	1
mecA	3000617																					1		1
mgrA	3000815																					1
mphA	3000316		1	1	1	1			1		1				1			1	1					1
mphD	3003741						1						1				1
msbA	3003950	1	1	1	1	1	1	1	1	1	1	1	1	1	1	1	1	1	1	1	1	1	1	1
msrE	3003109						1						1				1
oqxA	3003922	1	1	1	1	1	1	1	1		1		1	1	1	1	1	1	1	1	1	1	1	1
oqxB	3003923		1		1	1	1								1			1	1
patA	3000024	1	1	1	1	1	1	1	1	1	1	1	1	1	1	1	1	1	1	1	1	1	1	1
qacH	3003836		1			1												1	1
rmtC	3000861								1		1				1
rmtF	3002666			1
rmtG	3002668									1
s gyrB conferring resistance to fluoroquinolone	3003307				1														1
sul1	3000410	1	1	1	1	1	1	1	1	1	1	1	1		1	1	1	1	1
sul2	3000412			1	1		1	1	1	1		1	1	1	1		1			1		1	1	1
sul3	3000413		1			1												1	1
tet(E)	3000173	1								1	1		1	1		1	1			1	1	1	1	1
vanSO	3002941											1
vgaC	3002831		1	1		1	1	1	1			1	1		1		1	1	1	1		1	1	1
