# Supplementary material for: Comparative Genome-Scale Metabolic Modeling of Metallo-Beta-Lactamase–Producing Multidrug-Resistant Klebsiella pneumoniae Clinical Isolates
Source: Front Cell Infect Microbiol. 2019 May 24;9:161. doi: 10.3389/fcimb.2019.00161 (PMC6543805; doi:10.3389/fcimb.2019.00161)
Supplement: Supplementary Data Sheet 1 — All generated strain-specific model files in json format. [file Data_Sheet_1.ZIP]

Archive with 23 entries (22 files):
- KlebsiellaModels/
- KlebsiellaModels/iKP_SP1188.json
- KlebsiellaModels/iKP_SK1193.json
- KlebsiellaModels/iKP_SF1197.json
- KlebsiellaModels/iKP_HM1190.json
- KlebsiellaModels/KP12796.json
- KlebsiellaModels/KP12783.json
- KlebsiellaModels/KP12782.json
- KlebsiellaModels/KP12781.json
- KlebsiellaModels/KP12779.json
- KlebsiellaModels/KP12778.json
- KlebsiellaModels/KP12777.json
- KlebsiellaModels/KP12773.json
- KlebsiellaModels/KP12772.json
- KlebsiellaModels/KP12771.json
- KlebsiellaModels/KP9724.json
- KlebsiellaModels/KP9723.json
- KlebsiellaModels/KP9722.json
- KlebsiellaModels/KP9721.json
- KlebsiellaModels/KP7362.json
- KlebsiellaModels/KP6974.json
- KlebsiellaModels/KP6973.json
- KlebsiellaModels/KP5649.json
