# Supplementary material for: Comparative Genome-Scale Metabolic Modeling of Metallo-Beta-Lactamase–Producing Multidrug-Resistant Klebsiella pneumoniae Clinical Isolates
Source: Front Cell Infect Microbiol. 2019 May 24;9:161. doi: 10.3389/fcimb.2019.00161 (PMC6543805; doi:10.3389/fcimb.2019.00161)
Supplement: Supplementary Data Sheet 1 — All generated strain-specific model files in json format. [file Data_Sheet_1.ZIP › KlebsiellaModels/KP7362.json]

{
"metabolites":[
{
"id":"10fthf_c",
"name":"10-Formyltetrahydrofolate",
"compartment":"c",
"notes":{
"original_bigg_ids":[
"10fthf_c"
]
}
},
{
"id":"12dgr120_p",
"name":"1,2-Diacyl-sn-glycerol (didodecanoyl, n-C12:0)",
"compartment":"p",
"notes":{
"original_bigg_ids":[
"12dgr120_p"
]
}
},
{
"id":"12dgr120_c",
"name":"1,2-Diacyl-sn-glycerol (didodecanoyl, n-C12:0)",
"compartment":"c",
"notes":{
"original_bigg_ids":[
"12dgr120_c"
]
}
},
{
"id":"12dgr140_p",
"name":"1,2-Diacyl-sn-glycerol (ditetradecanoyl, n-C14:0)",
"compartment":"p",
"notes":{
"original_bigg_ids":[
"12dgr140_p"
]
}
},
{
"id":"12dgr140_c",
"name":"1,2-Diacyl-sn-glycerol (ditetradecanoyl, n-C14:0)",
"compartment":"c",
"notes":{
"original_bigg_ids":[
"12dgr140_c"
]
}
},
{
"id":"12dgr141_p",
"name":"1,2-Diacyl-sn-glycerol (ditetradec-7-enoyl, n-C14:1)",
"compartment":"p",
"notes":{
"original_bigg_ids":[
"12dgr141_p"
]
}
},
{
"id":"12dgr141_c",
"name":"1,2-Diacyl-sn-glycerol (ditetradec-7-enoyl, n-C14:1)",
"compartment":"c",
"notes":{
"original_bigg_ids":[
"12dgr141_c"
]
}
},
{
"id":"12dgr160_p",
"name":"1,2-Diacyl-sn-glycerol (dihexadecanoyl, n-C16:0)",
"compartment":"p",
"notes":{
"original_bigg_ids":[
"12dgr160_p"
]
}
},
{
"id":"12dgr160_c",
"name":"1,2-Diacyl-sn-glycerol (dihexadecanoyl, n-C16:0)",
"compartment":"c",
"notes":{
"original_bigg_ids":[
"12dgr160_c"
]
}
},
{
"id":"12dgr161_p",
"name":"1,2-Diacyl-sn-glycerol (dihexadec-9-enoyl, n-C16:1)",
"compartment":"p",
"notes":{
"original_bigg_ids":[
"12dgr161_p"
]
}
},
{
"id":"12dgr161_c",
"name":"1,2-Diacyl-sn-glycerol (dihexadec-9-enoyl, n-C16:1)",
"compartment":"c",
"notes":{
"original_bigg_ids":[
"12dgr161_c"
]
}
},
{
"id":"12dgr180_p",
"name":"1,2-Diacyl-sn-glycerol (dioctadecanoyl, n-C18:0)",
"compartment":"p",
"notes":{
"original_bigg_ids":[
"12dgr180_p"
]
}
},
{
"id":"12dgr180_c",
"name":"1,2-Diacyl-sn-glycerol (dioctadecanoyl, n-C18:0)",
"compartment":"c",
"notes":{
"original_bigg_ids":[
"12dgr180_c"
]
}
},
{
"id":"12dgr181_p",
"name":"1,2-Diacyl-sn-glycerol (dioctadec-11-enoyl, n-C18:1)",
"compartment":"p",
"notes":{
"original_bigg_ids":[
"12dgr181_p"
]
}
},
{
"id":"12dgr181_c",
"name":"1,2-Diacyl-sn-glycerol (dioctadec-11-enoyl, n-C18:1)",
"compartment":"c",
"notes":{
"original_bigg_ids":[
"12dgr181_c"
]
}
},
{
"id":"12ppd__R_c",
"name":"(R)-Propane-1,2-diol",
"compartment":"c",
"notes":{
"original_bigg_ids":[
"12ppd_R_c"
]
}
},
{
"id":"12ppd__S_e",
"name":"(S)-Propane-1,2-diol",
"compartment":"e",
"notes":{
"original_bigg_ids":[
"12ppd_S_e"
]
}
},
{
"id":"12ppd__S_c",
"name":"(S)-Propane-1,2-diol",
"compartment":"c",
"notes":{
"original_bigg_ids":[
"12ppd_S_c"
]
}
},
{
"id":"13dpg_c",
"name":"3-Phospho-D-glyceroyl phosphate",
"compartment":"c",
"notes":{
"original_bigg_ids":[
"13dpg_c"
]
}
},
{
"id":"13ppd_p",
"name":"1,3-Propanediol",
"compartment":"p",
"notes":{
"original_bigg_ids":[
"13ppd_p"
]
}
},
{
"id":"13ppd_e",
"name":"1,3-Propanediol",
"compartment":"e",
"notes":{
"original_bigg_ids":[
"13ppd_e"
]
}
},
{
"id":"13ppd_c",
"name":"1,3-Propanediol",
"compartment":"c",
"notes":{
"original_bigg_ids":[
"13ppd_c"
]
}
},
{
"id":"14glucan_p",
"name":"1,4-alpha-D-glucan",
"compartment":"p",
"notes":{
"original_bigg_ids":[
"14glucan_p"
]
}
},
{
"id":"14glucan_e",
"name":"1,4-alpha-D-glucan",
"compartment":"e",
"notes":{
"original_bigg_ids":[
"14glucan_e"
]
}
},
{
"id":"14glucan_c",
"name":"1,4-alpha-D-glucan",
"compartment":"c",
"notes":{
"original_bigg_ids":[
"14glucan_c"
]
}
},
{
"id":"15dap_p",
"name":"1,5-Diaminopentane",
"compartment":"p",
"notes":{
"original_bigg_ids":[
"15dap_p"
]
}
},
{
"id":"15dap_e",
"name":"1,5-Diaminopentane",
"compartment":"e",
"notes":{
"original_bigg_ids":[
"15dap_e"
]
}
},
{
"id":"15dap_c",
"name":"1,5-Diaminopentane",
"compartment":"c",
"notes":{
"original_bigg_ids":[
"15dap_c"
]
}
},
{
"id":"1agpe120_p",
"name":"1-Acyl-sn-glycero-3-phosphoethanolamine (n-C12:0)",
"compartment":"p",
"notes":{
"original_bigg_ids":[
"1agpe120_p"
]
}
},
{
"id":"1agpe140_p",
"name":"1-Acyl-sn-glycero-3-phosphoethanolamine (n-C14:0)",
"compartment":"p",
"notes":{
"original_bigg_ids":[
"1agpe140_p"
]
}
},
{
"id":"1agpe141_p",
"name":"1-Acyl-sn-glycero-3-phosphoethanolamine (n-C14:1)",
"compartment":"p",
"notes":{
"original_bigg_ids":[
"1agpe141_p"
]
}
},
{
"id":"1agpe160_p",
"name":"1-Acyl-sn-glycero-3-phosphoethanolamine (n-C16:0)",
"compartment":"p",
"notes":{
"original_bigg_ids":[
"1agpe160_p"
]
}
},
{
"id":"1agpe161_p",
"name":"1-Acyl-sn-glycero-3-phosphoethanolamine (n-C16:1)",
"compartment":"p",
"notes":{
"original_bigg_ids":[
"1agpe161_p"
]
}
},
{
"id":"1agpe180_p",
"name":"1-Acyl-sn-glycero-3-phosphoethanolamine (n-C18:0)",
"compartment":"p",
"notes":{
"original_bigg_ids":[
"1agpe180_p"
]
}
},
{
"id":"1agpe181_p",
"name":"1-Acyl-sn-glycero-3-phosphoethanolamine (n-C18:1)",
"compartment":"p",
"notes":{
"original_bigg_ids":[
"1agpe181_p"
]
}
},
{
"id":"1agpg120_p",
"name":"1-Acyl-sn-glycero-3-phosphoglycerol (n-C12:0)",
"compartment":"p",
"notes":{
"original_bigg_ids":[
"1agpg120_p"
]
}
},
{
"id":"1agpg140_p",
"name":"1-Acyl-sn-glycero-3-phosphoglycerol (n-C14:0)",
"compartment":"p",
"notes":{
"original_bigg_ids":[
"1agpg140_p"
]
}
},
{
"id":"1agpg141_p",
"name":"1-Acyl-sn-glycero-3-phosphoglycerol (n-C14:1)",
"compartment":"p",
"notes":{
"original_bigg_ids":[
"1agpg141_p"
]
}
},
{
"id":"1agpg160_p",
"name":"1-Acyl-sn-glycero-3-phosphoglycerol (n-C16:0)",
"compartment":"p",
"notes":{
"original_bigg_ids":[
"1agpg160_p"
]
}
},
{
"id":"1agpg161_p",
"name":"1-Acyl-sn-glycero-3-phosphoglycerol (n-C16:1)",
"compartment":"p",
"notes":{
"original_bigg_ids":[
"1agpg161_p"
]
}
},
{
"id":"1agpg180_p",
"name":"1-Acyl-sn-glycero-3-phosphoglycerol (n-C18:0)",
"compartment":"p",
"notes":{
"original_bigg_ids":[
"1agpg180_p"
]
}
},
{
"id":"1agpg181_p",
"name":"1-Acyl-sn-glycero-3-phosphoglycerol (n-C18:1)",
"compartment":"p",
"notes":{
"original_bigg_ids":[
"1agpg181_p"
]
}
},
{
"id":"1ddecg3p_p",
"name":"1-dodecanoyl-sn-glycerol 3-phosphate",
"compartment":"p",
"notes":{
"original_bigg_ids":[
"1ddecg3p_p"
]
}
},
{
"id":"1ddecg3p_c",
"name":"1-dodecanoyl-sn-glycerol 3-phosphate",
"compartment":"c",
"notes":{
"original_bigg_ids":[
"1ddecg3p_c"
]
}
},
{
"id":"1hdec9eg3p_p",
"name":"1-hexadec-9-enoyl-sn-glycerol 3-phosphate",
"compartment":"p",
"notes":{
"original_bigg_ids":[
"1hdec9eg3p_p"
]
}
},
{
"id":"1hdec9eg3p_c",
"name":"1-hexadec-9-enoyl-sn-glycerol 3-phosphate",
"compartment":"c",
"notes":{
"original_bigg_ids":[
"1hdec9eg3p_c"
]
}
},
{
"id":"1hdecg3p_p",
"name":"1-hexadecanoyl-sn-glycerol 3-phosphate",
"compartment":"p",
"notes":{
"original_bigg_ids":[
"1hdecg3p_p"
]
}
},
{
"id":"1hdecg3p_c",
"name":"1-hexadecanoyl-sn-glycerol 3-phosphate",
"compartment":"c",
"notes":{
"original_bigg_ids":[
"1hdecg3p_c"
]
}
},
{
"id":"1odec11eg3p_p",
"name":"1-octadec-11-enoyl-sn-glycerol 3-phosphate",
"compartment":"p",
"notes":{
"original_bigg_ids":[
"1odec11eg3p_p"
]
}
},
{
"id":"1odec11eg3p_c",
"name":"1-octadec-11-enoyl-sn-glycerol 3-phosphate",
"compartment":"c",
"notes":{
"original_bigg_ids":[
"1odec11eg3p_c"
]
}
},
{
"id":"1odecg3p_p",
"name":"1-octadecanoyl-sn-glycerol 3-phosphate",
"compartment":"p",
"notes":{
"original_bigg_ids":[
"1odecg3p_p"
]
}
},
{
"id":"1odecg3p_c",
"name":"1-octadecanoyl-sn-glycerol 3-phosphate",
"compartment":"c",
"notes":{
"original_bigg_ids":[
"1odecg3p_c"
]
}
},
{
"id":"1pyr5c_c",
"name":"1-Pyrroline-5-carboxylate",
"compartment":"c",
"notes":{
"original_bigg_ids":[
"1pyr5c_c"
]
}
},
{
"id":"1tdec7eg3p_p",
"name":"1-tetradec-7-enoyl-sn-glycerol 3-phosphate",
"compartment":"p",
"notes":{
"original_bigg_ids":[
"1tdec7eg3p_p"
]
}
},
{
"id":"1tdec7eg3p_c",
"name":"1-tetradec-7-enoyl-sn-glycerol 3-phosphate",
"compartment":"c",
"notes":{
"original_bigg_ids":[
"1tdec7eg3p_c"
]
}
},
{
"id":"1tdecg3p_p",
"name":"1-tetradecanoyl-sn-glycerol 3-phosphate",
"compartment":"p",
"notes":{
"original_bigg_ids":[
"1tdecg3p_p"
]
}
},
{
"id":"1tdecg3p_c",
"name":"1-tetradecanoyl-sn-glycerol 3-phosphate",
"compartment":"c",
"notes":{
"original_bigg_ids":[
"1tdecg3p_c"
]
}
},
{
"id":"23camp_p",
"name":"2',3'-Cyclic AMP",
"compartment":"p",
"notes":{
"original_bigg_ids":[
"23camp_p"
]
}
},
{
"id":"23camp_e",
"name":"2',3'-Cyclic AMP",
"compartment":"e",
"notes":{
"original_bigg_ids":[
"23camp_e"
]
}
},
{
"id":"23ccmp_p",
"name":"2',3'-Cyclic CMP",
"compartment":"p",
"notes":{
"original_bigg_ids":[
"23ccmp_p"
]
}
},
{
"id":"23ccmp_e",
"name":"2',3'-Cyclic CMP",
"compartment":"e",
"notes":{
"original_bigg_ids":[
"23ccmp_e"
]
}
},
{
"id":"23cgmp_p",
"name":"2',3'-Cyclic GMP",
"compartment":"p",
"notes":{
"original_bigg_ids":[
"23cgmp_p"
]
}
},
{
"id":"23cgmp_e",
"name":"2',3'-Cyclic GMP",
"compartment":"e",
"notes":{
"original_bigg_ids":[
"23cgmp_e"
]
}
},
{
"id":"23cump_p",
"name":"2',3'-Cyclic UMP",
"compartment":"p",
"notes":{
"original_bigg_ids":[
"23cump_p"
]
}
},
{
"id":"23cump_e",
"name":"2',3'-Cyclic UMP",
"compartment":"e",
"notes":{
"original_bigg_ids":[
"23cump_e"
]
}
},
{
"id":"23dappa_p",
"name":"2,3-diaminopropionate",
"compartment":"p",
"notes":{
"original_bigg_ids":[
"23dappa_p"
]
}
},
{
"id":"23dappa_e",
"name":"2,3-diaminopropionate",
"compartment":"e",
"notes":{
"original_bigg_ids":[
"23dappa_e"
]
}
},
{
"id":"23dappa_c",
"name":"2,3-diaminopropionate",
"compartment":"c",
"notes":{
"original_bigg_ids":[
"23dappa_c"
]
}
},
{
"id":"23ddhb_c",
"name":"2,3-Dihydro-2,3-dihydroxybenzoate",
"compartment":"c",
"notes":{
"original_bigg_ids":[
"23ddhb_c"
]
}
},
{
"id":"23dhb_c",
"name":"2,3-Dihydroxybenzoate",
"compartment":"c",
"notes":{
"original_bigg_ids":[
"23dhb_c"
]
}
},
{
"id":"23dhba_c",
"name":"(2,3-Dihydroxybenzoyl)adenylate",
"compartment":"c",
"notes":{
"original_bigg_ids":[
"23dhba_c"
]
}
},
{
"id":"23dhbzs_c",
"name":"2,3-dihydroxybenzoylserine",
"compartment":"c",
"notes":{
"original_bigg_ids":[
"23dhbzs_c"
]
}
},
{
"id":"23dhdp_c",
"name":"2,3-Dihydrodipicolinate",
"compartment":"c",
"notes":{
"original_bigg_ids":[
"23dhdp_c"
]
}
},
{
"id":"23dhmb_c",
"name":"(R)-2,3-Dihydroxy-3-methylbutanoate",
"compartment":"c",
"notes":{
"original_bigg_ids":[
"23dhmb_c"
]
}
},
{
"id":"23dhmp_c",
"name":"(R)-2,3-Dihydroxy-3-methylpentanoate",
"compartment":"c",
"notes":{
"original_bigg_ids":[
"23dhmp_c"
]
}
},
{
"id":"24dhhed_c",
"name":"2,4-Dihydroxyhept-2-enedioate",
"compartment":"c",
"notes":{
"original_bigg_ids":[
"24dhhed_c"
]
}
},
{
"id":"25aics_c",
"name":"(S)-2-[5-Amino-1-(5-phospho-D-ribosyl)imidazole-4-carboxamido]succinate",
"compartment":"c",
"notes":{
"original_bigg_ids":[
"25aics_c"
]
}
},
{
"id":"25dkglcn_c",
"name":"2,5-diketo-D-gluconate",
"compartment":"c",
"notes":{
"original_bigg_ids":[
"25dkglcn_c"
]
}
},
{
"id":"25drapp_c",
"name":"2,5-Diamino-6-(ribosylamino)-4-(3H)-pyrimidinone 5'-phosphate",
"compartment":"c",
"notes":{
"original_bigg_ids":[
"25drapp_c"
]
}
},
{
"id":"26dap_LL_c",
"name":"LL-2,6-Diaminoheptanedioate",
"compartment":"c",
"notes":{
"original_bigg_ids":[
"26dap_LL_c"
]
}
},
{
"id":"26dap__M_p",
"name":"Meso-2,6-Diaminoheptanedioate",
"compartment":"p",
"notes":{
"original_bigg_ids":[
"26dap_M_p"
]
}
},
{
"id":"26dap__M_e",
"name":"Meso-2,6-Diaminoheptanedioate",
"compartment":"e",
"notes":{
"original_bigg_ids":[
"26dap_M_e"
]
}
},
{
"id":"26dap__M_c",
"name":"Meso-2,6-Diaminoheptanedioate",
"compartment":"c",
"notes":{
"original_bigg_ids":[
"26dap_M_c"
]
}
},
{
"id":"2agpe120_p",
"name":"2-Acyl-sn-glycero-3-phosphoethanolamine (n-C12:0)",
"compartment":"p",
"notes":{
"original_bigg_ids":[
"2agpe120_p"
]
}
},
{
"id":"2agpe120_c",
"name":"2-Acyl-sn-glycero-3-phosphoethanolamine (n-C12:0)",
"compartment":"c",
"notes":{
"original_bigg_ids":[
"2agpe120_c"
]
}
},
{
"id":"2agpe140_p",
"name":"2-Acyl-sn-glycero-3-phosphoethanolamine (n-C14:0)",
"compartment":"p",
"notes":{
"original_bigg_ids":[
"2agpe140_p"
]
}
},
{
"id":"2agpe140_c",
"name":"2-Acyl-sn-glycero-3-phosphoethanolamine (n-C14:0)",
"compartment":"c",
"notes":{
"original_bigg_ids":[
"2agpe140_c"
]
}
},
{
"id":"2agpe141_p",
"name":"2-Acyl-sn-glycero-3-phosphoethanolamine (n-C14:1)",
"compartment":"p",
"notes":{
"original_bigg_ids":[
"2agpe141_p"
]
}
},
{
"id":"2agpe141_c",
"name":"2-Acyl-sn-glycero-3-phosphoethanolamine (n-C14:1)",
"compartment":"c",
"notes":{
"original_bigg_ids":[
"2agpe141_c"
]
}
},
{
"id":"2agpe160_p",
"name":"2-Acyl-sn-glycero-3-phosphoethanolamine (n-C16:0)",
"compartment":"p",
"notes":{
"original_bigg_ids":[
"2agpe160_p"
]
}
},
{
"id":"2agpe160_c",
"name":"2-Acyl-sn-glycero-3-phosphoethanolamine (n-C16:0)",
"compartment":"c",
"notes":{
"original_bigg_ids":[
"2agpe160_c"
]
}
},
{
"id":"2agpe161_p",
"name":"2-Acyl-sn-glycero-3-phosphoethanolamine (n-C16:1)",
"compartment":"p",
"notes":{
"original_bigg_ids":[
"2agpe161_p"
]
}
},
{
"id":"2agpe161_c",
"name":"2-Acyl-sn-glycero-3-phosphoethanolamine (n-C16:1)",
"compartment":"c",
"notes":{
"original_bigg_ids":[
"2agpe161_c"
]
}
},
{
"id":"2agpe180_p",
"name":"2-Acyl-sn-glycero-3-phosphoethanolamine (n-C18:0)",
"compartment":"p",
"notes":{
"original_bigg_ids":[
"2agpe180_p"
]
}
},
{
"id":"2agpe180_c",
"name":"2-Acyl-sn-glycero-3-phosphoethanolamine (n-C18:0)",
"compartment":"c",
"notes":{
"original_bigg_ids":[
"2agpe180_c"
]
}
},
{
"id":"2agpe181_p",
"name":"2-Acyl-sn-glycero-3-phosphoethanolamine (n-C18:1)",
"compartment":"p",
"notes":{
"original_bigg_ids":[
"2agpe181_p"
]
}
},
{
"id":"2agpe181_c",
"name":"2-Acyl-sn-glycero-3-phosphoethanolamine (n-C18:1)",
"compartment":"c",
"notes":{
"original_bigg_ids":[
"2agpe181_c"
]
}
},
{
"id":"2agpg120_p",
"name":"2-Acyl-sn-glycero-3-phosphoglycerol (n-C12:0)",
"compartment":"p",
"notes":{
"original_bigg_ids":[
"2agpg120_p"
]
}
},
{
"id":"2agpg120_c",
"name":"2-Acyl-sn-glycero-3-phosphoglycerol (n-C12:0)",
"compartment":"c",
"notes":{
"original_bigg_ids":[
"2agpg120_c"
]
}
},
{
"id":"2agpg140_p",
"name":"2-Acyl-sn-glycero-3-phosphoglycerol (n-C14:0)",
"compartment":"p",
"notes":{
"original_bigg_ids":[
"2agpg140_p"
]
}
},
{
"id":"2agpg140_c",
"name":"2-Acyl-sn-glycero-3-phosphoglycerol (n-C14:0)",
"compartment":"c",
"notes":{
"original_bigg_ids":[
"2agpg140_c"
]
}
},
{
"id":"2agpg141_p",
"name":"2-Acyl-sn-glycero-3-phosphoglycerol (n-C14:1)",
"compartment":"p",
"notes":{
"original_bigg_ids":[
"2agpg141_p"
]
}
},
{
"id":"2agpg141_c",
"name":"2-Acyl-sn-glycero-3-phosphoglycerol (n-C14:1)",
"compartment":"c",
"notes":{
"original_bigg_ids":[
"2agpg141_c"
]
}
},
{
"id":"2agpg160_p",
"name":"2-Acyl-sn-glycero-3-phosphoglycerol (n-C16:0)",
"compartment":"p",
"notes":{
"original_bigg_ids":[
"2agpg160_p"
]
}
},
{
"id":"2agpg160_c",
"name":"2-Acyl-sn-glycero-3-phosphoglycerol (n-C16:0)",
"compartment":"c",
"notes":{
"original_bigg_ids":[
"2agpg160_c"
]
}
},
{
"id":"2agpg161_p",
"name":"2-Acyl-sn-glycero-3-phosphoglycerol (n-C16:1)",
"compartment":"p",
"notes":{
"original_bigg_ids":[
"2agpg161_p"
]
}
},
{
"id":"2agpg161_c",
"name":"2-Acyl-sn-glycero-3-phosphoglycerol (n-C16:1)",
"compartment":"c",
"notes":{
"original_bigg_ids":[
"2agpg161_c"
]
}
},
{
"id":"2agpg180_p",
"name":"2-Acyl-sn-glycero-3-phosphoglycerol (n-C18:0)",
"compartment":"p",
"notes":{
"original_bigg_ids":[
"2agpg180_p"
]
}
},
{
"id":"2agpg180_c",
"name":"2-Acyl-sn-glycero-3-phosphoglycerol (n-C18:0)",
"compartment":"c",
"notes":{
"original_bigg_ids":[
"2agpg180_c"
]
}
},
{
"id":"2agpg181_p",
"name":"2-Acyl-sn-glycero-3-phosphoglycerol (n-C18:1)",
"compartment":"p",
"notes":{
"original_bigg_ids":[
"2agpg181_p"
]
}
},
{
"id":"2agpg181_c",
"name":"2-Acyl-sn-glycero-3-phosphoglycerol (n-C18:1)",
"compartment":"c",
"notes":{
"original_bigg_ids":[
"2agpg181_c"
]
}
},
{
"id":"2ahbut_c",
"name":"(S)-2-Aceto-2-hydroxybutanoate",
"compartment":"c",
"notes":{
"original_bigg_ids":[
"2ahbut_c"
]
}
},
{
"id":"2amsa_c",
"name":"2-Aminomalonate semialdehyde",
"compartment":"c",
"notes":{
"original_bigg_ids":[
"2amsa_c"
]
}
},
{
"id":"2aobut_c",
"name":"L-2-Amino-3-oxobutanoate",
"compartment":"c",
"notes":{
"original_bigg_ids":[
"2aobut_c"
]
}
},
{
"id":"2cpr5p_c",
"name":"1-(2-Carboxyphenylamino)-1-deoxy-D-ribulose 5-phosphate",
"compartment":"c",
"notes":{
"original_bigg_ids":[
"2cpr5p_c"
]
}
},
{
"id":"2dda7p_c",
"name":"2-Dehydro-3-deoxy-D-arabino-heptonate 7-phosphate",
"compartment":"c",
"notes":{
"original_bigg_ids":[
"2dda7p_c"
]
}
},
{
"id":"2ddecg3p_p",
"name":"2-dodecanoyl-sn-glycerol 3-phosphate",
"compartment":"p",
"notes":{
"original_bigg_ids":[
"2ddecg3p_p"
]
}
},
{
"id":"2ddecg3p_c",
"name":"2-dodecanoyl-sn-glycerol 3-phosphate",
"compartment":"c",
"notes":{
"original_bigg_ids":[
"2ddecg3p_c"
]
}
},
{
"id":"2ddg6p_c",
"name":"2-Dehydro-3-deoxy-D-gluconate 6-phosphate",
"compartment":"c",
"notes":{
"original_bigg_ids":[
"2ddg6p_c"
]
}
},
{
"id":"2ddglcn_p",
"name":"2-Dehydro-3-deoxy-D-gluconate",
"compartment":"p",
"notes":{
"original_bigg_ids":[
"2ddglcn_p"
]
}
},
{
"id":"2ddglcn_e",
"name":"2-Dehydro-3-deoxy-D-gluconate",
"compartment":"e",
"notes":{
"original_bigg_ids":[
"2ddglcn_e"
]
}
},
{
"id":"2ddglcn_c",
"name":"2-Dehydro-3-deoxy-D-gluconate",
"compartment":"c",
"notes":{
"original_bigg_ids":[
"2ddglcn_c"
]
}
},
{
"id":"2dh3dgal_c",
"name":"2-Dehydro-3-deoxy-D-galactonate",
"compartment":"c",
"notes":{
"original_bigg_ids":[
"2dh3dgal_c"
]
}
},
{
"id":"2dh3dgal6p_c",
"name":"2-Dehydro-3-deoxy-D-galactonate 6-phosphate",
"compartment":"c",
"notes":{
"original_bigg_ids":[
"2dh3dgal6p_c"
]
}
},
{
"id":"2dhglcn_c",
"name":"2-Dehydro-D-gluconate",
"compartment":"c",
"notes":{
"original_bigg_ids":[
"2dhglcn_c"
]
}
},
{
"id":"2dhguln_c",
"name":"2-Dehydro-L-gulonate",
"compartment":"c",
"notes":{
"original_bigg_ids":[
"2dhguln_c"
]
}
},
{
"id":"2dhp_c",
"name":"2-Dehydropantoate",
"compartment":"c",
"notes":{
"original_bigg_ids":[
"2dhp_c"
]
}
},
{
"id":"2dhphaccoa_c",
"name":"1,2-Dihydroxy-1,2-dihydrophenylacetyl-CoA",
"compartment":"c",
"notes":{
"original_bigg_ids":[
"2dhphaccoa_c"
]
}
},
{
"id":"2dmmq8_c",
"name":"2-Demethylmenaquinone 8",
"compartment":"c",
"notes":{
"original_bigg_ids":[
"2dmmq8_c"
]
}
},
{
"id":"2dmmql8_c",
"name":"2-Demethylmenaquinol 8",
"compartment":"c",
"notes":{
"original_bigg_ids":[
"2dmmql8_c"
]
}
},
{
"id":"2dr1p_c",
"name":"2-Deoxy-D-ribose 1-phosphate",
"compartment":"c",
"notes":{
"original_bigg_ids":[
"2dr1p_c"
]
}
},
{
"id":"2dr5p_c",
"name":"2-Deoxy-D-ribose 5-phosphate",
"compartment":"c",
"notes":{
"original_bigg_ids":[
"2dr5p_c"
]
}
},
{
"id":"2h3oppan_c",
"name":"2-Hydroxy-3-oxopropanoate",
"compartment":"c",
"notes":{
"original_bigg_ids":[
"2h3oppan_c"
]
}
},
{
"id":"2hdec9eg3p_p",
"name":"2-hexadec-9-enoyl-sn-glycerol 3-phosphate",
"compartment":"p",
"notes":{
"original_bigg_ids":[
"2hdec9eg3p_p"
]
}
},
{
"id":"2hdec9eg3p_c",
"name":"2-hexadec-9-enoyl-sn-glycerol 3-phosphate",
"compartment":"c",
"notes":{
"original_bigg_ids":[
"2hdec9eg3p_c"
]
}
},
{
"id":"2hdecg3p_p",
"name":"2-hexadecanoyl-sn-glycerol 3-phosphate",
"compartment":"p",
"notes":{
"original_bigg_ids":[
"2hdecg3p_p"
]
}
},
{
"id":"2hdecg3p_c",
"name":"2-hexadecanoyl-sn-glycerol 3-phosphate",
"compartment":"c",
"notes":{
"original_bigg_ids":[
"2hdecg3p_c"
]
}
},
{
"id":"2hh24dd_c",
"name":"2-Hydroxyhepta-2-4-dienedioate",
"compartment":"c",
"notes":{
"original_bigg_ids":[
"2hh24dd_c"
]
}
},
{
"id":"2ins_c",
"name":"2-Inosose",
"compartment":"c",
"notes":{
"original_bigg_ids":[
"2ins_c"
]
}
},
{
"id":"2ippm_c",
"name":"2-Isopropylmaleate",
"compartment":"c",
"notes":{
"original_bigg_ids":[
"2ippm_c"
]
}
},
{
"id":"2kmb_c",
"name":"2-keto-4-methylthiobutyrate",
"compartment":"c",
"notes":{
"original_bigg_ids":[
"2kmb_c"
]
}
},
{
"id":"2mahmp_c",
"name":"2-Methyl-4-amino-5-hydroxymethylpyrimidine diphosphate",
"compartment":"c",
"notes":{
"original_bigg_ids":[
"2mahmp_c"
]
}
},
{
"id":"2me4p_c",
"name":"2-C-methyl-D-erythritol 4-phosphate",
"compartment":"c",
"notes":{
"original_bigg_ids":[
"2me4p_c"
]
}
},
{
"id":"2mecdp_c",
"name":"2-C-methyl-D-erythritol 2,4-cyclodiphosphate",
"compartment":"c",
"notes":{
"original_bigg_ids":[
"2mecdp_c"
]
}
},
{
"id":"2obut_c",
"name":"2-Oxobutanoate",
"compartment":"c",
"notes":{
"original_bigg_ids":[
"2obut_c"
]
}
},
{
"id":"2odec11eg3p_p",
"name":"2-octadec-11-enoyl-sn-glycerol 3-phosphate",
"compartment":"p",
"notes":{
"original_bigg_ids":[
"2odec11eg3p_p"
]
}
},
{
"id":"2odec11eg3p_c",
"name":"2-octadec-11-enoyl-sn-glycerol 3-phosphate",
"compartment":"c",
"notes":{
"original_bigg_ids":[
"2odec11eg3p_c"
]
}
},
{
"id":"2odecg3p_p",
"name":"2-octadecanoyl-sn-glycerol 3-phosphate",
"compartment":"p",
"notes":{
"original_bigg_ids":[
"2odecg3p_p"
]
}
},
{
"id":"2odecg3p_c",
"name":"2-octadecanoyl-sn-glycerol 3-phosphate",
"compartment":"c",
"notes":{
"original_bigg_ids":[
"2odecg3p_c"
]
}
},
{
"id":"2ohed_c",
"name":"2-Oxohept-3-ene-1,7-dioate",
"compartment":"c",
"notes":{
"original_bigg_ids":[
"2ohed_c"
]
}
},
{
"id":"2ohph_c",
"name":"2-Octaprenyl-6-hydroxyphenol",
"compartment":"c",
"notes":{
"original_bigg_ids":[
"2ohph_c"
]
}
},
{
"id":"2ombzl_c",
"name":"2-Octaprenyl-6-methoxy-1,4-benzoquinol",
"compartment":"c",
"notes":{
"original_bigg_ids":[
"2ombzl_c"
]
}
},
{
"id":"2omhmbl_c",
"name":"2-Octaprenyl-3-methyl-5-hydroxy-6-methoxy-1,4-benzoquinol",
"compartment":"c",
"notes":{
"original_bigg_ids":[
"2omhmbl_c"
]
}
},
{
"id":"2ommbl_c",
"name":"2-Octaprenyl-3-methyl-6-methoxy- 1,4-benzoquinol",
"compartment":"c",
"notes":{
"original_bigg_ids":[
"2ommbl_c"
]
}
},
{
"id":"2omph_c",
"name":"2-Octaprenyl-6-methoxyphenol",
"compartment":"c",
"notes":{
"original_bigg_ids":[
"2omph_c"
]
}
},
{
"id":"2oph_c",
"name":"2-Octaprenylphenol",
"compartment":"c",
"notes":{
"original_bigg_ids":[
"2oph_c"
]
}
},
{
"id":"2p4c2me_c",
"name":"2-phospho-4-(cytidine 5'-diphospho)-2-C-methyl-D-erythritol",
"compartment":"c",
"notes":{
"original_bigg_ids":[
"2p4c2me_c"
]
}
},
{
"id":"2pg_c",
"name":"D-Glycerate 2-phosphate",
"compartment":"c",
"notes":{
"original_bigg_ids":[
"2pg_c"
]
}
},
{
"id":"2pglyc_c",
"name":"2-Phosphoglycolate",
"compartment":"c",
"notes":{
"original_bigg_ids":[
"2pglyc_c"
]
}
},
{
"id":"2shchc_c",
"name":"2-Succinyl-6-hydroxy-2,4-cyclohexadiene-1-carboxylate",
"compartment":"c",
"notes":{
"original_bigg_ids":[
"2shchc_c"
]
}
},
{
"id":"2tdec7eg3p_p",
"name":"2-tetradec-7-enoyl-sn-glycerol 3-phosphate",
"compartment":"p",
"notes":{
"original_bigg_ids":[
"2tdec7eg3p_p"
]
}
},
{
"id":"2tdec7eg3p_c",
"name":"2-tetradec-7-enoyl-sn-glycerol 3-phosphate",
"compartment":"c",
"notes":{
"original_bigg_ids":[
"2tdec7eg3p_c"
]
}
},
{
"id":"2tdecg3p_p",
"name":"2-tetradecanoyl-sn-glycerol 3-phosphate",
"compartment":"p",
"notes":{
"original_bigg_ids":[
"2tdecg3p_p"
]
}
},
{
"id":"2tdecg3p_c",
"name":"2-tetradecanoyl-sn-glycerol 3-phosphate",
"compartment":"c",
"notes":{
"original_bigg_ids":[
"2tdecg3p_c"
]
}
},
{
"id":"2tpr3dpcoa_c",
"name":"2'-(5''-triphosphoribosyl)-3'-dephospho-CoA",
"compartment":"c",
"notes":{
"original_bigg_ids":[
"2tpr3dpcoa_c"
]
}
},
{
"id":"34dhpac_p",
"name":"3,4-Dihydroxyphenylacetaldehyde",
"compartment":"p",
"notes":{
"original_bigg_ids":[
"34dhpac_p"
]
}
},
{
"id":"34dhpac_e",
"name":"3,4-Dihydroxyphenylacetaldehyde",
"compartment":"e",
"notes":{
"original_bigg_ids":[
"34dhpac_e"
]
}
},
{
"id":"34dhpha_c",
"name":"3-4-Dihydroxyphenylacetate",
"compartment":"c",
"notes":{
"original_bigg_ids":[
"34dhpha_c"
]
}
},
{
"id":"34hpp_c",
"name":"3-(4-Hydroxyphenyl)pyruvate",
"compartment":"c",
"notes":{
"original_bigg_ids":[
"34hpp_c"
]
}
},
{
"id":"3amp_p",
"name":"3  AMP C10H12N5O7P",
"compartment":"p",
"notes":{
"original_bigg_ids":[
"3amp_p"
]
}
},
{
"id":"3amp_e",
"name":"3  AMP C10H12N5O7P",
"compartment":"e",
"notes":{
"original_bigg_ids":[
"3amp_e"
]
}
},
{
"id":"3c2hmp_c",
"name":"3-Carboxy-2-hydroxy-4-methylpentanoate",
"compartment":"c",
"notes":{
"original_bigg_ids":[
"3c2hmp_c"
]
}
},
{
"id":"3c3hmp_c",
"name":"3-Carboxy-3-hydroxy-4-methylpentanoate",
"compartment":"c",
"notes":{
"original_bigg_ids":[
"3c3hmp_c"
]
}
},
{
"id":"3c4mop_c",
"name":"3-Carboxy-4-methyl-2-oxopentanoate",
"compartment":"c",
"notes":{
"original_bigg_ids":[
"3c4mop_c"
]
}
},
{
"id":"3cmp_p",
"name":"3  CMP C9H12N3O8P",
"compartment":"p",
"notes":{
"original_bigg_ids":[
"3cmp_p"
]
}
},
{
"id":"3cmp_e",
"name":"3  CMP C9H12N3O8P",
"compartment":"e",
"notes":{
"original_bigg_ids":[
"3cmp_e"
]
}
},
{
"id":"3dhgulnp_c",
"name":"3-keto-L-gulonate-6-phosphate",
"compartment":"c",
"notes":{
"original_bigg_ids":[
"3dhgulnp_c"
]
}
},
{
"id":"3dhq_c",
"name":"3-Dehydroquinate",
"compartment":"c",
"notes":{
"original_bigg_ids":[
"3dhq_c"
]
}
},
{
"id":"3dhsk_c",
"name":"3-Dehydroshikimate",
"compartment":"c",
"notes":{
"original_bigg_ids":[
"3dhsk_c"
]
}
},
{
"id":"3gmp_p",
"name":"Guanosine 3  phosphate C10H12N5O8P",
"compartment":"p",
"notes":{
"original_bigg_ids":[
"3gmp_p"
]
}
},
{
"id":"3gmp_e",
"name":"Guanosine 3  phosphate C10H12N5O8P",
"compartment":"e",
"notes":{
"original_bigg_ids":[
"3gmp_e"
]
}
},
{
"id":"3haACP_c",
"name":"(3R)-3-Hydroxyacyl-[acyl-carrier protein]",
"compartment":"c",
"notes":{
"original_bigg_ids":[
"3haACP_c"
]
}
},
{
"id":"3hadpcoa_c",
"name":"(3S)-3-Hydroxyadipyl-CoA",
"compartment":"c",
"notes":{
"original_bigg_ids":[
"3hadpcoa_c"
]
}
},
{
"id":"3hbcoa_c",
"name":"(S)-3-Hydroxybutanoyl-CoA",
"compartment":"c",
"notes":{
"original_bigg_ids":[
"3hbcoa_c"
]
}
},
{
"id":"3hcddec5eACP_c",
"name":"(R)-3-hydroxy-cis-dodec-5-enoyl-[acyl-carrier protein]",
"compartment":"c",
"notes":{
"original_bigg_ids":[
"3hcddec5eACP_c"
]
}
},
{
"id":"3hcinnm_p",
"name":"3-hydroxycinnamic acid",
"compartment":"p",
"notes":{
"original_bigg_ids":[
"3hcinnm_p"
]
}
},
{
"id":"3hcinnm_e",
"name":"3-hydroxycinnamic acid",
"compartment":"e",
"notes":{
"original_bigg_ids":[
"3hcinnm_e"
]
}
},
{
"id":"3hcinnm_c",
"name":"3-hydroxycinnamic acid",
"compartment":"c",
"notes":{
"original_bigg_ids":[
"3hcinnm_c"
]
}
},
{
"id":"3hcmrs7eACP_c",
"name":"(R)-3-hydroxy-cis-myristol-7-eoyl-[acyl-carrier protein]",
"compartment":"c",
"notes":{
"original_bigg_ids":[
"3hcmrs7eACP_c"
]
}
},
{
"id":"3hcpalm9eACP_c",
"name":"(R)-3-hydroxy-cis-palm-9-eoyl-[acyl-carrier protein]",
"compartment":"c",
"notes":{
"original_bigg_ids":[
"3hcpalm9eACP_c"
]
}
},
{
"id":"3hcvac11eACP_c",
"name":"(R)-3-hydroxy-cis-vacc-11-enoyl-[acyl-carrier protein]",
"compartment":"c",
"notes":{
"original_bigg_ids":[
"3hcvac11eACP_c"
]
}
},
{
"id":"3hdcoa_c",
"name":"(S)-3-Hydroxydecanoyl-CoA",
"compartment":"c",
"notes":{
"original_bigg_ids":[
"3hdcoa_c"
]
}
},
{
"id":"3hddcoa_c",
"name":"(S)-3-Hydroxydodecanoyl-CoA",
"compartment":"c",
"notes":{
"original_bigg_ids":[
"3hddcoa_c"
]
}
},
{
"id":"3hddecACP_c",
"name":"(R)-3-Hydroxydodecanoyl-[acyl-carrier protein]",
"compartment":"c",
"notes":{
"original_bigg_ids":[
"3hddecACP_c"
]
}
},
{
"id":"3hdecACP_c",
"name":"(R)-3-Hydroxydecanoyl-[acyl-carrier protein]",
"compartment":"c",
"notes":{
"original_bigg_ids":[
"3hdecACP_c"
]
}
},
{
"id":"3hhcoa_c",
"name":"(S)-3-Hydroxyhexanoyl-CoA",
"compartment":"c",
"notes":{
"original_bigg_ids":[
"3hhcoa_c"
]
}
},
{
"id":"3hhdcoa_c",
"name":"(S)-3-Hydroxyhexadecanoyl-CoA",
"compartment":"c",
"notes":{
"original_bigg_ids":[
"3hhdcoa_c"
]
}
},
{
"id":"3hhexACP_c",
"name":"(R)-3-Hydroxyhexanoyl-[acyl-carrier protein]",
"compartment":"c",
"notes":{
"original_bigg_ids":[
"3hhexACP_c"
]
}
},
{
"id":"3hmrsACP_c",
"name":"(R)-3-Hydroxytetradecanoyl-[acyl-carrier protein]",
"compartment":"c",
"notes":{
"original_bigg_ids":[
"3hmrsACP_c"
]
}
},
{
"id":"3hocoa_c",
"name":"(S)-3-Hydroxyoctanoyl-CoA",
"compartment":"c",
"notes":{
"original_bigg_ids":[
"3hocoa_c"
]
}
},
{
"id":"3hoctACP_c",
"name":"(R)-3-Hydroxyoctanoyl-[acyl-carrier protein]",
"compartment":"c",
"notes":{
"original_bigg_ids":[
"3hoctACP_c"
]
}
},
{
"id":"3hoctaACP_c",
"name":"(R)-3-Hydroxyoctadecanoyl-[acyl-carrier protein]",
"compartment":"c",
"notes":{
"original_bigg_ids":[
"3hoctaACP_c"
]
}
},
{
"id":"3hodcoa_c",
"name":"(S)-3-Hydroxyoctadecanoyl-CoA",
"compartment":"c",
"notes":{
"original_bigg_ids":[
"3hodcoa_c"
]
}
},
{
"id":"3hpalmACP_c",
"name":"R-3-hydroxypalmitoyl-[acyl-carrier protein]",
"compartment":"c",
"notes":{
"original_bigg_ids":[
"3hpalmACP_c"
]
}
},
{
"id":"3hppnl_c",
"name":"3-Hydroxypropanal",
"compartment":"c",
"notes":{
"original_bigg_ids":[
"3hppnl_c"
]
}
},
{
"id":"3hpppn_p",
"name":"3-(3-hydroxy-phenyl)propionate",
"compartment":"p",
"notes":{
"original_bigg_ids":[
"3hpppn_p"
]
}
},
{
"id":"3hpppn_e",
"name":"3-(3-hydroxy-phenyl)propionate",
"compartment":"e",
"notes":{
"original_bigg_ids":[
"3hpppn_e"
]
}
},
{
"id":"3hpppn_c",
"name":"3-(3-hydroxy-phenyl)propionate",
"compartment":"c",
"notes":{
"original_bigg_ids":[
"3hpppn_c"
]
}
},
{
"id":"3htdcoa_c",
"name":"(S)-3-Hydroxytetradecanoyl-CoA",
"compartment":"c",
"notes":{
"original_bigg_ids":[
"3htdcoa_c"
]
}
},
{
"id":"3ig3p_c",
"name":"C'-(3-Indolyl)-glycerol 3-phosphate",
"compartment":"c",
"notes":{
"original_bigg_ids":[
"3ig3p_c"
]
}
},
{
"id":"3mob_c",
"name":"3-Methyl-2-oxobutanoate",
"compartment":"c",
"notes":{
"original_bigg_ids":[
"3mob_c"
]
}
},
{
"id":"3mop_c",
"name":"(S)-3-Methyl-2-oxopentanoate",
"compartment":"c",
"notes":{
"original_bigg_ids":[
"3mop_c"
]
}
},
{
"id":"3ocddec5eACP_c",
"name":"3-oxo-cis-dodec-5-enoyl-[acyl-carrier protein]",
"compartment":"c",
"notes":{
"original_bigg_ids":[
"3ocddec5eACP_c"
]
}
},
{
"id":"3ocmrs7eACP_c",
"name":"3-oxo-cis-myristol-7-eoyl-[acyl-carrier protein]",
"compartment":"c",
"notes":{
"original_bigg_ids":[
"3ocmrs7eACP_c"
]
}
},
{
"id":"3ocpalm9eACP_c",
"name":"3-oxo-cis-palm-9-eoyl-[acyl-carrier protein]",
"compartment":"c",
"notes":{
"original_bigg_ids":[
"3ocpalm9eACP_c"
]
}
},
{
"id":"3ocvac11eACP_c",
"name":"3-oxo-cis-vacc-11-enoyl-[acyl-carrier protein]",
"compartment":"c",
"notes":{
"original_bigg_ids":[
"3ocvac11eACP_c"
]
}
},
{
"id":"3odcoa_c",
"name":"3-Oxodecanoyl-CoA",
"compartment":"c",
"notes":{
"original_bigg_ids":[
"3odcoa_c"
]
}
},
{
"id":"3oddcoa_c",
"name":"3-Oxododecanoyl-CoA",
"compartment":"c",
"notes":{
"original_bigg_ids":[
"3oddcoa_c"
]
}
},
{
"id":"3oddecACP_c",
"name":"3-Oxododecanoyl-[acyl-carrier protein]",
"compartment":"c",
"notes":{
"original_bigg_ids":[
"3oddecACP_c"
]
}
},
{
"id":"3odecACP_c",
"name":"3-Oxodecanoyl-[acyl-carrier protein]",
"compartment":"c",
"notes":{
"original_bigg_ids":[
"3odecACP_c"
]
}
},
{
"id":"3ohcoa_c",
"name":"3-Oxohexanoyl-CoA",
"compartment":"c",
"notes":{
"original_bigg_ids":[
"3ohcoa_c"
]
}
},
{
"id":"3ohdcoa_c",
"name":"3-Oxohexadecanoyl-CoA",
"compartment":"c",
"notes":{
"original_bigg_ids":[
"3ohdcoa_c"
]
}
},
{
"id":"3ohexACP_c",
"name":"3-Oxohexanoyl-[acyl-carrier protein]",
"compartment":"c",
"notes":{
"original_bigg_ids":[
"3ohexACP_c"
]
}
},
{
"id":"3omrsACP_c",
"name":"3-Oxotetradecanoyl-[acyl-carrier protein]",
"compartment":"c",
"notes":{
"original_bigg_ids":[
"3omrsACP_c"
]
}
},
{
"id":"3oocoa_c",
"name":"3-Oxooctanoyl-CoA",
"compartment":"c",
"notes":{
"original_bigg_ids":[
"3oocoa_c"
]
}
},
{
"id":"3ooctACP_c",
"name":"3-Oxooctanoyl-[acyl-carrier protein]",
"compartment":"c",
"notes":{
"original_bigg_ids":[
"3ooctACP_c"
]
}
},
{
"id":"3ooctdACP_c",
"name":"3-Oxooctadecanoyl-[acyl-carrier protein]",
"compartment":"c",
"notes":{
"original_bigg_ids":[
"3ooctdACP_c"
]
}
},
{
"id":"3ohodcoa_c",
"name":"3-Oxooctadecanoyl-CoA",
"compartment":"c",
"notes":{
"original_bigg_ids":[
"3oodcoa_c"
]
}
},
{
"id":"3opalmACP_c",
"name":"3-Oxohexadecanoyl-[acyl-carrier protein]",
"compartment":"c",
"notes":{
"original_bigg_ids":[
"3opalmACP_c"
]
}
},
{
"id":"3ophb_c",
"name":"3-Octaprenyl-4-hydroxybenzoate",
"compartment":"c",
"notes":{
"original_bigg_ids":[
"3ophb_c"
]
}
},
{
"id":"3otdcoa_c",
"name":"3-Oxotetradecanoyl-CoA",
"compartment":"c",
"notes":{
"original_bigg_ids":[
"3otdcoa_c"
]
}
},
{
"id":"3oxoadp_c",
"name":"3-Oxoadipate",
"compartment":"c",
"notes":{
"original_bigg_ids":[
"3oxoadp_c"
]
}
},
{
"id":"3pg_c",
"name":"3-Phospho-D-glycerate",
"compartment":"c",
"notes":{
"original_bigg_ids":[
"3pg_c"
]
}
},
{
"id":"3php_c",
"name":"3-Phosphohydroxypyruvate",
"compartment":"c",
"notes":{
"original_bigg_ids":[
"3php_c"
]
}
},
{
"id":"3psme_c",
"name":"5-O-(1-Carboxyvinyl)-3-phosphoshikimate",
"compartment":"c",
"notes":{
"original_bigg_ids":[
"3psme_c"
]
}
},
{
"id":"3sala_c",
"name":"3-Sulfino-L-alanine",
"compartment":"c",
"notes":{
"original_bigg_ids":[
"3sala_c"
]
}
},
{
"id":"3ump_e",
"name":"3  UMP C9H11N2O9P",
"compartment":"e",
"notes":{
"original_bigg_ids":[
"3ump_e"
]
}
},
{
"id":"3ump_p",
"name":"3  UMP C9H11N2O9P",
"compartment":"p",
"notes":{
"original_bigg_ids":[
"3ump_p"
]
}
},
{
"id":"4abut_p",
"name":"4-Aminobutanoate",
"compartment":"p",
"notes":{
"original_bigg_ids":[
"4abut_p"
]
}
},
{
"id":"4abut_c",
"name":"4-Aminobutanoate",
"compartment":"c",
"notes":{
"original_bigg_ids":[
"4abut_c"
]
}
},
{
"id":"4abut_e",
"name":"4-Aminobutanoate",
"compartment":"e",
"notes":{
"original_bigg_ids":[
"4abut_e"
]
}
},
{
"id":"4abutn_c",
"name":"4-Aminobutanal",
"compartment":"c",
"notes":{
"original_bigg_ids":[
"4abutn_c"
]
}
},
{
"id":"4abz_c",
"name":"4-Aminobenzoate",
"compartment":"c",
"notes":{
"original_bigg_ids":[
"4abz_c"
]
}
},
{
"id":"4adcho_c",
"name":"4-amino-4-deoxychorismate",
"compartment":"c",
"notes":{
"original_bigg_ids":[
"4adcho_c"
]
}
},
{
"id":"4ahmmp_c",
"name":"4-Amino-5-hydroxymethyl-2-methylpyrimidine",
"compartment":"c",
"notes":{
"original_bigg_ids":[
"4ahmmp_c"
]
}
},
{
"id":"4ampm_c",
"name":"4-Amino-2-methyl-5-phosphomethylpyrimidine",
"compartment":"c",
"notes":{
"original_bigg_ids":[
"4ampm_c"
]
}
},
{
"id":"4c2me_c",
"name":"4-(cytidine 5'-diphospho)-2-C-methyl-D-erythritol",
"compartment":"c",
"notes":{
"original_bigg_ids":[
"4c2me_c"
]
}
},
{
"id":"4h2opntn_c",
"name":"4-Hydroxy-2-oxopentanoate",
"compartment":"c",
"notes":{
"original_bigg_ids":[
"4h2opntn_c"
]
}
},
{
"id":"4hba_c",
"name":"4-Hydroxy-benzyl alcohol",
"compartment":"c",
"notes":{
"original_bigg_ids":[
"4hba_c"
]
}
},
{
"id":"4hbz_c",
"name":"4-Hydroxybenzoate",
"compartment":"c",
"notes":{
"original_bigg_ids":[
"4hbz_c"
]
}
},
{
"id":"4hoxpacd_p",
"name":"4-Hydroxyphenylacetaldehyde",
"compartment":"p",
"notes":{
"original_bigg_ids":[
"4hoxpacd_p"
]
}
},
{
"id":"4hoxpacd_e",
"name":"4-Hydroxyphenylacetaldehyde",
"compartment":"e",
"notes":{
"original_bigg_ids":[
"4hoxpacd_e"
]
}
},
{
"id":"4hphac_e",
"name":"4-Hydroxyphenylacetate",
"compartment":"e",
"notes":{
"original_bigg_ids":[
"4hphac_e"
]
}
},
{
"id":"4hphac_c",
"name":"4-Hydroxyphenylacetate",
"compartment":"c",
"notes":{
"original_bigg_ids":[
"4hphac_c"
]
}
},
{
"id":"4hthr_c",
"name":"4-Hydroxy-L-threonine",
"compartment":"c",
"notes":{
"original_bigg_ids":[
"4hthr_c"
]
}
},
{
"id":"4izp_c",
"name":"4-Imidazolone-5-propanoate",
"compartment":"c",
"notes":{
"original_bigg_ids":[
"4izp_c"
]
}
},
{
"id":"4met2obut_c",
"name":"4-Methylthio-2-oxobutanoate",
"compartment":"c",
"notes":{
"original_bigg_ids":[
"4met2obut_c"
]
}
},
{
"id":"4mhetz_c",
"name":"4-Methyl-5-(2-hydroxyethyl)-thiazole",
"compartment":"c",
"notes":{
"original_bigg_ids":[
"4mhetz_c"
]
}
},
{
"id":"4mop_c",
"name":"4-Methyl-2-oxopentanoate",
"compartment":"c",
"notes":{
"original_bigg_ids":[
"4mop_c"
]
}
},
{
"id":"4mpetz_c",
"name":"4-Methyl-5-(2-phosphoethyl)-thiazole",
"compartment":"c",
"notes":{
"original_bigg_ids":[
"4mpetz_c"
]
}
},
{
"id":"4pasp_c",
"name":"4-Phospho-L-aspartate",
"compartment":"c",
"notes":{
"original_bigg_ids":[
"4pasp_c"
]
}
},
{
"id":"4per_c",
"name":"4-Phospho-D-erythronate",
"compartment":"c",
"notes":{
"original_bigg_ids":[
"4per_c"
]
}
},
{
"id":"4ppan_c",
"name":"D-4'-Phosphopantothenate",
"compartment":"c",
"notes":{
"original_bigg_ids":[
"4ppan_c"
]
}
},
{
"id":"4ppcys_c",
"name":"N-((R)-4-Phosphopantothenoyl)-L-cysteine",
"compartment":"c",
"notes":{
"original_bigg_ids":[
"4ppcys_c"
]
}
},
{
"id":"4r5au_c",
"name":"4-(1-D-Ribitylamino)-5-aminouracil",
"compartment":"c",
"notes":{
"original_bigg_ids":[
"4r5au_c"
]
}
},
{
"id":"5aizc_c",
"name":"5-amino-1-(5-phospho-D-ribosyl)imidazole-4-carboxylate",
"compartment":"c",
"notes":{
"original_bigg_ids":[
"5aizc_c"
]
}
},
{
"id":"5aop_c",
"name":"5-Amino-4-oxopentanoate",
"compartment":"c",
"notes":{
"original_bigg_ids":[
"5aop_c"
]
}
},
{
"id":"5aprbu_c",
"name":"5-Amino-6-(5'-phosphoribitylamino)uracil",
"compartment":"c",
"notes":{
"original_bigg_ids":[
"5aprbu_c"
]
}
},
{
"id":"5apru_c",
"name":"5-Amino-6-(5'-phosphoribosylamino)uracil",
"compartment":"c",
"notes":{
"original_bigg_ids":[
"5apru_c"
]
}
},
{
"id":"5aptn_c",
"name":"5-Aminopentanoate",
"compartment":"c",
"notes":{
"original_bigg_ids":[
"5aptn_c"
]
}
},
{
"id":"5caiz_c",
"name":"5-phosphoribosyl-5-carboxyaminoimidazole",
"compartment":"c",
"notes":{
"original_bigg_ids":[
"5caiz_c"
]
}
},
{
"id":"5cmhm_c",
"name":"5-Carboxymethyl-2-hydroxymuconate",
"compartment":"c",
"notes":{
"original_bigg_ids":[
"5cmhm_c"
]
}
},
{
"id":"5cmhmsa_c",
"name":"2-Hydroxy-5-carboxymethylmuconate-Semialdehyde",
"compartment":"c",
"notes":{
"original_bigg_ids":[
"5cmhmsa_c"
]
}
},
{
"id":"5cohe_c",
"name":"5-Carboxy-2-oxohept-3-enedioate",
"compartment":"c",
"notes":{
"original_bigg_ids":[
"5cohe_c"
]
}
},
{
"id":"5dglcn_p",
"name":"5-Dehydro-D-gluconate",
"compartment":"p",
"notes":{
"original_bigg_ids":[
"5dglcn_p"
]
}
},
{
"id":"5dglcn_e",
"name":"5-Dehydro-D-gluconate",
"compartment":"e",
"notes":{
"original_bigg_ids":[
"5dglcn_e"
]
}
},
{
"id":"5dglcn_c",
"name":"5-Dehydro-D-gluconate",
"compartment":"c",
"notes":{
"original_bigg_ids":[
"5dglcn_c"
]
}
},
{
"id":"5dh4dglc_c",
"name":"5-Dehydro-4-deoxy-D-glucarate",
"compartment":"c",
"notes":{
"original_bigg_ids":[
"5dh4dglc_c"
]
}
},
{
"id":"5drib_c",
"name":"5'-deoxyribose",
"compartment":"c",
"notes":{
"original_bigg_ids":[
"5drib_c"
]
}
},
{
"id":"5mdr1p_c",
"name":"5-Methylthio-5-deoxy-D-ribose 1-phosphate",
"compartment":"c",
"notes":{
"original_bigg_ids":[
"5mdr1p_c"
]
}
},
{
"id":"5mdru1p_c",
"name":"5-Methylthio-5-deoxy-D-ribulose 1-phosphate",
"compartment":"c",
"notes":{
"original_bigg_ids":[
"5mdru1p_c"
]
}
},
{
"id":"5mta_c",
"name":"5-Methylthioadenosine",
"compartment":"c",
"notes":{
"original_bigg_ids":[
"5mta_c"
]
}
},
{
"id":"5mthf_c",
"name":"5-Methyltetrahydrofolate",
"compartment":"c",
"notes":{
"original_bigg_ids":[
"5mthf_c"
]
}
},
{
"id":"5mtr_c",
"name":"5-Methylthio-D-ribose",
"compartment":"c",
"notes":{
"original_bigg_ids":[
"5mtr_c"
]
}
},
{
"id":"5odhf2a_c",
"name":"5-Oxo-4,5-dihydrofuran-2-acetate",
"compartment":"c",
"notes":{
"original_bigg_ids":[
"5odhf2a_c"
]
}
},
{
"id":"5prdmbz_c",
"name":"N1-(5-Phospho-alpha-D-ribosyl)-5,6-dimethylbenzimidazole",
"compartment":"c",
"notes":{
"original_bigg_ids":[
"5prdmbz_c"
]
}
},
{
"id":"6hmhpt_c",
"name":"6-hydroxymethyl dihydropterin",
"compartment":"c",
"notes":{
"original_bigg_ids":[
"6hmhpt_c"
]
}
},
{
"id":"6hmhptpp_c",
"name":"6-hydroxymethyl-dihydropterin pyrophosphate",
"compartment":"c",
"notes":{
"original_bigg_ids":[
"6hmhptpp_c"
]
}
},
{
"id":"6pgc_c",
"name":"6-Phospho-D-gluconate",
"compartment":"c",
"notes":{
"original_bigg_ids":[
"6pgc_c"
]
}
},
{
"id":"6pgl_c",
"name":"6-phospho-D-glucono-1,5-lactone",
"compartment":"c",
"notes":{
"original_bigg_ids":[
"6pgl_c"
]
}
},
{
"id":"8aonn_c",
"name":"8-Amino-7-oxononanoate",
"compartment":"c",
"notes":{
"original_bigg_ids":[
"8aonn_c"
]
}
},
{
"id":"ACP_c",
"name":"Acyl carrier protein",
"compartment":"c",
"notes":{
"original_bigg_ids":[
"ACP_c"
]
}
},
{
"id":"LalaDglu_c",
"name":"L-alanine-D-glutamate",
"compartment":"c",
"notes":{
"original_bigg_ids":[
"LalaDglu_c"
]
}
},
{
"id":"LalaDgluMdap_p",
"name":"L-alanine-D-glutamate-meso-2,6-diaminoheptanedioate",
"compartment":"p",
"notes":{
"original_bigg_ids":[
"LalaDgluMdap_p"
]
}
},
{
"id":"LalaDgluMdap_e",
"name":"L-alanine-D-glutamate-meso-2,6-diaminoheptanedioate",
"compartment":"e",
"notes":{
"original_bigg_ids":[
"LalaDgluMdap_e"
]
}
},
{
"id":"LalaDgluMdap_c",
"name":"L-alanine-D-glutamate-meso-2,6-diaminoheptanedioate",
"compartment":"c",
"notes":{
"original_bigg_ids":[
"LalaDgluMdap_c"
]
}
},
{
"id":"LalaDgluMdapDala_p",
"name":"L-alanine-D-glutamate-meso-2,6-diaminoheptanedioate-D-alanine",
"compartment":"p",
"notes":{
"original_bigg_ids":[
"LalaDgluMdapDala_p"
]
}
},
{
"id":"LalaDgluMdapDala_e",
"name":"L-alanine-D-glutamate-meso-2,6-diaminoheptanedioate-D-alanine",
"compartment":"e",
"notes":{
"original_bigg_ids":[
"LalaDgluMdapDala_e"
]
}
},
{
"id":"LalaDgluMdapDala_c",
"name":"L-alanine-D-glutamate-meso-2,6-diaminoheptanedioate-D-alanine",
"compartment":"c",
"notes":{
"original_bigg_ids":[
"LalaDgluMdapDala_c"
]
}
},
{
"id":"LalaLglu_c",
"name":"L-alanine-L-glutamate",
"compartment":"c",
"notes":{
"original_bigg_ids":[
"LalaLglu_c"
]
}
},
{
"id":"N1aspmd_c",
"name":"N1-Acetylspermidine",
"compartment":"c",
"notes":{
"original_bigg_ids":[
"N1aspmd_c"
]
}
},
{
"id":"Nmtrp_c",
"name":"N-Methyltryptophan",
"compartment":"c",
"notes":{
"original_bigg_ids":[
"Nmtrp_c"
]
}
},
{
"id":"Sfglutth_c",
"name":"S-Formylglutathione",
"compartment":"c",
"notes":{
"original_bigg_ids":[
"Sfglutth_c"
]
}
},
{
"id":"aacald_c",
"name":"Aminoacetaldehyde",
"compartment":"c",
"notes":{
"original_bigg_ids":[
"aacald_c"
]
}
},
{
"id":"aacoa_c",
"name":"Acetoacetyl-CoA",
"compartment":"c",
"notes":{
"original_bigg_ids":[
"aacoa_c"
]
}
},
{
"id":"aact_c",
"name":"Aminoacetone",
"compartment":"c",
"notes":{
"original_bigg_ids":[
"aact_c"
]
}
},
{
"id":"abt__D_e",
"name":"D-Arabitol",
"compartment":"e",
"notes":{
"original_bigg_ids":[
"abt_D_e"
]
}
},
{
"id":"abt__D_c",
"name":"D-Arabitol",
"compartment":"c",
"notes":{
"original_bigg_ids":[
"abt_D_c"
]
}
},
{
"id":"ac_e",
"name":"Acetate",
"compartment":"e",
"notes":{
"original_bigg_ids":[
"ac_e"
]
}
},
{
"id":"ac_p",
"name":"Acetate",
"compartment":"p",
"notes":{
"original_bigg_ids":[
"ac_p"
]
}
},
{
"id":"ac_c",
"name":"Acetate",
"compartment":"c",
"notes":{
"original_bigg_ids":[
"ac_c"
]
}
},
{
"id":"acACP_c",
"name":"Acetyl-ACP",
"compartment":"c",
"notes":{
"original_bigg_ids":[
"acACP_c"
]
}
},
{
"id":"acald_p",
"name":"Acetaldehyde",
"compartment":"p",
"notes":{
"original_bigg_ids":[
"acald_p"
]
}
},
{
"id":"acald_e",
"name":"Acetaldehyde",
"compartment":"e",
"notes":{
"original_bigg_ids":[
"acald_e"
]
}
},
{
"id":"acald_c",
"name":"Acetaldehyde",
"compartment":"c",
"notes":{
"original_bigg_ids":[
"acald_c"
]
}
},
{
"id":"acanth_c",
"name":"N-Acetylanthranilate",
"compartment":"c",
"notes":{
"original_bigg_ids":[
"acanth_c"
]
}
},
{
"id":"accoa_c",
"name":"Acetyl-CoA",
"compartment":"c",
"notes":{
"original_bigg_ids":[
"accoa_c"
]
}
},
{
"id":"acetol_c",
"name":"Acetol cytosol",
"compartment":"c",
"notes":{
"original_bigg_ids":[
"acetol_c"
]
}
},
{
"id":"acg5p_c",
"name":"N-Acetyl-L-glutamyl 5-phosphate",
"compartment":"c",
"notes":{
"original_bigg_ids":[
"acg5p_c"
]
}
},
{
"id":"acg5sa_c",
"name":"N-Acetyl-L-glutamate 5-semialdehyde",
"compartment":"c",
"notes":{
"original_bigg_ids":[
"acg5sa_c"
]
}
},
{
"id":"acgal_p",
"name":"N-Acetyl-D-galactosamine",
"compartment":"p",
"notes":{
"original_bigg_ids":[
"acgal_p"
]
}
},
{
"id":"acgal_e",
"name":"N-Acetyl-D-galactosamine",
"compartment":"e",
"notes":{
"original_bigg_ids":[
"acgal_e"
]
}
},
{
"id":"acgal1p_p",
"name":"N-Acetyl-D-galactosamine 1-phosphate",
"compartment":"p",
"notes":{
"original_bigg_ids":[
"acgal1p_p"
]
}
},
{
"id":"acgal1p_e",
"name":"N-Acetyl-D-galactosamine 1-phosphate",
"compartment":"e",
"notes":{
"original_bigg_ids":[
"acgal1p_e"
]
}
},
{
"id":"acgam_p",
"name":"N-Acetyl-D-glucosamine",
"compartment":"p",
"notes":{
"original_bigg_ids":[
"acgam_p"
]
}
},
{
"id":"acgam_e",
"name":"N-Acetyl-D-glucosamine",
"compartment":"e",
"notes":{
"original_bigg_ids":[
"acgam_e"
]
}
},
{
"id":"acgam_c",
"name":"N-Acetyl-D-glucosamine",
"compartment":"c",
"notes":{
"original_bigg_ids":[
"acgam_c"
]
}
},
{
"id":"acgam1p_p",
"name":"N-Acetyl-D-glucosamine 1-phosphate",
"compartment":"p",
"notes":{
"original_bigg_ids":[
"acgam1p_p"
]
}
},
{
"id":"acgam1p_e",
"name":"N-Acetyl-D-glucosamine 1-phosphate",
"compartment":"e",
"notes":{
"original_bigg_ids":[
"acgam1p_e"
]
}
},
{
"id":"acgam1p_c",
"name":"N-Acetyl-D-glucosamine 1-phosphate",
"compartment":"c",
"notes":{
"original_bigg_ids":[
"acgam1p_c"
]
}
},
{
"id":"acgam6p_c",
"name":"N-Acetyl-D-glucosamine 6-phosphate",
"compartment":"c",
"notes":{
"original_bigg_ids":[
"acgam6p_c"
]
}
},
{
"id":"acglc__D_c",
"name":"6-Acetyl-D-glucose",
"compartment":"c",
"notes":{
"original_bigg_ids":[
"acglc_D_c"
]
}
},
{
"id":"acglu_c",
"name":"N-Acetyl-L-glutamate",
"compartment":"c",
"notes":{
"original_bigg_ids":[
"acglu_c"
]
}
},
{
"id":"acmalt_c",
"name":"Acetyl-maltose",
"compartment":"c",
"notes":{
"original_bigg_ids":[
"acmalt_c"
]
}
},
{
"id":"acmana_p",
"name":"N-Acetyl-D-mannosamine",
"compartment":"p",
"notes":{
"original_bigg_ids":[
"acmana_p"
]
}
},
{
"id":"acmana_e",
"name":"N-Acetyl-D-mannosamine",
"compartment":"e",
"notes":{
"original_bigg_ids":[
"acmana_e"
]
}
},
{
"id":"acmanap_c",
"name":"N-Acetyl-D-mannosamine 6-phosphate",
"compartment":"c",
"notes":{
"original_bigg_ids":[
"acmanap_c"
]
}
},
{
"id":"acmum_p",
"name":"N-Acetylmuramate",
"compartment":"p",
"notes":{
"original_bigg_ids":[
"acmum_p"
]
}
},
{
"id":"acmum_e",
"name":"N-Acetylmuramate",
"compartment":"e",
"notes":{
"original_bigg_ids":[
"acmum_e"
]
}
},
{
"id":"acmum6p_c",
"name":"N-acetylmuramate 6-phosphate",
"compartment":"c",
"notes":{
"original_bigg_ids":[
"acmum6p_c"
]
}
},
{
"id":"acolipa_p",
"name":"4-Amino-4-deoxy-L-arabinose modified core oligosaccharide lipid A",
"compartment":"p",
"notes":{
"original_bigg_ids":[
"acolipa_p"
]
}
},
{
"id":"acolipa_e",
"name":"4-Amino-4-deoxy-L-arabinose modified core oligosaccharide lipid A",
"compartment":"e",
"notes":{
"original_bigg_ids":[
"acolipa_e"
]
}
},
{
"id":"acon_C_c",
"name":"Cis-Aconitate",
"compartment":"c",
"notes":{
"original_bigg_ids":[
"acon_C_c"
]
}
},
{
"id":"acon_T_c",
"name":"Trans-Aconitate",
"compartment":"c",
"notes":{
"original_bigg_ids":[
"acon_T_c"
]
}
},
{
"id":"aconm_c",
"name":"E-3-carboxy-2-pentenedioate 6-methyl ester",
"compartment":"c",
"notes":{
"original_bigg_ids":[
"aconm_c"
]
}
},
{
"id":"acorn_c",
"name":"N2-Acetyl-L-ornithine",
"compartment":"c",
"notes":{
"original_bigg_ids":[
"acorn_c"
]
}
},
{
"id":"acser_p",
"name":"O-Acetyl-L-serine",
"compartment":"p",
"notes":{
"original_bigg_ids":[
"acser_p"
]
}
},
{
"id":"acser_e",
"name":"O-Acetyl-L-serine",
"compartment":"e",
"notes":{
"original_bigg_ids":[
"acser_e"
]
}
},
{
"id":"acser_c",
"name":"O-Acetyl-L-serine",
"compartment":"c",
"notes":{
"original_bigg_ids":[
"acser_c"
]
}
},
{
"id":"actACP_c",
"name":"Acetoacetyl-ACP",
"compartment":"c",
"notes":{
"original_bigg_ids":[
"actACP_c"
]
}
},
{
"id":"actn__R_c",
"name":" R  Acetoin C4H8O2",
"compartment":"c",
"notes":{
"original_bigg_ids":[
"actn_R_c"
]
}
},
{
"id":"actp_c",
"name":"Acetyl phosphate",
"compartment":"c",
"notes":{
"original_bigg_ids":[
"actp_c"
]
}
},
{
"id":"adcobdam_c",
"name":"Adenosyl cobyrinate diamide",
"compartment":"c",
"notes":{
"original_bigg_ids":[
"adcobdam_c"
]
}
},
{
"id":"adcobhex_c",
"name":"Adenosyl-cobyric acid",
"compartment":"c",
"notes":{
"original_bigg_ids":[
"adcobhex_c"
]
}
},
{
"id":"ade_p",
"name":"Adenine",
"compartment":"p",
"notes":{
"original_bigg_ids":[
"ade_p"
]
}
},
{
"id":"ade_e",
"name":"Adenine",
"compartment":"e",
"notes":{
"original_bigg_ids":[
"ade_e"
]
}
},
{
"id":"ade_c",
"name":"Adenine",
"compartment":"c",
"notes":{
"original_bigg_ids":[
"ade_c"
]
}
},
{
"id":"adn_p",
"name":"Adenosine",
"compartment":"p",
"notes":{
"original_bigg_ids":[
"adn_p"
]
}
},
{
"id":"adn_e",
"name":"Adenosine",
"compartment":"e",
"notes":{
"original_bigg_ids":[
"adn_e"
]
}
},
{
"id":"adn_c",
"name":"Adenosine",
"compartment":"c",
"notes":{
"original_bigg_ids":[
"adn_c"
]
}
},
{
"id":"adocbi_c",
"name":"Adenosyl cobinamide",
"compartment":"c",
"notes":{
"original_bigg_ids":[
"adocbi_c"
]
}
},
{
"id":"adocbip_c",
"name":"Adenosyl cobinamide phosphate",
"compartment":"c",
"notes":{
"original_bigg_ids":[
"adocbip_c"
]
}
},
{
"id":"adocbl_p",
"name":"Adenosylcobalamin",
"compartment":"p",
"notes":{
"original_bigg_ids":[
"adocbl_p"
]
}
},
{
"id":"adocbl_e",
"name":"Adenosylcobalamin",
"compartment":"e",
"notes":{
"original_bigg_ids":[
"adocbl_e"
]
}
},
{
"id":"adocbl_c",
"name":"Adenosylcobalamin",
"compartment":"c",
"notes":{
"original_bigg_ids":[
"adocbl_c"
]
}
},
{
"id":"adp_c",
"name":"ADP C10H12N5O10P2",
"compartment":"c",
"notes":{
"original_bigg_ids":[
"adp_c"
]
}
},
{
"id":"adpglc_c",
"name":"ADPglucose C16H23N5O15P2",
"compartment":"c",
"notes":{
"original_bigg_ids":[
"adpglc_c"
]
}
},
{
"id":"adphep_DD_c",
"name":"ADP-D-glycero-D-manno-heptose",
"compartment":"c",
"notes":{
"original_bigg_ids":[
"adphep_DD_c"
]
}
},
{
"id":"adphep_LD_c",
"name":"ADP-L-glycero-D-manno-heptose",
"compartment":"c",
"notes":{
"original_bigg_ids":[
"adphep_LD_c"
]
}
},
{
"id":"adprib_c",
"name":"ADPribose C15H21N5O14P2",
"compartment":"c",
"notes":{
"original_bigg_ids":[
"adprib_c"
]
}
},
{
"id":"ag_e",
"name":"Silver",
"compartment":"e",
"notes":{
"original_bigg_ids":[
"ag_e"
]
}
},
{
"id":"ag_c",
"name":"Silver",
"compartment":"c",
"notes":{
"original_bigg_ids":[
"ag_c"
]
}
},
{
"id":"agdpcbi_c",
"name":"Adenosine-GDP-cobinamide",
"compartment":"c",
"notes":{
"original_bigg_ids":[
"agdpcbi_c"
]
}
},
{
"id":"agm_p",
"name":"Agmatine",
"compartment":"p",
"notes":{
"original_bigg_ids":[
"agm_p"
]
}
},
{
"id":"agm_e",
"name":"Agmatine",
"compartment":"e",
"notes":{
"original_bigg_ids":[
"agm_e"
]
}
},
{
"id":"agm_c",
"name":"Agmatine",
"compartment":"c",
"notes":{
"original_bigg_ids":[
"agm_c"
]
}
},
{
"id":"ahcys_c",
"name":"S-Adenosyl-L-homocysteine",
"compartment":"c",
"notes":{
"original_bigg_ids":[
"ahcys_c"
]
}
},
{
"id":"ahdt_c",
"name":"2-Amino-4-hydroxy-6-(erythro-1,2,3-trihydroxypropyl)dihydropteridine triphosphate",
"compartment":"c",
"notes":{
"original_bigg_ids":[
"ahdt_c"
]
}
},
{
"id":"aicar_c",
"name":"5-Amino-1-(5-Phospho-D-ribosyl)imidazole-4-carboxamide",
"compartment":"c",
"notes":{
"original_bigg_ids":[
"aicar_c"
]
}
},
{
"id":"air_c",
"name":"5-amino-1-(5-phospho-D-ribosyl)imidazole",
"compartment":"c",
"notes":{
"original_bigg_ids":[
"air_c"
]
}
},
{
"id":"akg_p",
"name":"2-Oxoglutarate",
"compartment":"p",
"notes":{
"original_bigg_ids":[
"akg_p"
]
}
},
{
"id":"akg_e",
"name":"2-Oxoglutarate",
"compartment":"e",
"notes":{
"original_bigg_ids":[
"akg_e"
]
}
},
{
"id":"akg_c",
"name":"2-Oxoglutarate",
"compartment":"c",
"notes":{
"original_bigg_ids":[
"akg_c"
]
}
},
{
"id":"ala_B_p",
"name":"Beta-Alanine",
"compartment":"p",
"notes":{
"original_bigg_ids":[
"ala_B_p"
]
}
},
{
"id":"ala_B_e",
"name":"Beta-Alanine",
"compartment":"e",
"notes":{
"original_bigg_ids":[
"ala_B_e"
]
}
},
{
"id":"ala_B_c",
"name":"Beta-Alanine",
"compartment":"c",
"notes":{
"original_bigg_ids":[
"ala_B_c"
]
}
},
{
"id":"ala__D_p",
"name":"D-Alanine",
"compartment":"p",
"notes":{
"original_bigg_ids":[
"ala_D_p"
]
}
},
{
"id":"ala__D_e",
"name":"D-Alanine",
"compartment":"e",
"notes":{
"original_bigg_ids":[
"ala_D_e"
]
}
},
{
"id":"ala__D_c",
"name":"D-Alanine",
"compartment":"c",
"notes":{
"original_bigg_ids":[
"ala_D_c"
]
}
},
{
"id":"ala__L_p",
"name":"L-Alanine",
"compartment":"p",
"notes":{
"original_bigg_ids":[
"ala_L_p"
]
}
},
{
"id":"ala__L_e",
"name":"L-Alanine",
"compartment":"e",
"notes":{
"original_bigg_ids":[
"ala_L_e"
]
}
},
{
"id":"ala__L_c",
"name":"L-Alanine",
"compartment":"c",
"notes":{
"original_bigg_ids":[
"ala_L_c"
]
}
},
{
"id":"alaala_p",
"name":"D-Alanyl-D-alanine",
"compartment":"p",
"notes":{
"original_bigg_ids":[
"alaala_p"
]
}
},
{
"id":"alaala_e",
"name":"D-Alanyl-D-alanine",
"compartment":"e",
"notes":{
"original_bigg_ids":[
"alaala_e"
]
}
},
{
"id":"alaala_c",
"name":"D-Alanyl-D-alanine",
"compartment":"c",
"notes":{
"original_bigg_ids":[
"alaala_c"
]
}
},
{
"id":"alac__S_c",
"name":"(S)-2-Acetolactate",
"compartment":"c",
"notes":{
"original_bigg_ids":[
"alac_S_c"
]
}
},
{
"id":"alatrna_c",
"name":"L-Alanyl-tRNA(Ala)",
"compartment":"c",
"notes":{
"original_bigg_ids":[
"alatrna_c"
]
}
},
{
"id":"all__D_p",
"name":"D-Allose",
"compartment":"p",
"notes":{
"original_bigg_ids":[
"all_D_p"
]
}
},
{
"id":"all__D_e",
"name":"D-Allose",
"compartment":"e",
"notes":{
"original_bigg_ids":[
"all_D_e"
]
}
},
{
"id":"all6p_c",
"name":"D-Allose 6-phosphate",
"compartment":"c",
"notes":{
"original_bigg_ids":[
"all6p_c"
]
}
},
{
"id":"alltn_c",
"name":"Allantoin",
"compartment":"c",
"notes":{
"original_bigg_ids":[
"alltn_c"
]
}
},
{
"id":"alltt_c",
"name":"Allantoate",
"compartment":"c",
"notes":{
"original_bigg_ids":[
"alltt_c"
]
}
},
{
"id":"allul6p_c",
"name":"Allulose 6-phosphate",
"compartment":"c",
"notes":{
"original_bigg_ids":[
"allul6p_c"
]
}
},
{
"id":"alpp_p",
"name":"Applipoprotein",
"compartment":"p",
"notes":{
"original_bigg_ids":[
"alpp_p"
]
}
},
{
"id":"altrn_c",
"name":"D-Altronate",
"compartment":"c",
"notes":{
"original_bigg_ids":[
"altrn_c"
]
}
},
{
"id":"amet_c",
"name":"S-Adenosyl-L-methionine",
"compartment":"c",
"notes":{
"original_bigg_ids":[
"amet_c"
]
}
},
{
"id":"ametam_c",
"name":"S-Adenosylmethioninamine",
"compartment":"c",
"notes":{
"original_bigg_ids":[
"ametam_c"
]
}
},
{
"id":"amob_c",
"name":"S-Adenosyl-4-methylthio-2-oxobutanoate",
"compartment":"c",
"notes":{
"original_bigg_ids":[
"amob_c"
]
}
},
{
"id":"amp_p",
"name":"AMP C10H12N5O7P",
"compartment":"p",
"notes":{
"original_bigg_ids":[
"amp_p"
]
}
},
{
"id":"amp_e",
"name":"AMP C10H12N5O7P",
"compartment":"e",
"notes":{
"original_bigg_ids":[
"amp_e"
]
}
},
{
"id":"amp_c",
"name":"AMP C10H12N5O7P",
"compartment":"c",
"notes":{
"original_bigg_ids":[
"amp_c"
]
}
},
{
"id":"anhgm_p",
"name":"N-Acetyl-D-glucosamine(anhydrous)N-Acetylmuramic acid",
"compartment":"p",
"notes":{
"original_bigg_ids":[
"anhgm_p"
]
}
},
{
"id":"anhgm_e",
"name":"N-Acetyl-D-glucosamine(anhydrous)N-Acetylmuramic acid",
"compartment":"e",
"notes":{
"original_bigg_ids":[
"anhgm_e"
]
}
},
{
"id":"anhgm_c",
"name":"N-Acetyl-D-glucosamine(anhydrous)N-Acetylmuramic acid",
"compartment":"c",
"notes":{
"original_bigg_ids":[
"anhgm_c"
]
}
},
{
"id":"anhgm3p_p",
"name":"N-Acetyl-D-glucosamine(anhydrous)N-Acetylmuramyl-tripeptide",
"compartment":"p",
"notes":{
"original_bigg_ids":[
"anhgm3p_p"
]
}
},
{
"id":"anhgm3p_c",
"name":"N-Acetyl-D-glucosamine(anhydrous)N-Acetylmuramyl-tripeptide",
"compartment":"c",
"notes":{
"original_bigg_ids":[
"anhgm3p_c"
]
}
},
{
"id":"anhgm4p_p",
"name":"N-Acetyl-D-glucosamine(anhydrous)N-Acetylmuramyl-tetrapeptide",
"compartment":"p",
"notes":{
"original_bigg_ids":[
"anhgm4p_p"
]
}
},
{
"id":"anhgm4p_c",
"name":"N-Acetyl-D-glucosamine(anhydrous)N-Acetylmuramyl-tetrapeptide",
"compartment":"c",
"notes":{
"original_bigg_ids":[
"anhgm4p_c"
]
}
},
{
"id":"anhm_c",
"name":"1,6-anhydrous-N-Acetylmuramate",
"compartment":"c",
"notes":{
"original_bigg_ids":[
"anhm_c"
]
}
},
{
"id":"anhm3p_c",
"name":"1,6-anhydrous-N-Acetylmuramyl-tripeptide",
"compartment":"c",
"notes":{
"original_bigg_ids":[
"anhm3p_c"
]
}
},
{
"id":"anhm4p_c",
"name":"1,6-anhydrous-N-Acetylmuramyl-tetrapeptide",
"compartment":"c",
"notes":{
"original_bigg_ids":[
"anhm4p_c"
]
}
},
{
"id":"anth_c",
"name":"Anthranilate",
"compartment":"c",
"notes":{
"original_bigg_ids":[
"anth_c"
]
}
},
{
"id":"ap4a_c",
"name":"P1,P4-Bis(5'-adenosyl) tetraphosphate",
"compartment":"c",
"notes":{
"original_bigg_ids":[
"ap4a_c"
]
}
},
{
"id":"ap5a_c",
"name":"P1,P5-Bis(5'-adenosyl) pentaphosphate",
"compartment":"c",
"notes":{
"original_bigg_ids":[
"ap5a_c"
]
}
},
{
"id":"apg120_c",
"name":"Acyl phosphatidylglycerol (n-C12:0)",
"compartment":"c",
"notes":{
"original_bigg_ids":[
"apg120_c"
]
}
},
{
"id":"apg140_c",
"name":"Acyl phosphatidylglycerol (n-C14:0)",
"compartment":"c",
"notes":{
"original_bigg_ids":[
"apg140_c"
]
}
},
{
"id":"apg141_c",
"name":"Acyl phosphatidylglycerol (n-C14:1)",
"compartment":"c",
"notes":{
"original_bigg_ids":[
"apg141_c"
]
}
},
{
"id":"apg160_c",
"name":"Acyl phosphatidylglycerol (n-C16:0)",
"compartment":"c",
"notes":{
"original_bigg_ids":[
"apg160_c"
]
}
},
{
"id":"apg161_c",
"name":"Acyl phosphatidylglycerol (n-C16:1)",
"compartment":"c",
"notes":{
"original_bigg_ids":[
"apg161_c"
]
}
},
{
"id":"apg180_c",
"name":"Acyl phosphatidylglycerol (n-C18:0)",
"compartment":"c",
"notes":{
"original_bigg_ids":[
"apg180_c"
]
}
},
{
"id":"apg181_c",
"name":"Acyl phosphatidylglycerol (n-C18:1)",
"compartment":"c",
"notes":{
"original_bigg_ids":[
"apg181_c"
]
}
},
{
"id":"apoACP_c",
"name":"Apoprotein [acyl carrier protein]",
"compartment":"c",
"notes":{
"original_bigg_ids":[
"apoACP_c"
]
}
},
{
"id":"appl_c",
"name":"1-Aminopropan-2-ol",
"compartment":"c",
"notes":{
"original_bigg_ids":[
"appl_c"
]
}
},
{
"id":"aps_c",
"name":"Adenosine 5'-phosphosulfate",
"compartment":"c",
"notes":{
"original_bigg_ids":[
"aps_c"
]
}
},
{
"id":"ara5p_c",
"name":"D-Arabinose 5-phosphate",
"compartment":"c",
"notes":{
"original_bigg_ids":[
"ara5p_c"
]
}
},
{
"id":"arab__L_p",
"name":"L-Arabinose",
"compartment":"p",
"notes":{
"original_bigg_ids":[
"arab_L_p"
]
}
},
{
"id":"arab__L_e",
"name":"L-Arabinose",
"compartment":"e",
"notes":{
"original_bigg_ids":[
"arab_L_e"
]
}
},
{
"id":"arab__L_c",
"name":"L-Arabinose",
"compartment":"c",
"notes":{
"original_bigg_ids":[
"arab_L_c"
]
}
},
{
"id":"arbt6p_c",
"name":"Arbutin 6-phosphate",
"compartment":"c",
"notes":{
"original_bigg_ids":[
"arbt6p_c"
]
}
},
{
"id":"arbtn_fe3_p",
"name":"Aerobactin",
"compartment":"p",
"notes":{
"original_bigg_ids":[
"arbtn_fe3_p"
]
}
},
{
"id":"arbtn_fe3_c",
"name":"Aerobactin",
"compartment":"c",
"notes":{
"original_bigg_ids":[
"arbtn_fe3_c"
]
}
},
{
"id":"arg__L_p",
"name":"L-Arginine",
"compartment":"p",
"notes":{
"original_bigg_ids":[
"arg_L_p"
]
}
},
{
"id":"arg__L_e",
"name":"L-Arginine",
"compartment":"e",
"notes":{
"original_bigg_ids":[
"arg_L_e"
]
}
},
{
"id":"arg__L_c",
"name":"L-Arginine",
"compartment":"c",
"notes":{
"original_bigg_ids":[
"arg_L_c"
]
}
},
{
"id":"argsuc_c",
"name":"N(omega)-(L-Arginino)succinate",
"compartment":"c",
"notes":{
"original_bigg_ids":[
"argsuc_c"
]
}
},
{
"id":"argtrna_c",
"name":"L-Arginyl-tRNA(Arg)",
"compartment":"c",
"notes":{
"original_bigg_ids":[
"argtrna_c"
]
}
},
{
"id":"ascb__L_p",
"name":"L-Ascorbate",
"compartment":"p",
"notes":{
"original_bigg_ids":[
"ascb_L_p"
]
}
},
{
"id":"ascb__L_e",
"name":"L-Ascorbate",
"compartment":"e",
"notes":{
"original_bigg_ids":[
"ascb_L_e"
]
}
},
{
"id":"ascb6p_c",
"name":"L-ascorbate-6-phosphate",
"compartment":"c",
"notes":{
"original_bigg_ids":[
"ascb6p_c"
]
}
},
{
"id":"asn__L_p",
"name":"L-Asparagine",
"compartment":"p",
"notes":{
"original_bigg_ids":[
"asn_L_p"
]
}
},
{
"id":"asn__L_e",
"name":"L-Asparagine",
"compartment":"e",
"notes":{
"original_bigg_ids":[
"asn_L_e"
]
}
},
{
"id":"asn__L_c",
"name":"L-Asparagine",
"compartment":"c",
"notes":{
"original_bigg_ids":[
"asn_L_c"
]
}
},
{
"id":"asntrna_c",
"name":"L-Asparaginyl-tRNA(Asn)",
"compartment":"c",
"notes":{
"original_bigg_ids":[
"asntrna_c"
]
}
},
{
"id":"aso3_p",
"name":"Arsenite",
"compartment":"p",
"notes":{
"original_bigg_ids":[
"aso3_p"
]
}
},
{
"id":"aso3_e",
"name":"Arsenite",
"compartment":"e",
"notes":{
"original_bigg_ids":[
"aso3_e"
]
}
},
{
"id":"aso3_c",
"name":"Arsenite",
"compartment":"c",
"notes":{
"original_bigg_ids":[
"aso3_c"
]
}
},
{
"id":"asp__L_p",
"name":"L-Aspartate",
"compartment":"p",
"notes":{
"original_bigg_ids":[
"asp_L_p"
]
}
},
{
"id":"asp__L_e",
"name":"L-Aspartate",
"compartment":"e",
"notes":{
"original_bigg_ids":[
"asp_L_e"
]
}
},
{
"id":"asp__L_c",
"name":"L-Aspartate",
"compartment":"c",
"notes":{
"original_bigg_ids":[
"asp_L_c"
]
}
},
{
"id":"aspsa_c",
"name":"L-Aspartate 4-semialdehyde",
"compartment":"c",
"notes":{
"original_bigg_ids":[
"aspsa_c"
]
}
},
{
"id":"asptrna_c",
"name":"L-Aspartyl-tRNA(Asp)",
"compartment":"c",
"notes":{
"original_bigg_ids":[
"asptrna_c"
]
}
},
{
"id":"athr__L_c",
"name":"L-Allo-threonine",
"compartment":"c",
"notes":{
"original_bigg_ids":[
"athr_L_c"
]
}
},
{
"id":"atp_c",
"name":"ATP C10H12N5O13P3",
"compartment":"c",
"notes":{
"original_bigg_ids":[
"atp_c"
]
}
},
{
"id":"b2coa_c",
"name":"Crotonoyl-CoA",
"compartment":"c",
"notes":{
"original_bigg_ids":[
"b2coa_c"
]
}
},
{
"id":"betald_c",
"name":"Betaine aldehyde",
"compartment":"c",
"notes":{
"original_bigg_ids":[
"betald_c"
]
}
},
{
"id":"bglycogen_c",
"name":"Branching glycogen",
"compartment":"c",
"notes":{
"original_bigg_ids":[
"bglycogen_c"
]
}
},
{
"id":"btal_c",
"name":"Butanal C4H8O",
"compartment":"c",
"notes":{
"original_bigg_ids":[
"btal_c"
]
}
},
{
"id":"btcoa_c",
"name":"Butanoyl-CoA",
"compartment":"c",
"notes":{
"original_bigg_ids":[
"btcoa_c"
]
}
},
{
"id":"btd_RR_e",
"name":" R R  2 3 Butanediol C4H10O2",
"compartment":"e",
"notes":{
"original_bigg_ids":[
"btd_RR_e"
]
}
},
{
"id":"btd_RR_c",
"name":" R R  2 3 Butanediol C4H10O2",
"compartment":"c",
"notes":{
"original_bigg_ids":[
"btd_RR_c"
]
}
},
{
"id":"btn_c",
"name":"Biotin",
"compartment":"c",
"notes":{
"original_bigg_ids":[
"btn_c"
]
}
},
{
"id":"btnso_c",
"name":"D-biotin d-sulfoxide",
"compartment":"c",
"notes":{
"original_bigg_ids":[
"btnso_c"
]
}
},
{
"id":"but_p",
"name":"Butyrate (n-C4:0)",
"compartment":"p",
"notes":{
"original_bigg_ids":[
"but_p"
]
}
},
{
"id":"but_e",
"name":"Butyrate (n-C4:0)",
"compartment":"e",
"notes":{
"original_bigg_ids":[
"but_e"
]
}
},
{
"id":"but_c",
"name":"Butyrate (n-C4:0)",
"compartment":"c",
"notes":{
"original_bigg_ids":[
"but_c"
]
}
},
{
"id":"but2eACP_c",
"name":"But-2-enoyl-[acyl-carrier protein]",
"compartment":"c",
"notes":{
"original_bigg_ids":[
"but2eACP_c"
]
}
},
{
"id":"butACP_c",
"name":"Butyryl-ACP (n-C4:0ACP)",
"compartment":"c",
"notes":{
"original_bigg_ids":[
"butACP_c"
]
}
},
{
"id":"butso3_p",
"name":"Butanesulfonate",
"compartment":"p",
"notes":{
"original_bigg_ids":[
"butso3_p"
]
}
},
{
"id":"butso3_e",
"name":"Butanesulfonate",
"compartment":"e",
"notes":{
"original_bigg_ids":[
"butso3_e"
]
}
},
{
"id":"butso3_c",
"name":"Butanesulfonate",
"compartment":"c",
"notes":{
"original_bigg_ids":[
"butso3_c"
]
}
},
{
"id":"bz_e",
"name":"Benzoate",
"compartment":"e",
"notes":{
"original_bigg_ids":[
"bz_e"
]
}
},
{
"id":"bz_c",
"name":"Benzoate",
"compartment":"c",
"notes":{
"original_bigg_ids":[
"bz_c"
]
}
},
{
"id":"bz12diol_c",
"name":"Cis-1,2-Dihydroxycyclohexa-3,5-diene-1-carboxylate",
"compartment":"c",
"notes":{
"original_bigg_ids":[
"bz12diol_c"
]
}
},
{
"id":"ca2_p",
"name":"Calcium",
"compartment":"p",
"notes":{
"original_bigg_ids":[
"ca2_p"
]
}
},
{
"id":"ca2_e",
"name":"Calcium",
"compartment":"e",
"notes":{
"original_bigg_ids":[
"ca2_e"
]
}
},
{
"id":"ca2_c",
"name":"Calcium",
"compartment":"c",
"notes":{
"original_bigg_ids":[
"ca2_c"
]
}
},
{
"id":"camp_c",
"name":"CAMP C10H11N5O6P",
"compartment":"c",
"notes":{
"original_bigg_ids":[
"camp_c"
]
}
},
{
"id":"catechol_c",
"name":"Catechol",
"compartment":"c",
"notes":{
"original_bigg_ids":[
"catechol_c"
]
}
},
{
"id":"cbasp_c",
"name":"N-Carbamoyl-L-aspartate",
"compartment":"c",
"notes":{
"original_bigg_ids":[
"cbasp_c"
]
}
},
{
"id":"cbi_p",
"name":"Cobinamide",
"compartment":"p",
"notes":{
"original_bigg_ids":[
"cbi_p"
]
}
},
{
"id":"cbi_e",
"name":"Cobinamide",
"compartment":"e",
"notes":{
"original_bigg_ids":[
"cbi_e"
]
}
},
{
"id":"cbi_c",
"name":"Cobinamide",
"compartment":"c",
"notes":{
"original_bigg_ids":[
"cbi_c"
]
}
},
{
"id":"cbl1_p",
"name":"Cob(I)alamin",
"compartment":"p",
"notes":{
"original_bigg_ids":[
"cbl1_p"
]
}
},
{
"id":"cbl1_e",
"name":"Cob(I)alamin",
"compartment":"e",
"notes":{
"original_bigg_ids":[
"cbl1_e"
]
}
},
{
"id":"cbl1_c",
"name":"Cob(I)alamin",
"compartment":"c",
"notes":{
"original_bigg_ids":[
"cbl1_c"
]
}
},
{
"id":"cbp_c",
"name":"Carbamoyl phosphate",
"compartment":"c",
"notes":{
"original_bigg_ids":[
"cbp_c"
]
}
},
{
"id":"ccmuac_c",
"name":"Cis,cis-Muconate",
"compartment":"c",
"notes":{
"original_bigg_ids":[
"ccmuac_c"
]
}
},
{
"id":"cd2_e",
"name":"Cadmium",
"compartment":"e",
"notes":{
"original_bigg_ids":[
"cd2_e"
]
}
},
{
"id":"cd2_p",
"name":"Cadmium",
"compartment":"p",
"notes":{
"original_bigg_ids":[
"cd2_p"
]
}
},
{
"id":"cd2_c",
"name":"Cadmium",
"compartment":"c",
"notes":{
"original_bigg_ids":[
"cd2_c"
]
}
},
{
"id":"cddec5eACP_c",
"name":"Cis-dodec-5-enoyl-[acyl-carrier protein] (n-C12:1)",
"compartment":"c",
"notes":{
"original_bigg_ids":[
"cddec5eACP_c"
]
}
},
{
"id":"cdec3eACP_c",
"name":"Cis-dec-3-enoyl-[acyl-carrier protein] (n-C10:1)",
"compartment":"c",
"notes":{
"original_bigg_ids":[
"cdec3eACP_c"
]
}
},
{
"id":"cdp_c",
"name":"CDP C9H12N3O11P2",
"compartment":"c",
"notes":{
"original_bigg_ids":[
"cdp_c"
]
}
},
{
"id":"cdpdddecg_c",
"name":"CDP-1,2-didodecanoylglycerol",
"compartment":"c",
"notes":{
"original_bigg_ids":[
"cdpdddecg_c"
]
}
},
{
"id":"cdpdhdec9eg_c",
"name":"CDP-1,2-dihexadec-9-enoylglycerol",
"compartment":"c",
"notes":{
"original_bigg_ids":[
"cdpdhdec9eg_c"
]
}
},
{
"id":"cdpdhdecg_c",
"name":"CDP-1,2-dihexadecanoylglycerol",
"compartment":"c",
"notes":{
"original_bigg_ids":[
"cdpdhdecg_c"
]
}
},
{
"id":"cdpdodec11eg_c",
"name":"CDP-1,2-dioctadec-11-enoylglycerol",
"compartment":"c",
"notes":{
"original_bigg_ids":[
"cdpdodec11eg_c"
]
}
},
{
"id":"cdpdodecg_c",
"name":"CDP-1,2-dioctadecanoylglycerol",
"compartment":"c",
"notes":{
"original_bigg_ids":[
"cdpdodecg_c"
]
}
},
{
"id":"cdpdtdec7eg_c",
"name":"CDP-1,2-ditetradec-7-enoylglycerol",
"compartment":"c",
"notes":{
"original_bigg_ids":[
"cdpdtdec7eg_c"
]
}
},
{
"id":"cdpdtdecg_c",
"name":"CDP-1,2-ditetradecanoylglycerol",
"compartment":"c",
"notes":{
"original_bigg_ids":[
"cdpdtdecg_c"
]
}
},
{
"id":"cellb_e",
"name":"Cellobiose",
"compartment":"e",
"notes":{
"original_bigg_ids":[
"cellb_e"
]
}
},
{
"id":"cellb_c",
"name":"Cellobiose",
"compartment":"c",
"notes":{
"original_bigg_ids":[
"cellb_c"
]
}
},
{
"id":"cgly_p",
"name":"Cys Gly C5H10N2O3S",
"compartment":"p",
"notes":{
"original_bigg_ids":[
"cgly_p"
]
}
},
{
"id":"cgly_e",
"name":"Cys Gly C5H10N2O3S",
"compartment":"e",
"notes":{
"original_bigg_ids":[
"cgly_e"
]
}
},
{
"id":"cgly_c",
"name":"Cys Gly C5H10N2O3S",
"compartment":"c",
"notes":{
"original_bigg_ids":[
"cgly_c"
]
}
},
{
"id":"chol_p",
"name":"Choline C5H14NO",
"compartment":"p",
"notes":{
"original_bigg_ids":[
"chol_p"
]
}
},
{
"id":"chol_e",
"name":"Choline C5H14NO",
"compartment":"e",
"notes":{
"original_bigg_ids":[
"chol_e"
]
}
},
{
"id":"chol_c",
"name":"Choline C5H14NO",
"compartment":"c",
"notes":{
"original_bigg_ids":[
"chol_c"
]
}
},
{
"id":"chor_c",
"name":"Chorismate",
"compartment":"c",
"notes":{
"original_bigg_ids":[
"chor_c"
]
}
},
{
"id":"cit_e",
"name":"Citrate",
"compartment":"e",
"notes":{
"original_bigg_ids":[
"cit_e"
]
}
},
{
"id":"cit_c",
"name":"Citrate",
"compartment":"c",
"notes":{
"original_bigg_ids":[
"cit_c"
]
}
},
{
"id":"citr__L_c",
"name":"L-Citrulline",
"compartment":"c",
"notes":{
"original_bigg_ids":[
"citr_L_c"
]
}
},
{
"id":"ckdo_c",
"name":"CMP-3-deoxy-D-manno-octulosonate",
"compartment":"c",
"notes":{
"original_bigg_ids":[
"ckdo_c"
]
}
},
{
"id":"cl_p",
"name":"Chloride",
"compartment":"p",
"notes":{
"original_bigg_ids":[
"cl_p"
]
}
},
{
"id":"cl_c",
"name":"Chloride",
"compartment":"c",
"notes":{
"original_bigg_ids":[
"cl_c"
]
}
},
{
"id":"cl_e",
"name":"Chloride",
"compartment":"e",
"notes":{
"original_bigg_ids":[
"cl_e"
]
}
},
{
"id":"clpn120_p",
"name":"Cardiolipin (tetradodecanoyl, n-C12:0)",
"compartment":"p",
"notes":{
"original_bigg_ids":[
"clpn120_p"
]
}
},
{
"id":"clpn140_p",
"name":"Cardiolipin (tetratetradecanoyl, n-C14:0)",
"compartment":"p",
"notes":{
"original_bigg_ids":[
"clpn140_p"
]
}
},
{
"id":"clpn141_p",
"name":"Cardiolipin (tetratetradec-7-enoyl, n-C14:1)",
"compartment":"p",
"notes":{
"original_bigg_ids":[
"clpn141_p"
]
}
},
{
"id":"clpn160_p",
"name":"Cardiolipin (tetrahexadecanoyl, n-C16:0)",
"compartment":"p",
"notes":{
"original_bigg_ids":[
"clpn160_p"
]
}
},
{
"id":"clpn161_p",
"name":"Cardiolipin (tetrahexadec-9-enoyl, n-C16:1)",
"compartment":"p",
"notes":{
"original_bigg_ids":[
"clpn161_p"
]
}
},
{
"id":"clpn180_p",
"name":"Cardiolipin (tetraoctadecanoyl, n-C18:0)",
"compartment":"p",
"notes":{
"original_bigg_ids":[
"clpn180_p"
]
}
},
{
"id":"clpn181_p",
"name":"Cardiolipin (tetraoctadec-11-enoyl, n-C18:1)",
"compartment":"p",
"notes":{
"original_bigg_ids":[
"clpn181_p"
]
}
},
{
"id":"cmp_p",
"name":"CMP C9H12N3O8P",
"compartment":"p",
"notes":{
"original_bigg_ids":[
"cmp_p"
]
}
},
{
"id":"cmp_e",
"name":"CMP C9H12N3O8P",
"compartment":"e",
"notes":{
"original_bigg_ids":[
"cmp_e"
]
}
},
{
"id":"cmp_c",
"name":"CMP C9H12N3O8P",
"compartment":"c",
"notes":{
"original_bigg_ids":[
"cmp_c"
]
}
},
{
"id":"co_c",
"name":"Carbon monoxide",
"compartment":"c",
"notes":{
"original_bigg_ids":[
"co_c"
]
}
},
{
"id":"co1dam_c",
"name":"Cob(I)yrinate a,c diamide",
"compartment":"c",
"notes":{
"original_bigg_ids":[
"co1dam_c"
]
}
},
{
"id":"co2_p",
"name":"CO2 CO2",
"compartment":"p",
"notes":{
"original_bigg_ids":[
"co2_p"
]
}
},
{
"id":"co2_e",
"name":"CO2 CO2",
"compartment":"e",
"notes":{
"original_bigg_ids":[
"co2_e"
]
}
},
{
"id":"co2_c",
"name":"CO2 CO2",
"compartment":"c",
"notes":{
"original_bigg_ids":[
"co2_c"
]
}
},
{
"id":"co2dam_c",
"name":"Cob(II)yrinate a,c diamide",
"compartment":"c",
"notes":{
"original_bigg_ids":[
"co2dam_c"
]
}
},
{
"id":"coa_c",
"name":"Coenzyme A",
"compartment":"c",
"notes":{
"original_bigg_ids":[
"coa_c"
]
}
},
{
"id":"cobalt2_p",
"name":"Co2+",
"compartment":"p",
"notes":{
"original_bigg_ids":[
"cobalt2_p"
]
}
},
{
"id":"cobalt2_e",
"name":"Co2+",
"compartment":"e",
"notes":{
"original_bigg_ids":[
"cobalt2_e"
]
}
},
{
"id":"cobalt2_c",
"name":"Co2+",
"compartment":"c",
"notes":{
"original_bigg_ids":[
"cobalt2_c"
]
}
},
{
"id":"cobya_c",
"name":"Cobyrinate",
"compartment":"c",
"notes":{
"original_bigg_ids":[
"cobya_c"
]
}
},
{
"id":"codhpre6_c",
"name":"Cobalt-dihydro-precorrin 6",
"compartment":"c",
"notes":{
"original_bigg_ids":[
"codhpre6_c"
]
}
},
{
"id":"colipa_p",
"name":"Core oligosaccharide lipid A",
"compartment":"p",
"notes":{
"original_bigg_ids":[
"colipa_p"
]
}
},
{
"id":"colipa_e",
"name":"Core oligosaccharide lipid A",
"compartment":"e",
"notes":{
"original_bigg_ids":[
"colipa_e"
]
}
},
{
"id":"colipa_c",
"name":"Core oligosaccharide lipid A",
"compartment":"c",
"notes":{
"original_bigg_ids":[
"colipa_c"
]
}
},
{
"id":"copre2_c",
"name":"Cobalt-precorrin-2",
"compartment":"c",
"notes":{
"original_bigg_ids":[
"copre2_c"
]
}
},
{
"id":"copre3_c",
"name":"Cobalt-precorrin 3",
"compartment":"c",
"notes":{
"original_bigg_ids":[
"copre3_c"
]
}
},
{
"id":"copre4_c",
"name":"Cobalt-precorrin 4",
"compartment":"c",
"notes":{
"original_bigg_ids":[
"copre4_c"
]
}
},
{
"id":"copre5_c",
"name":"Cobalt-precorrin 5",
"compartment":"c",
"notes":{
"original_bigg_ids":[
"copre5_c"
]
}
},
{
"id":"copre6_c",
"name":"Cobalt-precorrin 6",
"compartment":"c",
"notes":{
"original_bigg_ids":[
"copre6_c"
]
}
},
{
"id":"copre8_c",
"name":"Cobalt-precorrin 8",
"compartment":"c",
"notes":{
"original_bigg_ids":[
"copre8_c"
]
}
},
{
"id":"cpe160_c",
"name":"Cyclopropane phosphatidylethanolamine (dihexadec-9,10-cyclo-anoyl, n-C16:0 cyclo)",
"compartment":"c",
"notes":{
"original_bigg_ids":[
"cpe160_c"
]
}
},
{
"id":"cpe180_c",
"name":"Cyclopropane phosphatidylethanolamine (dioctadec-11,12-cyclo-anoyl, n-C18:0 cyclo)",
"compartment":"c",
"notes":{
"original_bigg_ids":[
"cpe180_c"
]
}
},
{
"id":"cpg160_c",
"name":"Cyclopropane phosphatidylglycerol (dihexadec-9,10-cyclo-anoyl, n-C16:0 cyclo)",
"compartment":"c",
"notes":{
"original_bigg_ids":[
"cpg160_c"
]
}
},
{
"id":"cpg180_c",
"name":"Cyclopropane phosphatidylglycerol (dioctadec-11,12-cyclo-anoyl, n-C18:0 cyclo)",
"compartment":"c",
"notes":{
"original_bigg_ids":[
"cpg180_c"
]
}
},
{
"id":"cpgn_p",
"name":"Coprogen",
"compartment":"p",
"notes":{
"original_bigg_ids":[
"cpgn_p"
]
}
},
{
"id":"cpgn_c",
"name":"Coprogen",
"compartment":"c",
"notes":{
"original_bigg_ids":[
"cpgn_c"
]
}
},
{
"id":"cpppg3_c",
"name":"Coproporphyrinogen III",
"compartment":"c",
"notes":{
"original_bigg_ids":[
"cpppg3_c"
]
}
},
{
"id":"crn_p",
"name":"L-Carnitine",
"compartment":"p",
"notes":{
"original_bigg_ids":[
"crn_p"
]
}
},
{
"id":"crn_e",
"name":"L-Carnitine",
"compartment":"e",
"notes":{
"original_bigg_ids":[
"crn_e"
]
}
},
{
"id":"crn_c",
"name":"L-Carnitine",
"compartment":"c",
"notes":{
"original_bigg_ids":[
"crn_c"
]
}
},
{
"id":"crn__D_p",
"name":"D-Carnitine",
"compartment":"p",
"notes":{
"original_bigg_ids":[
"crn_D_p"
]
}
},
{
"id":"crn__D_c",
"name":"D-Carnitine",
"compartment":"c",
"notes":{
"original_bigg_ids":[
"crn_D_c"
]
}
},
{
"id":"csn_p",
"name":"Cytosine",
"compartment":"p",
"notes":{
"original_bigg_ids":[
"csn_p"
]
}
},
{
"id":"csn_e",
"name":"Cytosine",
"compartment":"e",
"notes":{
"original_bigg_ids":[
"csn_e"
]
}
},
{
"id":"csn_c",
"name":"Cytosine",
"compartment":"c",
"notes":{
"original_bigg_ids":[
"csn_c"
]
}
},
{
"id":"ctbt_p",
"name":"Crotonobetaine",
"compartment":"p",
"notes":{
"original_bigg_ids":[
"ctbt_p"
]
}
},
{
"id":"ctbt_c",
"name":"Crotonobetaine",
"compartment":"c",
"notes":{
"original_bigg_ids":[
"ctbt_c"
]
}
},
{
"id":"ctp_c",
"name":"CTP C9H12N3O14P3",
"compartment":"c",
"notes":{
"original_bigg_ids":[
"ctp_c"
]
}
},
{
"id":"cu_p",
"name":"Cu+",
"compartment":"p",
"notes":{
"original_bigg_ids":[
"cu_p"
]
}
},
{
"id":"cu_e",
"name":"Cu+",
"compartment":"e",
"notes":{
"original_bigg_ids":[
"cu_e"
]
}
},
{
"id":"cu_c",
"name":"Cu+",
"compartment":"c",
"notes":{
"original_bigg_ids":[
"cu_c"
]
}
},
{
"id":"cu2_p",
"name":"Copper",
"compartment":"p",
"notes":{
"original_bigg_ids":[
"cu2_p"
]
}
},
{
"id":"cu2_e",
"name":"Copper",
"compartment":"e",
"notes":{
"original_bigg_ids":[
"cu2_e"
]
}
},
{
"id":"cu2_c",
"name":"Copper",
"compartment":"c",
"notes":{
"original_bigg_ids":[
"cu2_c"
]
}
},
{
"id":"cyan_p",
"name":"Hydrogen cyanide",
"compartment":"p",
"notes":{
"original_bigg_ids":[
"cyan_p"
]
}
},
{
"id":"cyan_e",
"name":"Hydrogen cyanide",
"compartment":"e",
"notes":{
"original_bigg_ids":[
"cyan_e"
]
}
},
{
"id":"cyan_c",
"name":"Hydrogen cyanide",
"compartment":"c",
"notes":{
"original_bigg_ids":[
"cyan_c"
]
}
},
{
"id":"cynt_p",
"name":"Cyanate",
"compartment":"p",
"notes":{
"original_bigg_ids":[
"cynt_p"
]
}
},
{
"id":"cynt_e",
"name":"Cyanate",
"compartment":"e",
"notes":{
"original_bigg_ids":[
"cynt_e"
]
}
},
{
"id":"cynt_c",
"name":"Cyanate",
"compartment":"c",
"notes":{
"original_bigg_ids":[
"cynt_c"
]
}
},
{
"id":"cys__D_p",
"name":"D-Cysteine",
"compartment":"p",
"notes":{
"original_bigg_ids":[
"cys_D_p"
]
}
},
{
"id":"cys__D_e",
"name":"D-Cysteine",
"compartment":"e",
"notes":{
"original_bigg_ids":[
"cys_D_e"
]
}
},
{
"id":"cys__D_c",
"name":"D-Cysteine",
"compartment":"c",
"notes":{
"original_bigg_ids":[
"cys_D_c"
]
}
},
{
"id":"cys__L_p",
"name":"L-Cysteine",
"compartment":"p",
"notes":{
"original_bigg_ids":[
"cys_L_p"
]
}
},
{
"id":"cys__L_e",
"name":"L-Cysteine",
"compartment":"e",
"notes":{
"original_bigg_ids":[
"cys_L_e"
]
}
},
{
"id":"cys__L_c",
"name":"L-Cysteine",
"compartment":"c",
"notes":{
"original_bigg_ids":[
"cys_L_c"
]
}
},
{
"id":"cyst__L_c",
"name":"L-Cystathionine",
"compartment":"c",
"notes":{
"original_bigg_ids":[
"cyst_L_c"
]
}
},
{
"id":"cystrna_c",
"name":"L-Cysteinyl-tRNA(Cys)",
"compartment":"c",
"notes":{
"original_bigg_ids":[
"cystrna_c"
]
}
},
{
"id":"cytd_p",
"name":"Cytidine",
"compartment":"p",
"notes":{
"original_bigg_ids":[
"cytd_p"
]
}
},
{
"id":"cytd_e",
"name":"Cytidine",
"compartment":"e",
"notes":{
"original_bigg_ids":[
"cytd_e"
]
}
},
{
"id":"cytd_c",
"name":"Cytidine",
"compartment":"c",
"notes":{
"original_bigg_ids":[
"cytd_c"
]
}
},
{
"id":"d5kg_c",
"name":"2-Deoxy-5-keto-D-gluconic acid",
"compartment":"c",
"notes":{
"original_bigg_ids":[
"d5kg_c"
]
}
},
{
"id":"d5kgp_c",
"name":"2-Deoxy-5-keto-D-gluconic acid 6-phosphate",
"compartment":"c",
"notes":{
"original_bigg_ids":[
"d5kgp_c"
]
}
},
{
"id":"dad_2_p",
"name":"Deoxyadenosine",
"compartment":"p",
"notes":{
"original_bigg_ids":[
"dad_2_p"
]
}
},
{
"id":"dad_2_e",
"name":"Deoxyadenosine",
"compartment":"e",
"notes":{
"original_bigg_ids":[
"dad_2_e"
]
}
},
{
"id":"dad_2_c",
"name":"Deoxyadenosine",
"compartment":"c",
"notes":{
"original_bigg_ids":[
"dad_2_c"
]
}
},
{
"id":"dad_5_c",
"name":"5'-Deoxyadenosine",
"compartment":"c",
"notes":{
"original_bigg_ids":[
"dad_5_c"
]
}
},
{
"id":"dadp_c",
"name":"DADP C10H12N5O9P2",
"compartment":"c",
"notes":{
"original_bigg_ids":[
"dadp_c"
]
}
},
{
"id":"damp_p",
"name":"DAMP C10H12N5O6P",
"compartment":"p",
"notes":{
"original_bigg_ids":[
"damp_p"
]
}
},
{
"id":"damp_e",
"name":"DAMP C10H12N5O6P",
"compartment":"e",
"notes":{
"original_bigg_ids":[
"damp_e"
]
}
},
{
"id":"damp_c",
"name":"DAMP C10H12N5O6P",
"compartment":"c",
"notes":{
"original_bigg_ids":[
"damp_c"
]
}
},
{
"id":"dann_c",
"name":"7,8-Diaminononanoate",
"compartment":"c",
"notes":{
"original_bigg_ids":[
"dann_c"
]
}
},
{
"id":"datp_c",
"name":"DATP C10H12N5O12P3",
"compartment":"c",
"notes":{
"original_bigg_ids":[
"datp_c"
]
}
},
{
"id":"db4p_c",
"name":"3,4-dihydroxy-2-butanone 4-phosphate",
"compartment":"c",
"notes":{
"original_bigg_ids":[
"db4p_c"
]
}
},
{
"id":"dc2coa_c",
"name":"Trans-Dec-2-enoyl-CoA",
"compartment":"c",
"notes":{
"original_bigg_ids":[
"dc2coa_c"
]
}
},
{
"id":"dca_p",
"name":"Decanoate (n-C10:0)",
"compartment":"p",
"notes":{
"original_bigg_ids":[
"dca_p"
]
}
},
{
"id":"dca_e",
"name":"Decanoate (n-C10:0)",
"compartment":"e",
"notes":{
"original_bigg_ids":[
"dca_e"
]
}
},
{
"id":"dca_c",
"name":"Decanoate (n-C10:0)",
"compartment":"c",
"notes":{
"original_bigg_ids":[
"dca_c"
]
}
},
{
"id":"dcaACP_c",
"name":"Decanoyl-ACP (n-C10:0ACP)",
"compartment":"c",
"notes":{
"original_bigg_ids":[
"dcaACP_c"
]
}
},
{
"id":"dcacoa_c",
"name":"Decanoyl-CoA (n-C10:0CoA)",
"compartment":"c",
"notes":{
"original_bigg_ids":[
"dcacoa_c"
]
}
},
{
"id":"dcamp_c",
"name":"N6-(1,2-Dicarboxyethyl)-AMP",
"compartment":"c",
"notes":{
"original_bigg_ids":[
"dcamp_c"
]
}
},
{
"id":"dcdp_c",
"name":"DCDP C9H12N3O10P2",
"compartment":"c",
"notes":{
"original_bigg_ids":[
"dcdp_c"
]
}
},
{
"id":"dcmp_p",
"name":"DCMP C9H12N3O7P",
"compartment":"p",
"notes":{
"original_bigg_ids":[
"dcmp_p"
]
}
},
{
"id":"dcmp_e",
"name":"DCMP C9H12N3O7P",
"compartment":"e",
"notes":{
"original_bigg_ids":[
"dcmp_e"
]
}
},
{
"id":"dcmp_c",
"name":"DCMP C9H12N3O7P",
"compartment":"c",
"notes":{
"original_bigg_ids":[
"dcmp_c"
]
}
},
{
"id":"dctp_c",
"name":"DCTP C9H12N3O13P3",
"compartment":"c",
"notes":{
"original_bigg_ids":[
"dctp_c"
]
}
},
{
"id":"dcyt_p",
"name":"Deoxycytidine",
"compartment":"p",
"notes":{
"original_bigg_ids":[
"dcyt_p"
]
}
},
{
"id":"dcyt_e",
"name":"Deoxycytidine",
"compartment":"e",
"notes":{
"original_bigg_ids":[
"dcyt_e"
]
}
},
{
"id":"dcyt_c",
"name":"Deoxycytidine",
"compartment":"c",
"notes":{
"original_bigg_ids":[
"dcyt_c"
]
}
},
{
"id":"dd2coa_c",
"name":"Trans-Dodec-2-enoyl-CoA",
"compartment":"c",
"notes":{
"original_bigg_ids":[
"dd2coa_c"
]
}
},
{
"id":"ddca_p",
"name":"Dodecanoate (n-C12:0)",
"compartment":"p",
"notes":{
"original_bigg_ids":[
"ddca_p"
]
}
},
{
"id":"ddca_e",
"name":"Dodecanoate (n-C12:0)",
"compartment":"e",
"notes":{
"original_bigg_ids":[
"ddca_e"
]
}
},
{
"id":"ddca_c",
"name":"Dodecanoate (n-C12:0)",
"compartment":"c",
"notes":{
"original_bigg_ids":[
"ddca_c"
]
}
},
{
"id":"ddcaACP_c",
"name":"Dodecanoyl-ACP (n-C12:0ACP)",
"compartment":"c",
"notes":{
"original_bigg_ids":[
"ddcaACP_c"
]
}
},
{
"id":"ddcacoa_c",
"name":"Dodecanoyl-CoA (n-C12:0CoA)",
"compartment":"c",
"notes":{
"original_bigg_ids":[
"ddcacoa_c"
]
}
},
{
"id":"dgdp_c",
"name":"DGDP C10H12N5O10P2",
"compartment":"c",
"notes":{
"original_bigg_ids":[
"dgdp_c"
]
}
},
{
"id":"dgmp_p",
"name":"DGMP C10H12N5O7P",
"compartment":"p",
"notes":{
"original_bigg_ids":[
"dgmp_p"
]
}
},
{
"id":"dgmp_e",
"name":"DGMP C10H12N5O7P",
"compartment":"e",
"notes":{
"original_bigg_ids":[
"dgmp_e"
]
}
},
{
"id":"dgmp_c",
"name":"DGMP C10H12N5O7P",
"compartment":"c",
"notes":{
"original_bigg_ids":[
"dgmp_c"
]
}
},
{
"id":"dgsn_p",
"name":"Deoxyguanosine",
"compartment":"p",
"notes":{
"original_bigg_ids":[
"dgsn_p"
]
}
},
{
"id":"dgsn_e",
"name":"Deoxyguanosine",
"compartment":"e",
"notes":{
"original_bigg_ids":[
"dgsn_e"
]
}
},
{
"id":"dgsn_c",
"name":"Deoxyguanosine",
"compartment":"c",
"notes":{
"original_bigg_ids":[
"dgsn_c"
]
}
},
{
"id":"dgtp_c",
"name":"DGTP C10H12N5O13P3",
"compartment":"c",
"notes":{
"original_bigg_ids":[
"dgtp_c"
]
}
},
{
"id":"dha_p",
"name":"Dihydroxyacetone",
"compartment":"p",
"notes":{
"original_bigg_ids":[
"dha_p"
]
}
},
{
"id":"dha_e",
"name":"Dihydroxyacetone",
"compartment":"e",
"notes":{
"original_bigg_ids":[
"dha_e"
]
}
},
{
"id":"dha_c",
"name":"Dihydroxyacetone",
"compartment":"c",
"notes":{
"original_bigg_ids":[
"dha_c"
]
}
},
{
"id":"dhap_c",
"name":"Dihydroxyacetone phosphate",
"compartment":"c",
"notes":{
"original_bigg_ids":[
"dhap_c"
]
}
},
{
"id":"dhcinnm_c",
"name":"2,3-dihydroxicinnamic acid",
"compartment":"c",
"notes":{
"original_bigg_ids":[
"dhcinnm_c"
]
}
},
{
"id":"dhf_c",
"name":"7,8-Dihydrofolate",
"compartment":"c",
"notes":{
"original_bigg_ids":[
"dhf_c"
]
}
},
{
"id":"dhmptp_c",
"name":"Dihydromonapterin-triphosphate",
"compartment":"c",
"notes":{
"original_bigg_ids":[
"dhmptp_c"
]
}
},
{
"id":"dhmtp_c",
"name":"1,2-Dihydroxy-5-(methylthio)pent-1-en-3-one",
"compartment":"c",
"notes":{
"original_bigg_ids":[
"dhmtp_c"
]
}
},
{
"id":"dhna_c",
"name":"1,4-Dihydroxy-2-naphthoate",
"compartment":"c",
"notes":{
"original_bigg_ids":[
"dhna_c"
]
}
},
{
"id":"dhnpt_c",
"name":"Dihydroneopterin",
"compartment":"c",
"notes":{
"original_bigg_ids":[
"dhnpt_c"
]
}
},
{
"id":"dhor__S_c",
"name":"(S)-Dihydroorotate",
"compartment":"c",
"notes":{
"original_bigg_ids":[
"dhor_S_c"
]
}
},
{
"id":"dhpmp_c",
"name":"Dihydroneopterin monophosphate",
"compartment":"c",
"notes":{
"original_bigg_ids":[
"dhpmp_c"
]
}
},
{
"id":"dhpppn_c",
"name":"3-(2,3-Dihydroxyphenyl)propanoate",
"compartment":"c",
"notes":{
"original_bigg_ids":[
"dhpppn_c"
]
}
},
{
"id":"dhpt_c",
"name":"Dihydropteroate",
"compartment":"c",
"notes":{
"original_bigg_ids":[
"dhpt_c"
]
}
},
{
"id":"dhptd_c",
"name":"4,5-dihydroxy-2,3-pentanedione",
"compartment":"c",
"notes":{
"original_bigg_ids":[
"dhptd_c"
]
}
},
{
"id":"diact_e",
"name":"Diacetyl C4H6O2",
"compartment":"e",
"notes":{
"original_bigg_ids":[
"diact_e"
]
}
},
{
"id":"diact_c",
"name":"Diacetyl C4H6O2",
"compartment":"c",
"notes":{
"original_bigg_ids":[
"diact_c"
]
}
},
{
"id":"didp_c",
"name":"DIDP; 2'-deoxyinosine-5'-diphosphate(3-)",
"compartment":"c",
"notes":{
"original_bigg_ids":[
"didp_c"
]
}
},
{
"id":"dimp_p",
"name":"DIMP C10H12N4O7P",
"compartment":"p",
"notes":{
"original_bigg_ids":[
"dimp_p"
]
}
},
{
"id":"dimp_e",
"name":"DIMP C10H12N4O7P",
"compartment":"e",
"notes":{
"original_bigg_ids":[
"dimp_e"
]
}
},
{
"id":"dimp_c",
"name":"DIMP C10H12N4O7P",
"compartment":"c",
"notes":{
"original_bigg_ids":[
"dimp_c"
]
}
},
{
"id":"din_p",
"name":"Deoxyinosine",
"compartment":"p",
"notes":{
"original_bigg_ids":[
"din_p"
]
}
},
{
"id":"din_e",
"name":"Deoxyinosine",
"compartment":"e",
"notes":{
"original_bigg_ids":[
"din_e"
]
}
},
{
"id":"din_c",
"name":"Deoxyinosine",
"compartment":"c",
"notes":{
"original_bigg_ids":[
"din_c"
]
}
},
{
"id":"ditp_c",
"name":"DITP(4-)",
"compartment":"c",
"notes":{
"original_bigg_ids":[
"ditp_c"
]
}
},
{
"id":"dkdi_c",
"name":"D-2,3-Diketo 4-deoxy-epi-inositol",
"compartment":"c",
"notes":{
"original_bigg_ids":[
"dkdi_c"
]
}
},
{
"id":"dkmpp_c",
"name":"2,3-diketo-5-methylthio-1-phosphopentane",
"compartment":"c",
"notes":{
"original_bigg_ids":[
"dkmpp_c"
]
}
},
{
"id":"dmbzid_c",
"name":"5,6-Dimethylbenzimidazole",
"compartment":"c",
"notes":{
"original_bigg_ids":[
"dmbzid_c"
]
}
},
{
"id":"dmlz_c",
"name":"6,7-Dimethyl-8-(1-D-ribityl)lumazine",
"compartment":"c",
"notes":{
"original_bigg_ids":[
"dmlz_c"
]
}
},
{
"id":"dmpp_c",
"name":"Dimethylallyl diphosphate",
"compartment":"c",
"notes":{
"original_bigg_ids":[
"dmpp_c"
]
}
},
{
"id":"dms_p",
"name":"Dimethyl sulfide",
"compartment":"p",
"notes":{
"original_bigg_ids":[
"dms_p"
]
}
},
{
"id":"dms_e",
"name":"Dimethyl sulfide",
"compartment":"e",
"notes":{
"original_bigg_ids":[
"dms_e"
]
}
},
{
"id":"dms_c",
"name":"Dimethyl sulfide",
"compartment":"c",
"notes":{
"original_bigg_ids":[
"dms_c"
]
}
},
{
"id":"dmso_p",
"name":"Dimethyl sulfoxide",
"compartment":"p",
"notes":{
"original_bigg_ids":[
"dmso_p"
]
}
},
{
"id":"dmso_e",
"name":"Dimethyl sulfoxide",
"compartment":"e",
"notes":{
"original_bigg_ids":[
"dmso_e"
]
}
},
{
"id":"dmso_c",
"name":"Dimethyl sulfoxide",
"compartment":"c",
"notes":{
"original_bigg_ids":[
"dmso_c"
]
}
},
{
"id":"dna_c",
"name":"DNA",
"compartment":"c",
"notes":{
"original_bigg_ids":[
"dna_c"
]
}
},
{
"id":"dna5mtc_c",
"name":"DNA 5-methylcytosine",
"compartment":"c",
"notes":{
"original_bigg_ids":[
"dna5mtc_c"
]
}
},
{
"id":"dnad_c",
"name":"Deamino-NAD+",
"compartment":"c",
"notes":{
"original_bigg_ids":[
"dnad_c"
]
}
},
{
"id":"dopa_p",
"name":"Dopamine",
"compartment":"p",
"notes":{
"original_bigg_ids":[
"dopa_p"
]
}
},
{
"id":"dopa_e",
"name":"Dopamine",
"compartment":"e",
"notes":{
"original_bigg_ids":[
"dopa_e"
]
}
},
{
"id":"doxopa_c",
"name":"1,2-Dioxopropanoic acid",
"compartment":"c",
"notes":{
"original_bigg_ids":[
"doxopa_c"
]
}
},
{
"id":"dpcoa_c",
"name":"Dephospho-CoA",
"compartment":"c",
"notes":{
"original_bigg_ids":[
"dpcoa_c"
]
}
},
{
"id":"dsbaox_p",
"name":"Periplasmic protein disulfide isomerase I (oxidized)",
"compartment":"p",
"notes":{
"original_bigg_ids":[
"dsbaox_p"
]
}
},
{
"id":"dsbard_p",
"name":"Periplasmic protein disulfide isomerase I (reduced)",
"compartment":"p",
"notes":{
"original_bigg_ids":[
"dsbard_p"
]
}
},
{
"id":"dsbcox_p",
"name":"Protein disulfide isomerase II (oxidized)",
"compartment":"p",
"notes":{
"original_bigg_ids":[
"dsbcox_p"
]
}
},
{
"id":"dsbcrd_p",
"name":"Protein disulfide isomerase II (reduced)",
"compartment":"p",
"notes":{
"original_bigg_ids":[
"dsbcrd_p"
]
}
},
{
"id":"dsbdox_c",
"name":"Fused thiol:disulfide interchange protein (oxidized)",
"compartment":"c",
"notes":{
"original_bigg_ids":[
"dsbdox_c"
]
}
},
{
"id":"dsbdrd_c",
"name":"Fused thiol:disulfide interchange protein (reduced)",
"compartment":"c",
"notes":{
"original_bigg_ids":[
"dsbdrd_c"
]
}
},
{
"id":"dsbgox_p",
"name":"Periplasmic disulfide isomerase/thiol-disulphide oxidase (oxidized)",
"compartment":"p",
"notes":{
"original_bigg_ids":[
"dsbgox_p"
]
}
},
{
"id":"dsbgrd_p",
"name":"Periplasmic disulfide isomerase/thiol-disulphide oxidase (reduced)",
"compartment":"p",
"notes":{
"original_bigg_ids":[
"dsbgrd_p"
]
}
},
{
"id":"dscl_c",
"name":"Dihydrosirohydrochlorin",
"compartment":"c",
"notes":{
"original_bigg_ids":[
"dscl_c"
]
}
},
{
"id":"dtbt_c",
"name":"Dethiobiotin",
"compartment":"c",
"notes":{
"original_bigg_ids":[
"dtbt_c"
]
}
},
{
"id":"dtdp_c",
"name":"DTDP C10H13N2O11P2",
"compartment":"c",
"notes":{
"original_bigg_ids":[
"dtdp_c"
]
}
},
{
"id":"dtdp4aaddg_c",
"name":"DTDP-4-acetamido-4,6-dideoxy-D-galactose",
"compartment":"c",
"notes":{
"original_bigg_ids":[
"dtdp4aaddg_c"
]
}
},
{
"id":"dtdp4addg_c",
"name":"DTDP-4-amino-4,6-dideoxy-D-galactose",
"compartment":"c",
"notes":{
"original_bigg_ids":[
"dtdp4addg_c"
]
}
},
{
"id":"dtdp4d6dg_c",
"name":"DTDP-4-dehydro-6-deoxy-D-glucose",
"compartment":"c",
"notes":{
"original_bigg_ids":[
"dtdp4d6dg_c"
]
}
},
{
"id":"dtdp4d6dm_c",
"name":"DTDP-4-dehydro-6-deoxy-L-mannose",
"compartment":"c",
"notes":{
"original_bigg_ids":[
"dtdp4d6dm_c"
]
}
},
{
"id":"dtdpglu_c",
"name":"DTDPglucose",
"compartment":"c",
"notes":{
"original_bigg_ids":[
"dtdpglu_c"
]
}
},
{
"id":"dtdprmn_c",
"name":"DTDP-L-rhamnose",
"compartment":"c",
"notes":{
"original_bigg_ids":[
"dtdprmn_c"
]
}
},
{
"id":"dtmp_p",
"name":"DTMP C10H13N2O8P",
"compartment":"p",
"notes":{
"original_bigg_ids":[
"dtmp_p"
]
}
},
{
"id":"dtmp_e",
"name":"DTMP C10H13N2O8P",
"compartment":"e",
"notes":{
"original_bigg_ids":[
"dtmp_e"
]
}
},
{
"id":"dtmp_c",
"name":"DTMP C10H13N2O8P",
"compartment":"c",
"notes":{
"original_bigg_ids":[
"dtmp_c"
]
}
},
{
"id":"dttp_c",
"name":"DTTP C10H13N2O14P3",
"compartment":"c",
"notes":{
"original_bigg_ids":[
"dttp_c"
]
}
},
{
"id":"dudp_c",
"name":"DUDP C9H11N2O11P2",
"compartment":"c",
"notes":{
"original_bigg_ids":[
"dudp_c"
]
}
},
{
"id":"dump_p",
"name":"DUMP C9H11N2O8P",
"compartment":"p",
"notes":{
"original_bigg_ids":[
"dump_p"
]
}
},
{
"id":"dump_e",
"name":"DUMP C9H11N2O8P",
"compartment":"e",
"notes":{
"original_bigg_ids":[
"dump_e"
]
}
},
{
"id":"dump_c",
"name":"DUMP C9H11N2O8P",
"compartment":"c",
"notes":{
"original_bigg_ids":[
"dump_c"
]
}
},
{
"id":"duri_p",
"name":"Deoxyuridine",
"compartment":"p",
"notes":{
"original_bigg_ids":[
"duri_p"
]
}
},
{
"id":"duri_e",
"name":"Deoxyuridine",
"compartment":"e",
"notes":{
"original_bigg_ids":[
"duri_e"
]
}
},
{
"id":"duri_c",
"name":"Deoxyuridine",
"compartment":"c",
"notes":{
"original_bigg_ids":[
"duri_c"
]
}
},
{
"id":"dutp_c",
"name":"DUTP C9H11N2O14P3",
"compartment":"c",
"notes":{
"original_bigg_ids":[
"dutp_c"
]
}
},
{
"id":"dxyl_c",
"name":"1-deoxy-D-xylulose",
"compartment":"c",
"notes":{
"original_bigg_ids":[
"dxyl_c"
]
}
},
{
"id":"dxyl5p_c",
"name":"1-deoxy-D-xylulose 5-phosphate",
"compartment":"c",
"notes":{
"original_bigg_ids":[
"dxyl5p_c"
]
}
},
{
"id":"e4p_c",
"name":"D-Erythrose 4-phosphate",
"compartment":"c",
"notes":{
"original_bigg_ids":[
"e4p_c"
]
}
},
{
"id":"eca2und_p",
"name":"(enterobacterial common antigen)x2 undecaprenyl-diphosphate",
"compartment":"p",
"notes":{
"original_bigg_ids":[
"eca2und_p"
]
}
},
{
"id":"eca3und_p",
"name":"(enterobacterial common antigen)x3 undecaprenyl-diphosphate",
"compartment":"p",
"notes":{
"original_bigg_ids":[
"eca3und_p"
]
}
},
{
"id":"eca4und_p",
"name":"(enterobacterial common antigen)x4 undecaprenyl-diphosphate",
"compartment":"p",
"notes":{
"original_bigg_ids":[
"eca4und_p"
]
}
},
{
"id":"eig3p_c",
"name":"D-erythro-1-(Imidazol-4-yl)glycerol 3-phosphate",
"compartment":"c",
"notes":{
"original_bigg_ids":[
"eig3p_c"
]
}
},
{
"id":"enlipa_p",
"name":"Phosphoethanolamine KDO(2)-lipid (A)",
"compartment":"p",
"notes":{
"original_bigg_ids":[
"enlipa_p"
]
}
},
{
"id":"enter_p",
"name":"Enterochelin",
"compartment":"p",
"notes":{
"original_bigg_ids":[
"enter_p"
]
}
},
{
"id":"enter_c",
"name":"Enterochelin",
"compartment":"c",
"notes":{
"original_bigg_ids":[
"enter_c"
]
}
},
{
"id":"etha_p",
"name":"Ethanolamine",
"compartment":"p",
"notes":{
"original_bigg_ids":[
"etha_p"
]
}
},
{
"id":"etha_e",
"name":"Ethanolamine",
"compartment":"e",
"notes":{
"original_bigg_ids":[
"etha_e"
]
}
},
{
"id":"etha_c",
"name":"Ethanolamine",
"compartment":"c",
"notes":{
"original_bigg_ids":[
"etha_c"
]
}
},
{
"id":"ethso3_p",
"name":"Ethanesulfonate",
"compartment":"p",
"notes":{
"original_bigg_ids":[
"ethso3_p"
]
}
},
{
"id":"ethso3_e",
"name":"Ethanesulfonate",
"compartment":"e",
"notes":{
"original_bigg_ids":[
"ethso3_e"
]
}
},
{
"id":"ethso3_c",
"name":"Ethanesulfonate",
"compartment":"c",
"notes":{
"original_bigg_ids":[
"ethso3_c"
]
}
},
{
"id":"etoh_p",
"name":"Ethanol",
"compartment":"p",
"notes":{
"original_bigg_ids":[
"etoh_p"
]
}
},
{
"id":"etoh_e",
"name":"Ethanol",
"compartment":"e",
"notes":{
"original_bigg_ids":[
"etoh_e"
]
}
},
{
"id":"etoh_c",
"name":"Ethanol",
"compartment":"c",
"notes":{
"original_bigg_ids":[
"etoh_c"
]
}
},
{
"id":"f1p_c",
"name":"D-Fructose 1-phosphate",
"compartment":"c",
"notes":{
"original_bigg_ids":[
"f1p_c"
]
}
},
{
"id":"f6p_p",
"name":"D-Fructose 6-phosphate",
"compartment":"p",
"notes":{
"original_bigg_ids":[
"f6p_p"
]
}
},
{
"id":"f6p_e",
"name":"D-Fructose 6-phosphate",
"compartment":"e",
"notes":{
"original_bigg_ids":[
"f6p_e"
]
}
},
{
"id":"f6p_c",
"name":"D-Fructose 6-phosphate",
"compartment":"c",
"notes":{
"original_bigg_ids":[
"f6p_c"
]
}
},
{
"id":"fad_c",
"name":"Flavin adenine dinucleotide oxidized",
"compartment":"c",
"notes":{
"original_bigg_ids":[
"fad_c"
]
}
},
{
"id":"fadh2_c",
"name":"Flavin adenine dinucleotide reduced",
"compartment":"c",
"notes":{
"original_bigg_ids":[
"fadh2_c"
]
}
},
{
"id":"fald_p",
"name":"Formaldehyde",
"compartment":"p",
"notes":{
"original_bigg_ids":[
"fald_p"
]
}
},
{
"id":"fald_e",
"name":"Formaldehyde",
"compartment":"e",
"notes":{
"original_bigg_ids":[
"fald_e"
]
}
},
{
"id":"fald_c",
"name":"Formaldehyde",
"compartment":"c",
"notes":{
"original_bigg_ids":[
"fald_c"
]
}
},
{
"id":"fc1p_c",
"name":"L-Fuculose 1-phosphate",
"compartment":"c",
"notes":{
"original_bigg_ids":[
"fc1p_c"
]
}
},
{
"id":"fcl__L_c",
"name":"L-fuculose",
"compartment":"c",
"notes":{
"original_bigg_ids":[
"fcl_L_c"
]
}
},
{
"id":"fdp_c",
"name":"D-Fructose 1,6-bisphosphate",
"compartment":"c",
"notes":{
"original_bigg_ids":[
"fdp_c"
]
}
},
{
"id":"fe2_p",
"name":"Fe2+ mitochondria",
"compartment":"p",
"notes":{
"original_bigg_ids":[
"fe2_p"
]
}
},
{
"id":"fe2_e",
"name":"Fe2+ mitochondria",
"compartment":"e",
"notes":{
"original_bigg_ids":[
"fe2_e"
]
}
},
{
"id":"fe2_c",
"name":"Fe2+ mitochondria",
"compartment":"c",
"notes":{
"original_bigg_ids":[
"fe2_c"
]
}
},
{
"id":"fe3_p",
"name":"Iron (Fe3+)",
"compartment":"p",
"notes":{
"original_bigg_ids":[
"fe3_p"
]
}
},
{
"id":"fe3_e",
"name":"Iron (Fe3+)",
"compartment":"e",
"notes":{
"original_bigg_ids":[
"fe3_e"
]
}
},
{
"id":"fe3_c",
"name":"Iron (Fe3+)",
"compartment":"c",
"notes":{
"original_bigg_ids":[
"fe3_c"
]
}
},
{
"id":"fe3dhbzs_p",
"name":"Ferric 2,3-dihydroxybenzoylserine",
"compartment":"p",
"notes":{
"original_bigg_ids":[
"fe3dhbzs_p"
]
}
},
{
"id":"fe3dhbzs_e",
"name":"Ferric 2,3-dihydroxybenzoylserine",
"compartment":"e",
"notes":{
"original_bigg_ids":[
"fe3dhbzs_e"
]
}
},
{
"id":"fe3dhbzs_c",
"name":"Ferric 2,3-dihydroxybenzoylserine",
"compartment":"c",
"notes":{
"original_bigg_ids":[
"fe3dhbzs_c"
]
}
},
{
"id":"fe3hox_p",
"name":"Fe(III)hydroxamate",
"compartment":"p",
"notes":{
"original_bigg_ids":[
"fe3hox_p"
]
}
},
{
"id":"fe3hox_e",
"name":"Fe(III)hydroxamate",
"compartment":"e",
"notes":{
"original_bigg_ids":[
"fe3hox_e"
]
}
},
{
"id":"fe3hox_c",
"name":"Fe(III)hydroxamate",
"compartment":"c",
"notes":{
"original_bigg_ids":[
"fe3hox_c"
]
}
},
{
"id":"fecrm_p",
"name":"Ferrichrome",
"compartment":"p",
"notes":{
"original_bigg_ids":[
"fecrm_p"
]
}
},
{
"id":"fecrm_e",
"name":"Ferrichrome",
"compartment":"e",
"notes":{
"original_bigg_ids":[
"fecrm_e"
]
}
},
{
"id":"fecrm_c",
"name":"Ferrichrome",
"compartment":"c",
"notes":{
"original_bigg_ids":[
"fecrm_c"
]
}
},
{
"id":"fecrm_un_c",
"name":"Ferrichrome minus Fe(III)",
"compartment":"c",
"notes":{
"original_bigg_ids":[
"fecrm_un_c"
]
}
},
{
"id":"feenter_p",
"name":"Fe-enterobactin",
"compartment":"p",
"notes":{
"original_bigg_ids":[
"feenter_p"
]
}
},
{
"id":"feenter_e",
"name":"Fe-enterobactin",
"compartment":"e",
"notes":{
"original_bigg_ids":[
"feenter_e"
]
}
},
{
"id":"feenter_c",
"name":"Fe-enterobactin",
"compartment":"c",
"notes":{
"original_bigg_ids":[
"feenter_c"
]
}
},
{
"id":"feoxam_p",
"name":"Generic ferrioxamine-Fe-III",
"compartment":"p",
"notes":{
"original_bigg_ids":[
"feoxam_p"
]
}
},
{
"id":"feoxam_e",
"name":"Generic ferrioxamine-Fe-III",
"compartment":"e",
"notes":{
"original_bigg_ids":[
"feoxam_e"
]
}
},
{
"id":"feoxam_c",
"name":"Generic ferrioxamine-Fe-III",
"compartment":"c",
"notes":{
"original_bigg_ids":[
"feoxam_c"
]
}
},
{
"id":"fgam_c",
"name":"N2-Formyl-N1-(5-phospho-D-ribosyl)glycinamide",
"compartment":"c",
"notes":{
"original_bigg_ids":[
"fgam_c"
]
}
},
{
"id":"fldox_c",
"name":"Flavodoxin (oxidized) - obsolete",
"compartment":"c",
"notes":{
"original_bigg_ids":[
"fldox_c"
]
}
},
{
"id":"fldrd_c",
"name":"Flavodoxin (reduced) - obsolete",
"compartment":"c",
"notes":{
"original_bigg_ids":[
"fldrd_c"
]
}
},
{
"id":"fmettrna_c",
"name":"N-Formylmethionyl-tRNA",
"compartment":"c",
"notes":{
"original_bigg_ids":[
"fmettrna_c"
]
}
},
{
"id":"fmn_c",
"name":"FMN C17H19N4O9P",
"compartment":"c",
"notes":{
"original_bigg_ids":[
"fmn_c"
]
}
},
{
"id":"fmnh2_c",
"name":"Reduced FMN",
"compartment":"c",
"notes":{
"original_bigg_ids":[
"fmnh2_c"
]
}
},
{
"id":"for_p",
"name":"Formate",
"compartment":"p",
"notes":{
"original_bigg_ids":[
"for_p"
]
}
},
{
"id":"for_e",
"name":"Formate",
"compartment":"e",
"notes":{
"original_bigg_ids":[
"for_e"
]
}
},
{
"id":"for_c",
"name":"Formate",
"compartment":"c",
"notes":{
"original_bigg_ids":[
"for_c"
]
}
},
{
"id":"forglu_c",
"name":"N-Formimidoyl-L-glutamate",
"compartment":"c",
"notes":{
"original_bigg_ids":[
"forglu_c"
]
}
},
{
"id":"fpram_c",
"name":"2-(Formamido)-N1-(5-phospho-D-ribosyl)acetamidine",
"compartment":"c",
"notes":{
"original_bigg_ids":[
"fpram_c"
]
}
},
{
"id":"fprica_c",
"name":"5-Formamido-1-(5-phospho-D-ribosyl)imidazole-4-carboxamide",
"compartment":"c",
"notes":{
"original_bigg_ids":[
"fprica_c"
]
}
},
{
"id":"frdp_c",
"name":"Farnesyl diphosphate",
"compartment":"c",
"notes":{
"original_bigg_ids":[
"frdp_c"
]
}
},
{
"id":"frmd_c",
"name":"Formamide",
"compartment":"c",
"notes":{
"original_bigg_ids":[
"frmd_c"
]
}
},
{
"id":"fru_p",
"name":"D-Fructose",
"compartment":"p",
"notes":{
"original_bigg_ids":[
"fru_p"
]
}
},
{
"id":"fru_e",
"name":"D-Fructose",
"compartment":"e",
"notes":{
"original_bigg_ids":[
"fru_e"
]
}
},
{
"id":"fru_c",
"name":"D-Fructose",
"compartment":"c",
"notes":{
"original_bigg_ids":[
"fru_c"
]
}
},
{
"id":"frulys_p",
"name":"Fructoselysine",
"compartment":"p",
"notes":{
"original_bigg_ids":[
"frulys_p"
]
}
},
{
"id":"frulys_e",
"name":"Fructoselysine",
"compartment":"e",
"notes":{
"original_bigg_ids":[
"frulys_e"
]
}
},
{
"id":"fruur_p",
"name":"D-Fructuronate",
"compartment":"p",
"notes":{
"original_bigg_ids":[
"fruur_p"
]
}
},
{
"id":"fruur_e",
"name":"D-Fructuronate",
"compartment":"e",
"notes":{
"original_bigg_ids":[
"fruur_e"
]
}
},
{
"id":"fruur_c",
"name":"D-Fructuronate",
"compartment":"c",
"notes":{
"original_bigg_ids":[
"fruur_c"
]
}
},
{
"id":"fuc__L_p",
"name":"L-Fucose",
"compartment":"p",
"notes":{
"original_bigg_ids":[
"fuc_L_p"
]
}
},
{
"id":"fuc__L_e",
"name":"L-Fucose",
"compartment":"e",
"notes":{
"original_bigg_ids":[
"fuc_L_e"
]
}
},
{
"id":"fuc__L_c",
"name":"L-Fucose",
"compartment":"c",
"notes":{
"original_bigg_ids":[
"fuc_L_c"
]
}
},
{
"id":"fum_p",
"name":"Fumarate",
"compartment":"p",
"notes":{
"original_bigg_ids":[
"fum_p"
]
}
},
{
"id":"fum_e",
"name":"Fumarate",
"compartment":"e",
"notes":{
"original_bigg_ids":[
"fum_e"
]
}
},
{
"id":"fum_c",
"name":"Fumarate",
"compartment":"c",
"notes":{
"original_bigg_ids":[
"fum_c"
]
}
},
{
"id":"g1p_p",
"name":"D-Glucose 1-phosphate",
"compartment":"p",
"notes":{
"original_bigg_ids":[
"g1p_p"
]
}
},
{
"id":"g1p_e",
"name":"D-Glucose 1-phosphate",
"compartment":"e",
"notes":{
"original_bigg_ids":[
"g1p_e"
]
}
},
{
"id":"g1p_c",
"name":"D-Glucose 1-phosphate",
"compartment":"c",
"notes":{
"original_bigg_ids":[
"g1p_c"
]
}
},
{
"id":"g3p_c",
"name":"Glyceraldehyde 3-phosphate",
"compartment":"c",
"notes":{
"original_bigg_ids":[
"g3p_c"
]
}
},
{
"id":"g3pc_p",
"name":"Sn-Glycero-3-phosphocholine",
"compartment":"p",
"notes":{
"original_bigg_ids":[
"g3pc_p"
]
}
},
{
"id":"g3pc_e",
"name":"Sn-Glycero-3-phosphocholine",
"compartment":"e",
"notes":{
"original_bigg_ids":[
"g3pc_e"
]
}
},
{
"id":"g3pc_c",
"name":"Sn-Glycero-3-phosphocholine",
"compartment":"c",
"notes":{
"original_bigg_ids":[
"g3pc_c"
]
}
},
{
"id":"g3pe_p",
"name":"Sn-Glycero-3-phosphoethanolamine",
"compartment":"p",
"notes":{
"original_bigg_ids":[
"g3pe_p"
]
}
},
{
"id":"g3pe_e",
"name":"Sn-Glycero-3-phosphoethanolamine",
"compartment":"e",
"notes":{
"original_bigg_ids":[
"g3pe_e"
]
}
},
{
"id":"g3pe_c",
"name":"Sn-Glycero-3-phosphoethanolamine",
"compartment":"c",
"notes":{
"original_bigg_ids":[
"g3pe_c"
]
}
},
{
"id":"g3pg_p",
"name":"Glycerophosphoglycerol",
"compartment":"p",
"notes":{
"original_bigg_ids":[
"g3pg_p"
]
}
},
{
"id":"g3pg_e",
"name":"Glycerophosphoglycerol",
"compartment":"e",
"notes":{
"original_bigg_ids":[
"g3pg_e"
]
}
},
{
"id":"g3pg_c",
"name":"Glycerophosphoglycerol",
"compartment":"c",
"notes":{
"original_bigg_ids":[
"g3pg_c"
]
}
},
{
"id":"g3pi_p",
"name":"Sn-Glycero-3-phospho-1-inositol",
"compartment":"p",
"notes":{
"original_bigg_ids":[
"g3pi_p"
]
}
},
{
"id":"g3pi_e",
"name":"Sn-Glycero-3-phospho-1-inositol",
"compartment":"e",
"notes":{
"original_bigg_ids":[
"g3pi_e"
]
}
},
{
"id":"g3pi_c",
"name":"Sn-Glycero-3-phospho-1-inositol",
"compartment":"c",
"notes":{
"original_bigg_ids":[
"g3pi_c"
]
}
},
{
"id":"g3ps_p",
"name":"Glycerophosphoserine",
"compartment":"p",
"notes":{
"original_bigg_ids":[
"g3ps_p"
]
}
},
{
"id":"g3ps_e",
"name":"Glycerophosphoserine",
"compartment":"e",
"notes":{
"original_bigg_ids":[
"g3ps_e"
]
}
},
{
"id":"g3ps_c",
"name":"Glycerophosphoserine",
"compartment":"c",
"notes":{
"original_bigg_ids":[
"g3ps_c"
]
}
},
{
"id":"g6p_p",
"name":"D-Glucose 6-phosphate",
"compartment":"p",
"notes":{
"original_bigg_ids":[
"g6p_p"
]
}
},
{
"id":"g6p_e",
"name":"D-Glucose 6-phosphate",
"compartment":"e",
"notes":{
"original_bigg_ids":[
"g6p_e"
]
}
},
{
"id":"g6p_c",
"name":"D-Glucose 6-phosphate",
"compartment":"c",
"notes":{
"original_bigg_ids":[
"g6p_c"
]
}
},
{
"id":"gal_p",
"name":"D-Galactose",
"compartment":"p",
"notes":{
"original_bigg_ids":[
"gal_p"
]
}
},
{
"id":"gal_e",
"name":"D-Galactose",
"compartment":"e",
"notes":{
"original_bigg_ids":[
"gal_e"
]
}
},
{
"id":"gal_c",
"name":"D-Galactose",
"compartment":"c",
"notes":{
"original_bigg_ids":[
"gal_c"
]
}
},
{
"id":"gal_bD_p",
"name":"Beta D-Galactose",
"compartment":"p",
"notes":{
"original_bigg_ids":[
"gal_bD_p"
]
}
},
{
"id":"gal_bD_e",
"name":"Beta D-Galactose",
"compartment":"e",
"notes":{
"original_bigg_ids":[
"gal_bD_e"
]
}
},
{
"id":"gal1p_p",
"name":"Alpha-D-Galactose 1-phosphate",
"compartment":"p",
"notes":{
"original_bigg_ids":[
"gal1p_p"
]
}
},
{
"id":"gal1p_e",
"name":"Alpha-D-Galactose 1-phosphate",
"compartment":"e",
"notes":{
"original_bigg_ids":[
"gal1p_e"
]
}
},
{
"id":"gal1p_c",
"name":"Alpha-D-Galactose 1-phosphate",
"compartment":"c",
"notes":{
"original_bigg_ids":[
"gal1p_c"
]
}
},
{
"id":"galct__D_p",
"name":"D-Galactarate",
"compartment":"p",
"notes":{
"original_bigg_ids":[
"galct_D_p"
]
}
},
{
"id":"galct__D_e",
"name":"D-Galactarate",
"compartment":"e",
"notes":{
"original_bigg_ids":[
"galct_D_e"
]
}
},
{
"id":"galct__D_c",
"name":"D-Galactarate",
"compartment":"c",
"notes":{
"original_bigg_ids":[
"galct_D_c"
]
}
},
{
"id":"galctn__D_p",
"name":"D-Galactonate",
"compartment":"p",
"notes":{
"original_bigg_ids":[
"galctn_D_p"
]
}
},
{
"id":"galctn__D_c",
"name":"D-Galactonate",
"compartment":"c",
"notes":{
"original_bigg_ids":[
"galctn_D_c"
]
}
},
{
"id":"galctn__D_e",
"name":"D-Galactonate",
"compartment":"e",
"notes":{
"original_bigg_ids":[
"galctn_D_e"
]
}
},
{
"id":"galctn__L_p",
"name":"L-Galactonate",
"compartment":"p",
"notes":{
"original_bigg_ids":[
"galctn_L_p"
]
}
},
{
"id":"galctn__L_c",
"name":"L-Galactonate",
"compartment":"c",
"notes":{
"original_bigg_ids":[
"galctn_L_c"
]
}
},
{
"id":"galctn__L_e",
"name":"L-Galactonate",
"compartment":"e",
"notes":{
"original_bigg_ids":[
"galctn_L_e"
]
}
},
{
"id":"galt_p",
"name":"Galactitol",
"compartment":"p",
"notes":{
"original_bigg_ids":[
"galt_p"
]
}
},
{
"id":"galt_e",
"name":"Galactitol",
"compartment":"e",
"notes":{
"original_bigg_ids":[
"galt_e"
]
}
},
{
"id":"galt1p_c",
"name":"Galactitol 1-phosphate",
"compartment":"c",
"notes":{
"original_bigg_ids":[
"galt1p_c"
]
}
},
{
"id":"galur_p",
"name":"D-Galacturonate",
"compartment":"p",
"notes":{
"original_bigg_ids":[
"galur_p"
]
}
},
{
"id":"galur_c",
"name":"D-Galacturonate",
"compartment":"c",
"notes":{
"original_bigg_ids":[
"galur_c"
]
}
},
{
"id":"galur_e",
"name":"D-Galacturonate",
"compartment":"e",
"notes":{
"original_bigg_ids":[
"galur_e"
]
}
},
{
"id":"gam_e",
"name":"D-Glucosamine",
"compartment":"e",
"notes":{
"original_bigg_ids":[
"gam_e"
]
}
},
{
"id":"gam_p",
"name":"D-Glucosamine",
"compartment":"p",
"notes":{
"original_bigg_ids":[
"gam_p"
]
}
},
{
"id":"gam1p_c",
"name":"D-Glucosamine 1-phosphate",
"compartment":"c",
"notes":{
"original_bigg_ids":[
"gam1p_c"
]
}
},
{
"id":"gam6p_c",
"name":"D-Glucosamine 6-phosphate",
"compartment":"c",
"notes":{
"original_bigg_ids":[
"gam6p_c"
]
}
},
{
"id":"gam6p_e",
"name":"D-Glucosamine 6-phosphate",
"compartment":"e",
"notes":{
"original_bigg_ids":[
"gam6p_e"
]
}
},
{
"id":"gam6p_p",
"name":"D-Glucosamine 6-phosphate",
"compartment":"p",
"notes":{
"original_bigg_ids":[
"gam6p_p"
]
}
},
{
"id":"gar_c",
"name":"N1-(5-Phospho-D-ribosyl)glycinamide",
"compartment":"c",
"notes":{
"original_bigg_ids":[
"gar_c"
]
}
},
{
"id":"gcald_c",
"name":"Glycolaldehyde",
"compartment":"c",
"notes":{
"original_bigg_ids":[
"gcald_c"
]
}
},
{
"id":"gdp_e",
"name":"GDP C10H12N5O11P2",
"compartment":"e",
"notes":{
"original_bigg_ids":[
"gdp_e"
]
}
},
{
"id":"gdp_p",
"name":"GDP C10H12N5O11P2",
"compartment":"p",
"notes":{
"original_bigg_ids":[
"gdp_p"
]
}
},
{
"id":"gdp_c",
"name":"GDP C10H12N5O11P2",
"compartment":"c",
"notes":{
"original_bigg_ids":[
"gdp_c"
]
}
},
{
"id":"gdpmann_c",
"name":"GDP-D-mannose",
"compartment":"c",
"notes":{
"original_bigg_ids":[
"gdpmann_c"
]
}
},
{
"id":"gdptp_c",
"name":"Guanosine 3'-diphosphate 5'-triphosphate",
"compartment":"c",
"notes":{
"original_bigg_ids":[
"gdptp_c"
]
}
},
{
"id":"gg4abut_c",
"name":"Gamma-glutamyl-gamma aminobutyric acid",
"compartment":"c",
"notes":{
"original_bigg_ids":[
"gg4abut_c"
]
}
},
{
"id":"ggbutal_c",
"name":"Gamma-glutamyl-gamma-butyraldehyde",
"compartment":"c",
"notes":{
"original_bigg_ids":[
"ggbutal_c"
]
}
},
{
"id":"ggptrc_c",
"name":"Gamma-glutamyl-putrescine",
"compartment":"c",
"notes":{
"original_bigg_ids":[
"ggptrc_c"
]
}
},
{
"id":"glc__D_p",
"name":"D-Glucose",
"compartment":"p",
"notes":{
"original_bigg_ids":[
"glc_D_p"
]
}
},
{
"id":"glc__D_e",
"name":"D-Glucose",
"compartment":"e",
"notes":{
"original_bigg_ids":[
"glc_D_e"
]
}
},
{
"id":"glc__D_c",
"name":"D-Glucose",
"compartment":"c",
"notes":{
"original_bigg_ids":[
"glc_D_c"
]
}
},
{
"id":"glcn_p",
"name":"D-Gluconate",
"compartment":"p",
"notes":{
"original_bigg_ids":[
"glcn_p"
]
}
},
{
"id":"glcn_e",
"name":"D-Gluconate",
"compartment":"e",
"notes":{
"original_bigg_ids":[
"glcn_e"
]
}
},
{
"id":"glcn_c",
"name":"D-Gluconate",
"compartment":"c",
"notes":{
"original_bigg_ids":[
"glcn_c"
]
}
},
{
"id":"glcr_p",
"name":"D-Glucarate",
"compartment":"p",
"notes":{
"original_bigg_ids":[
"glcr_p"
]
}
},
{
"id":"glcr_e",
"name":"D-Glucarate",
"compartment":"e",
"notes":{
"original_bigg_ids":[
"glcr_e"
]
}
},
{
"id":"glcr_c",
"name":"D-Glucarate",
"compartment":"c",
"notes":{
"original_bigg_ids":[
"glcr_c"
]
}
},
{
"id":"glcur_p",
"name":"D-Glucuronate",
"compartment":"p",
"notes":{
"original_bigg_ids":[
"glcur_p"
]
}
},
{
"id":"glcur_c",
"name":"D-Glucuronate",
"compartment":"c",
"notes":{
"original_bigg_ids":[
"glcur_c"
]
}
},
{
"id":"glcur_e",
"name":"D-Glucuronate",
"compartment":"e",
"notes":{
"original_bigg_ids":[
"glcur_e"
]
}
},
{
"id":"glcur1p_p",
"name":"D-Glucuronate 1-phosphate",
"compartment":"p",
"notes":{
"original_bigg_ids":[
"glcur1p_p"
]
}
},
{
"id":"glcur1p_e",
"name":"D-Glucuronate 1-phosphate",
"compartment":"e",
"notes":{
"original_bigg_ids":[
"glcur1p_e"
]
}
},
{
"id":"gln__L_p",
"name":"L-Glutamine",
"compartment":"p",
"notes":{
"original_bigg_ids":[
"gln_L_p"
]
}
},
{
"id":"gln__L_e",
"name":"L-Glutamine",
"compartment":"e",
"notes":{
"original_bigg_ids":[
"gln_L_e"
]
}
},
{
"id":"gln__L_c",
"name":"L-Glutamine",
"compartment":"c",
"notes":{
"original_bigg_ids":[
"gln_L_c"
]
}
},
{
"id":"glntrna_c",
"name":"L-Glutaminyl-tRNA(Gln)",
"compartment":"c",
"notes":{
"original_bigg_ids":[
"glntrna_c"
]
}
},
{
"id":"glu__D_c",
"name":"D-Glutamate",
"compartment":"c",
"notes":{
"original_bigg_ids":[
"glu_D_c"
]
}
},
{
"id":"glu__L_p",
"name":"L-Glutamate",
"compartment":"p",
"notes":{
"original_bigg_ids":[
"glu_L_p"
]
}
},
{
"id":"glu__L_e",
"name":"L-Glutamate",
"compartment":"e",
"notes":{
"original_bigg_ids":[
"glu_L_e"
]
}
},
{
"id":"glu__L_c",
"name":"L-Glutamate",
"compartment":"c",
"notes":{
"original_bigg_ids":[
"glu_L_c"
]
}
},
{
"id":"glu1sa_c",
"name":"L-Glutamate 1-semialdehyde",
"compartment":"c",
"notes":{
"original_bigg_ids":[
"glu1sa_c"
]
}
},
{
"id":"glu5p_c",
"name":"L-Glutamate 5-phosphate",
"compartment":"c",
"notes":{
"original_bigg_ids":[
"glu5p_c"
]
}
},
{
"id":"glu5sa_c",
"name":"L-Glutamate 5-semialdehyde",
"compartment":"c",
"notes":{
"original_bigg_ids":[
"glu5sa_c"
]
}
},
{
"id":"glucys_c",
"name":"Gamma-L-Glutamyl-L-cysteine",
"compartment":"c",
"notes":{
"original_bigg_ids":[
"glucys_c"
]
}
},
{
"id":"glutar_c",
"name":"Glutarate",
"compartment":"c",
"notes":{
"original_bigg_ids":[
"glutar_c"
]
}
},
{
"id":"glutcoa_c",
"name":"Glutaryl-CoA mitochondria",
"compartment":"c",
"notes":{
"original_bigg_ids":[
"glutcoa_c"
]
}
},
{
"id":"glutrna_c",
"name":"L-Glutamyl-tRNA(Glu)",
"compartment":"c",
"notes":{
"original_bigg_ids":[
"glutrna_c"
]
}
},
{
"id":"glx_c",
"name":"Glyoxylate",
"compartment":"c",
"notes":{
"original_bigg_ids":[
"glx_c"
]
}
},
{
"id":"gly_p",
"name":"Glycine",
"compartment":"p",
"notes":{
"original_bigg_ids":[
"gly_p"
]
}
},
{
"id":"gly_e",
"name":"Glycine",
"compartment":"e",
"notes":{
"original_bigg_ids":[
"gly_e"
]
}
},
{
"id":"gly_c",
"name":"Glycine",
"compartment":"c",
"notes":{
"original_bigg_ids":[
"gly_c"
]
}
},
{
"id":"glyald_p",
"name":"D-Glyceraldehyde",
"compartment":"p",
"notes":{
"original_bigg_ids":[
"glyald_p"
]
}
},
{
"id":"glyald_e",
"name":"D-Glyceraldehyde",
"compartment":"e",
"notes":{
"original_bigg_ids":[
"glyald_e"
]
}
},
{
"id":"glyald_c",
"name":"D-Glyceraldehyde",
"compartment":"c",
"notes":{
"original_bigg_ids":[
"glyald_c"
]
}
},
{
"id":"glyb_p",
"name":"Glycine betaine",
"compartment":"p",
"notes":{
"original_bigg_ids":[
"glyb_p"
]
}
},
{
"id":"glyb_e",
"name":"Glycine betaine",
"compartment":"e",
"notes":{
"original_bigg_ids":[
"glyb_e"
]
}
},
{
"id":"glyb_c",
"name":"Glycine betaine",
"compartment":"c",
"notes":{
"original_bigg_ids":[
"glyb_c"
]
}
},
{
"id":"glyc_p",
"name":"Glycerol",
"compartment":"p",
"notes":{
"original_bigg_ids":[
"glyc_p"
]
}
},
{
"id":"glyc_e",
"name":"Glycerol",
"compartment":"e",
"notes":{
"original_bigg_ids":[
"glyc_e"
]
}
},
{
"id":"glyc_c",
"name":"Glycerol",
"compartment":"c",
"notes":{
"original_bigg_ids":[
"glyc_c"
]
}
},
{
"id":"glyc__R_p",
"name":"(R)-Glycerate",
"compartment":"p",
"notes":{
"original_bigg_ids":[
"glyc_R_p"
]
}
},
{
"id":"glyc__R_e",
"name":"(R)-Glycerate",
"compartment":"e",
"notes":{
"original_bigg_ids":[
"glyc_R_e"
]
}
},
{
"id":"glyc__R_c",
"name":"(R)-Glycerate",
"compartment":"c",
"notes":{
"original_bigg_ids":[
"glyc_R_c"
]
}
},
{
"id":"glyc2p_p",
"name":"Glycerol 2-phosphate",
"compartment":"p",
"notes":{
"original_bigg_ids":[
"glyc2p_p"
]
}
},
{
"id":"glyc2p_e",
"name":"Glycerol 2-phosphate",
"compartment":"e",
"notes":{
"original_bigg_ids":[
"glyc2p_e"
]
}
},
{
"id":"glyc3p_p",
"name":"Glycerol 3-phosphate",
"compartment":"p",
"notes":{
"original_bigg_ids":[
"glyc3p_p"
]
}
},
{
"id":"glyc3p_e",
"name":"Glycerol 3-phosphate",
"compartment":"e",
"notes":{
"original_bigg_ids":[
"glyc3p_e"
]
}
},
{
"id":"glyc3p_c",
"name":"Glycerol 3-phosphate",
"compartment":"c",
"notes":{
"original_bigg_ids":[
"glyc3p_c"
]
}
},
{
"id":"glyclt_p",
"name":"Glycolate C2H3O3",
"compartment":"p",
"notes":{
"original_bigg_ids":[
"glyclt_p"
]
}
},
{
"id":"glyclt_e",
"name":"Glycolate C2H3O3",
"compartment":"e",
"notes":{
"original_bigg_ids":[
"glyclt_e"
]
}
},
{
"id":"glyclt_c",
"name":"Glycolate C2H3O3",
"compartment":"c",
"notes":{
"original_bigg_ids":[
"glyclt_c"
]
}
},
{
"id":"glycogen_c",
"name":"Glycogen C6H10O5",
"compartment":"c",
"notes":{
"original_bigg_ids":[
"glycogen_c"
]
}
},
{
"id":"glytrna_c",
"name":"Glycyl-tRNA(Gly)",
"compartment":"c",
"notes":{
"original_bigg_ids":[
"glytrna_c"
]
}
},
{
"id":"gmhep17bp_c",
"name":"D-Glycero-D-manno-heptose 1,7-bisphosphate",
"compartment":"c",
"notes":{
"original_bigg_ids":[
"gmhep17bp_c"
]
}
},
{
"id":"gmhep1p_c",
"name":"D-Glycero-D-manno-heptose 1-phosphate",
"compartment":"c",
"notes":{
"original_bigg_ids":[
"gmhep1p_c"
]
}
},
{
"id":"gmhep7p_c",
"name":"D-Glycero-D-manno-heptose 7-phosphate",
"compartment":"c",
"notes":{
"original_bigg_ids":[
"gmhep7p_c"
]
}
},
{
"id":"gmp_p",
"name":"GMP C10H12N5O8P",
"compartment":"p",
"notes":{
"original_bigg_ids":[
"gmp_p"
]
}
},
{
"id":"gmp_e",
"name":"GMP C10H12N5O8P",
"compartment":"e",
"notes":{
"original_bigg_ids":[
"gmp_e"
]
}
},
{
"id":"gmp_c",
"name":"GMP C10H12N5O8P",
"compartment":"c",
"notes":{
"original_bigg_ids":[
"gmp_c"
]
}
},
{
"id":"gp4g_c",
"name":"P1,P4-Bis(5'-guanosyl) tetraphosphate",
"compartment":"c",
"notes":{
"original_bigg_ids":[
"gp4g_c"
]
}
},
{
"id":"grdp_c",
"name":"Geranyl diphosphate",
"compartment":"c",
"notes":{
"original_bigg_ids":[
"grdp_c"
]
}
},
{
"id":"grxox_c",
"name":"Glutaredoxin (oxidized)",
"compartment":"c",
"notes":{
"original_bigg_ids":[
"grxox_c"
]
}
},
{
"id":"grxrd_c",
"name":"Glutaredoxin (reduced)",
"compartment":"c",
"notes":{
"original_bigg_ids":[
"grxrd_c"
]
}
},
{
"id":"gsn_p",
"name":"Guanosine",
"compartment":"p",
"notes":{
"original_bigg_ids":[
"gsn_p"
]
}
},
{
"id":"gsn_e",
"name":"Guanosine",
"compartment":"e",
"notes":{
"original_bigg_ids":[
"gsn_e"
]
}
},
{
"id":"gsn_c",
"name":"Guanosine",
"compartment":"c",
"notes":{
"original_bigg_ids":[
"gsn_c"
]
}
},
{
"id":"gthox_p",
"name":"Oxidized glutathione",
"compartment":"p",
"notes":{
"original_bigg_ids":[
"gthox_p"
]
}
},
{
"id":"gthox_e",
"name":"Oxidized glutathione",
"compartment":"e",
"notes":{
"original_bigg_ids":[
"gthox_e"
]
}
},
{
"id":"gthox_c",
"name":"Oxidized glutathione",
"compartment":"c",
"notes":{
"original_bigg_ids":[
"gthox_c"
]
}
},
{
"id":"gthrd_p",
"name":"Reduced glutathione",
"compartment":"p",
"notes":{
"original_bigg_ids":[
"gthrd_p"
]
}
},
{
"id":"gthrd_e",
"name":"Reduced glutathione",
"compartment":"e",
"notes":{
"original_bigg_ids":[
"gthrd_e"
]
}
},
{
"id":"gthrd_c",
"name":"Reduced glutathione",
"compartment":"c",
"notes":{
"original_bigg_ids":[
"gthrd_c"
]
}
},
{
"id":"gtp_p",
"name":"GTP C10H12N5O14P3",
"compartment":"p",
"notes":{
"original_bigg_ids":[
"gtp_p"
]
}
},
{
"id":"gtp_c",
"name":"GTP C10H12N5O14P3",
"compartment":"c",
"notes":{
"original_bigg_ids":[
"gtp_c"
]
}
},
{
"id":"gtp_e",
"name":"GTP C10H12N5O14P3",
"compartment":"e",
"notes":{
"original_bigg_ids":[
"gtp_e"
]
}
},
{
"id":"gtspmd_c",
"name":"Glutathionylspermidine",
"compartment":"c",
"notes":{
"original_bigg_ids":[
"gtspmd_c"
]
}
},
{
"id":"gua_p",
"name":"Guanine",
"compartment":"p",
"notes":{
"original_bigg_ids":[
"gua_p"
]
}
},
{
"id":"gua_c",
"name":"Guanine",
"compartment":"c",
"notes":{
"original_bigg_ids":[
"gua_c"
]
}
},
{
"id":"gua_e",
"name":"Guanine",
"compartment":"e",
"notes":{
"original_bigg_ids":[
"gua_e"
]
}
},
{
"id":"h_e",
"name":"H+",
"compartment":"e",
"notes":{
"original_bigg_ids":[
"h_e"
]
}
},
{
"id":"h_p",
"name":"H+",
"compartment":"p",
"notes":{
"original_bigg_ids":[
"h_p"
]
}
},
{
"id":"h_c",
"name":"H+",
"compartment":"c",
"notes":{
"original_bigg_ids":[
"h_c"
]
}
},
{
"id":"h2_p",
"name":"Hydrogen",
"compartment":"p",
"notes":{
"original_bigg_ids":[
"h2_p"
]
}
},
{
"id":"h2_c",
"name":"Hydrogen",
"compartment":"c",
"notes":{
"original_bigg_ids":[
"h2_c"
]
}
},
{
"id":"h2_e",
"name":"Hydrogen",
"compartment":"e",
"notes":{
"original_bigg_ids":[
"h2_e"
]
}
},
{
"id":"h2mb4p_c",
"name":"1-hydroxy-2-methyl-2-(E)-butenyl 4-diphosphate",
"compartment":"c",
"notes":{
"original_bigg_ids":[
"h2mb4p_c"
]
}
},
{
"id":"h2o_p",
"name":"H2O H2O",
"compartment":"p",
"notes":{
"original_bigg_ids":[
"h2o_p"
]
}
},
{
"id":"h2o_c",
"name":"H2O H2O",
"compartment":"c",
"notes":{
"original_bigg_ids":[
"h2o_c"
]
}
},
{
"id":"h2o_e",
"name":"H2O H2O",
"compartment":"e",
"notes":{
"original_bigg_ids":[
"h2o_e"
]
}
},
{
"id":"h2o2_p",
"name":"Hydrogen peroxide",
"compartment":"p",
"notes":{
"original_bigg_ids":[
"h2o2_p"
]
}
},
{
"id":"h2o2_e",
"name":"Hydrogen peroxide",
"compartment":"e",
"notes":{
"original_bigg_ids":[
"h2o2_e"
]
}
},
{
"id":"h2o2_c",
"name":"Hydrogen peroxide",
"compartment":"c",
"notes":{
"original_bigg_ids":[
"h2o2_c"
]
}
},
{
"id":"h2s_p",
"name":"Hydrogen sulfide",
"compartment":"p",
"notes":{
"original_bigg_ids":[
"h2s_p"
]
}
},
{
"id":"h2s_e",
"name":"Hydrogen sulfide",
"compartment":"e",
"notes":{
"original_bigg_ids":[
"h2s_e"
]
}
},
{
"id":"h2s_c",
"name":"Hydrogen sulfide",
"compartment":"c",
"notes":{
"original_bigg_ids":[
"h2s_c"
]
}
},
{
"id":"hacolipa_e",
"name":"Hepta-acylated core oligosaccharide lipid A (E. coli)",
"compartment":"e",
"notes":{
"original_bigg_ids":[
"hacolipa_e"
]
}
},
{
"id":"halipa_e",
"name":"Hepta-acylated KDO(2)-lipid (A)",
"compartment":"e",
"notes":{
"original_bigg_ids":[
"halipa_e"
]
}
},
{
"id":"hco3_c",
"name":"Bicarbonate",
"compartment":"c",
"notes":{
"original_bigg_ids":[
"hco3_c"
]
}
},
{
"id":"hcys__L_c",
"name":"L-Homocysteine",
"compartment":"c",
"notes":{
"original_bigg_ids":[
"hcys_L_c"
]
}
},
{
"id":"hdca_p",
"name":"Hexadecanoate (n-C16:0)",
"compartment":"p",
"notes":{
"original_bigg_ids":[
"hdca_p"
]
}
},
{
"id":"hdca_e",
"name":"Hexadecanoate (n-C16:0)",
"compartment":"e",
"notes":{
"original_bigg_ids":[
"hdca_e"
]
}
},
{
"id":"hdca_c",
"name":"Hexadecanoate (n-C16:0)",
"compartment":"c",
"notes":{
"original_bigg_ids":[
"hdca_c"
]
}
},
{
"id":"hdcea_p",
"name":"Hexadecenoate (n-C16:1)",
"compartment":"p",
"notes":{
"original_bigg_ids":[
"hdcea_p"
]
}
},
{
"id":"hdcea_e",
"name":"Hexadecenoate (n-C16:1)",
"compartment":"e",
"notes":{
"original_bigg_ids":[
"hdcea_e"
]
}
},
{
"id":"hdcea_c",
"name":"Hexadecenoate (n-C16:1)",
"compartment":"c",
"notes":{
"original_bigg_ids":[
"hdcea_c"
]
}
},
{
"id":"hdcoa_c",
"name":"Hexadecenoyl-CoA (n-C16:1CoA)",
"compartment":"c",
"notes":{
"original_bigg_ids":[
"hdcoa_c"
]
}
},
{
"id":"hdd2coa_c",
"name":"Trans-Hexadec-2-enoyl-CoA",
"compartment":"c",
"notes":{
"original_bigg_ids":[
"hdd2coa_c"
]
}
},
{
"id":"hdeACP_c",
"name":"Cis-hexadec-9-enoyl-[acyl-carrier protein] (n-C16:1)",
"compartment":"c",
"notes":{
"original_bigg_ids":[
"hdeACP_c"
]
}
},
{
"id":"hemeO_c",
"name":"Heme O C49H56FeN4O5",
"compartment":"c",
"notes":{
"original_bigg_ids":[
"hemeO_c"
]
}
},
{
"id":"hethmpp_c",
"name":"Hydroxy ethyl Thiamin diphosphate",
"compartment":"c",
"notes":{
"original_bigg_ids":[
"hethmpp_c"
]
}
},
{
"id":"hexACP_c",
"name":"Hexanoyl-ACP (n-C6:0ACP)",
"compartment":"c",
"notes":{
"original_bigg_ids":[
"hexACP_c"
]
}
},
{
"id":"hg2_p",
"name":"Mercury  charged 2  Hg",
"compartment":"p",
"notes":{
"original_bigg_ids":[
"hg2_p"
]
}
},
{
"id":"hg2_c",
"name":"Mercury  charged 2  Hg",
"compartment":"c",
"notes":{
"original_bigg_ids":[
"hg2_c"
]
}
},
{
"id":"hg2_e",
"name":"Mercury  charged 2  Hg",
"compartment":"e",
"notes":{
"original_bigg_ids":[
"hg2_e"
]
}
},
{
"id":"hhlipa_c",
"name":"Heptosyl-heptosyl-kdo2-lipidA",
"compartment":"c",
"notes":{
"original_bigg_ids":[
"hhlipa_c"
]
}
},
{
"id":"his__L_p",
"name":"L-Histidine",
"compartment":"p",
"notes":{
"original_bigg_ids":[
"his_L_p"
]
}
},
{
"id":"his__L_e",
"name":"L-Histidine",
"compartment":"e",
"notes":{
"original_bigg_ids":[
"his_L_e"
]
}
},
{
"id":"his__L_c",
"name":"L-Histidine",
"compartment":"c",
"notes":{
"original_bigg_ids":[
"his_L_c"
]
}
},
{
"id":"hisp_c",
"name":"L-Histidinol phosphate",
"compartment":"c",
"notes":{
"original_bigg_ids":[
"hisp_c"
]
}
},
{
"id":"histd_c",
"name":"L-Histidinol",
"compartment":"c",
"notes":{
"original_bigg_ids":[
"histd_c"
]
}
},
{
"id":"histrna_c",
"name":"L-Histidyl-tRNA(His)",
"compartment":"c",
"notes":{
"original_bigg_ids":[
"histrna_c"
]
}
},
{
"id":"hkmpp_c",
"name":"2-Hydroxy-3-keto-5-methylthiopentenyl-1-phosphate",
"compartment":"c",
"notes":{
"original_bigg_ids":[
"hkmpp_c"
]
}
},
{
"id":"hkndd_c",
"name":"2-Hydroxy-6-oxonona-2,4-diene-1,9-dioate",
"compartment":"c",
"notes":{
"original_bigg_ids":[
"hkndd_c"
]
}
},
{
"id":"hkntd_c",
"name":"2-hydroxy-6-ketononatrienedioate",
"compartment":"c",
"notes":{
"original_bigg_ids":[
"hkntd_c"
]
}
},
{
"id":"hlipa_c",
"name":"Heptosyl-kdo2-lipidA",
"compartment":"c",
"notes":{
"original_bigg_ids":[
"hlipa_c"
]
}
},
{
"id":"hmbil_c",
"name":"Hydroxymethylbilane",
"compartment":"c",
"notes":{
"original_bigg_ids":[
"hmbil_c"
]
}
},
{
"id":"hmgth_c",
"name":"Hydroxymethylglutathione",
"compartment":"c",
"notes":{
"original_bigg_ids":[
"hmgth_c"
]
}
},
{
"id":"hom__L_p",
"name":"L-Homoserine",
"compartment":"p",
"notes":{
"original_bigg_ids":[
"hom_L_p"
]
}
},
{
"id":"hom__L_e",
"name":"L-Homoserine",
"compartment":"e",
"notes":{
"original_bigg_ids":[
"hom_L_e"
]
}
},
{
"id":"hom__L_c",
"name":"L-Homoserine",
"compartment":"c",
"notes":{
"original_bigg_ids":[
"hom_L_c"
]
}
},
{
"id":"hphhlipa_c",
"name":"Heptosyl-phospho-heptosyl-heptosyl-kdo2-lipidA",
"compartment":"c",
"notes":{
"original_bigg_ids":[
"hphhlipa_c"
]
}
},
{
"id":"hpyr_c",
"name":"Hydroxypyruvate",
"compartment":"c",
"notes":{
"original_bigg_ids":[
"hpyr_c"
]
}
},
{
"id":"hqn_c",
"name":"Hydroquinone",
"compartment":"c",
"notes":{
"original_bigg_ids":[
"hqn_c"
]
}
},
{
"id":"hx2coa_c",
"name":"Trans-Hex-2-enoyl-CoA",
"compartment":"c",
"notes":{
"original_bigg_ids":[
"hx2coa_c"
]
}
},
{
"id":"hxa_p",
"name":"Hexanoate (n-C6:0)",
"compartment":"p",
"notes":{
"original_bigg_ids":[
"hxa_p"
]
}
},
{
"id":"hxa_e",
"name":"Hexanoate (n-C6:0)",
"compartment":"e",
"notes":{
"original_bigg_ids":[
"hxa_e"
]
}
},
{
"id":"hxa_c",
"name":"Hexanoate (n-C6:0)",
"compartment":"c",
"notes":{
"original_bigg_ids":[
"hxa_c"
]
}
},
{
"id":"hxan_p",
"name":"Hypoxanthine",
"compartment":"p",
"notes":{
"original_bigg_ids":[
"hxan_p"
]
}
},
{
"id":"hxan_e",
"name":"Hypoxanthine",
"compartment":"e",
"notes":{
"original_bigg_ids":[
"hxan_e"
]
}
},
{
"id":"hxan_c",
"name":"Hypoxanthine",
"compartment":"c",
"notes":{
"original_bigg_ids":[
"hxan_c"
]
}
},
{
"id":"hxcoa_c",
"name":"Hexanoyl-CoA (n-C6:0CoA)",
"compartment":"c",
"notes":{
"original_bigg_ids":[
"hxcoa_c"
]
}
},
{
"id":"iasp_c",
"name":"Iminoaspartate",
"compartment":"c",
"notes":{
"original_bigg_ids":[
"iasp_c"
]
}
},
{
"id":"ichor_c",
"name":"Isochorismate",
"compartment":"c",
"notes":{
"original_bigg_ids":[
"ichor_c"
]
}
},
{
"id":"icit_c",
"name":"Isocitrate",
"compartment":"c",
"notes":{
"original_bigg_ids":[
"icit_c"
]
}
},
{
"id":"idon__L_p",
"name":"L-Idonate",
"compartment":"p",
"notes":{
"original_bigg_ids":[
"idon_L_p"
]
}
},
{
"id":"idon__L_e",
"name":"L-Idonate",
"compartment":"e",
"notes":{
"original_bigg_ids":[
"idon_L_e"
]
}
},
{
"id":"idon__L_c",
"name":"L-Idonate",
"compartment":"c",
"notes":{
"original_bigg_ids":[
"idon_L_c"
]
}
},
{
"id":"idp_c",
"name":"IDP C10H11N4O11P2",
"compartment":"c",
"notes":{
"original_bigg_ids":[
"idp_c"
]
}
},
{
"id":"ile__L_p",
"name":"L-Isoleucine",
"compartment":"p",
"notes":{
"original_bigg_ids":[
"ile_L_p"
]
}
},
{
"id":"ile__L_e",
"name":"L-Isoleucine",
"compartment":"e",
"notes":{
"original_bigg_ids":[
"ile_L_e"
]
}
},
{
"id":"ile__L_c",
"name":"L-Isoleucine",
"compartment":"c",
"notes":{
"original_bigg_ids":[
"ile_L_c"
]
}
},
{
"id":"iletrna_c",
"name":"L-Isoleucyl-tRNA(Ile)",
"compartment":"c",
"notes":{
"original_bigg_ids":[
"iletrna_c"
]
}
},
{
"id":"imacp_c",
"name":"3-(Imidazol-4-yl)-2-oxopropyl phosphate",
"compartment":"c",
"notes":{
"original_bigg_ids":[
"imacp_c"
]
}
},
{
"id":"imp_p",
"name":"IMP C10H11N4O8P",
"compartment":"p",
"notes":{
"original_bigg_ids":[
"imp_p"
]
}
},
{
"id":"imp_e",
"name":"IMP C10H11N4O8P",
"compartment":"e",
"notes":{
"original_bigg_ids":[
"imp_e"
]
}
},
{
"id":"imp_c",
"name":"IMP C10H11N4O8P",
"compartment":"c",
"notes":{
"original_bigg_ids":[
"imp_c"
]
}
},
{
"id":"indole_p",
"name":"Indole",
"compartment":"p",
"notes":{
"original_bigg_ids":[
"indole_p"
]
}
},
{
"id":"indole_e",
"name":"Indole",
"compartment":"e",
"notes":{
"original_bigg_ids":[
"indole_e"
]
}
},
{
"id":"indole_c",
"name":"Indole",
"compartment":"c",
"notes":{
"original_bigg_ids":[
"indole_c"
]
}
},
{
"id":"indpyr_c",
"name":"Indolepyruvate C11H8NO3",
"compartment":"c",
"notes":{
"original_bigg_ids":[
"indpyr_c"
]
}
},
{
"id":"inost_p",
"name":"Myo-Inositol",
"compartment":"p",
"notes":{
"original_bigg_ids":[
"inost_p"
]
}
},
{
"id":"inost_c",
"name":"Myo-Inositol",
"compartment":"c",
"notes":{
"original_bigg_ids":[
"inost_c"
]
}
},
{
"id":"inost_e",
"name":"Myo-Inositol",
"compartment":"e",
"notes":{
"original_bigg_ids":[
"inost_e"
]
}
},
{
"id":"ins_p",
"name":"Inosine",
"compartment":"p",
"notes":{
"original_bigg_ids":[
"ins_p"
]
}
},
{
"id":"ins_e",
"name":"Inosine",
"compartment":"e",
"notes":{
"original_bigg_ids":[
"ins_e"
]
}
},
{
"id":"ins_c",
"name":"Inosine",
"compartment":"c",
"notes":{
"original_bigg_ids":[
"ins_c"
]
}
},
{
"id":"ipdp_c",
"name":"Isopentenyl diphosphate",
"compartment":"c",
"notes":{
"original_bigg_ids":[
"ipdp_c"
]
}
},
{
"id":"isetac_p",
"name":"Isethionic acid",
"compartment":"p",
"notes":{
"original_bigg_ids":[
"isetac_p"
]
}
},
{
"id":"isetac_e",
"name":"Isethionic acid",
"compartment":"e",
"notes":{
"original_bigg_ids":[
"isetac_e"
]
}
},
{
"id":"isetac_c",
"name":"Isethionic acid",
"compartment":"c",
"notes":{
"original_bigg_ids":[
"isetac_c"
]
}
},
{
"id":"itp_c",
"name":"ITP C10H11N4O14P3",
"compartment":"c",
"notes":{
"original_bigg_ids":[
"itp_c"
]
}
},
{
"id":"k_p",
"name":"Potassium",
"compartment":"p",
"notes":{
"original_bigg_ids":[
"k_p"
]
}
},
{
"id":"k_c",
"name":"Potassium",
"compartment":"c",
"notes":{
"original_bigg_ids":[
"k_c"
]
}
},
{
"id":"k_e",
"name":"Potassium",
"compartment":"e",
"notes":{
"original_bigg_ids":[
"k_e"
]
}
},
{
"id":"kdo_c",
"name":"3-Deoxy-D-manno-2-octulosonate",
"compartment":"c",
"notes":{
"original_bigg_ids":[
"kdo_c"
]
}
},
{
"id":"kdo2lipid4_p",
"name":"KDO(2)-lipid IV(A)",
"compartment":"p",
"notes":{
"original_bigg_ids":[
"kdo2lipid4_p"
]
}
},
{
"id":"kdo2lipid4_e",
"name":"KDO(2)-lipid IV(A)",
"compartment":"e",
"notes":{
"original_bigg_ids":[
"kdo2lipid4_e"
]
}
},
{
"id":"kdo2lipid4_c",
"name":"KDO(2)-lipid IV(A)",
"compartment":"c",
"notes":{
"original_bigg_ids":[
"kdo2lipid4_c"
]
}
},
{
"id":"kdo2lipid4L_c",
"name":"KDO(2)-lipid IV(A) with laurate",
"compartment":"c",
"notes":{
"original_bigg_ids":[
"kdo2lipid4L_c"
]
}
},
{
"id":"kdo2lipid4p_c",
"name":"KDO(2)-lipid IV(A) with palmitoleoyl",
"compartment":"c",
"notes":{
"original_bigg_ids":[
"kdo2lipid4p_c"
]
}
},
{
"id":"kdo8p_c",
"name":"3-Deoxy-D-manno-octulosonate 8-phosphate",
"compartment":"c",
"notes":{
"original_bigg_ids":[
"kdo8p_c"
]
}
},
{
"id":"kdolipid4_c",
"name":"KDO-lipid IV(A)",
"compartment":"c",
"notes":{
"original_bigg_ids":[
"kdolipid4_c"
]
}
},
{
"id":"lac__D_p",
"name":"D-Lactate",
"compartment":"p",
"notes":{
"original_bigg_ids":[
"lac_D_p"
]
}
},
{
"id":"lac__D_e",
"name":"D-Lactate",
"compartment":"e",
"notes":{
"original_bigg_ids":[
"lac_D_e"
]
}
},
{
"id":"lac__D_c",
"name":"D-Lactate",
"compartment":"c",
"notes":{
"original_bigg_ids":[
"lac_D_c"
]
}
},
{
"id":"lac__L_p",
"name":"L-Lactate",
"compartment":"p",
"notes":{
"original_bigg_ids":[
"lac_L_p"
]
}
},
{
"id":"lac__L_e",
"name":"L-Lactate",
"compartment":"e",
"notes":{
"original_bigg_ids":[
"lac_L_e"
]
}
},
{
"id":"lac__L_c",
"name":"L-Lactate",
"compartment":"c",
"notes":{
"original_bigg_ids":[
"lac_L_c"
]
}
},
{
"id":"lald__D_c",
"name":"D-Lactaldehyde",
"compartment":"c",
"notes":{
"original_bigg_ids":[
"lald_D_c"
]
}
},
{
"id":"lald__L_c",
"name":"L-Lactaldehyde",
"compartment":"c",
"notes":{
"original_bigg_ids":[
"lald_L_c"
]
}
},
{
"id":"lcts_p",
"name":"Lactose C12H22O11",
"compartment":"p",
"notes":{
"original_bigg_ids":[
"lcts_p"
]
}
},
{
"id":"lcts_e",
"name":"Lactose C12H22O11",
"compartment":"e",
"notes":{
"original_bigg_ids":[
"lcts_e"
]
}
},
{
"id":"lcts_c",
"name":"Lactose C12H22O11",
"compartment":"c",
"notes":{
"original_bigg_ids":[
"lcts_c"
]
}
},
{
"id":"leu__L_p",
"name":"L-Leucine",
"compartment":"p",
"notes":{
"original_bigg_ids":[
"leu_L_p"
]
}
},
{
"id":"leu__L_e",
"name":"L-Leucine",
"compartment":"e",
"notes":{
"original_bigg_ids":[
"leu_L_e"
]
}
},
{
"id":"leu__L_c",
"name":"L-Leucine",
"compartment":"c",
"notes":{
"original_bigg_ids":[
"leu_L_c"
]
}
},
{
"id":"leutrna_c",
"name":"L-Leucyl-tRNA(Leu)",
"compartment":"c",
"notes":{
"original_bigg_ids":[
"leutrna_c"
]
}
},
{
"id":"lgt__S_c",
"name":"(R)-S-Lactoylglutathione",
"compartment":"c",
"notes":{
"original_bigg_ids":[
"lgt_S_c"
]
}
},
{
"id":"lipa_p",
"name":"KDO(2)-lipid (A)",
"compartment":"p",
"notes":{
"original_bigg_ids":[
"lipa_p"
]
}
},
{
"id":"lipa_e",
"name":"KDO(2)-lipid (A)",
"compartment":"e",
"notes":{
"original_bigg_ids":[
"lipa_e"
]
}
},
{
"id":"lipa_c",
"name":"KDO(2)-lipid (A)",
"compartment":"c",
"notes":{
"original_bigg_ids":[
"lipa_c"
]
}
},
{
"id":"lipa_cold_p",
"name":"Cold adapted KDO(2)-lipid (A)",
"compartment":"p",
"notes":{
"original_bigg_ids":[
"lipa_cold_p"
]
}
},
{
"id":"lipa_cold_e",
"name":"Cold adapted KDO(2)-lipid (A)",
"compartment":"e",
"notes":{
"original_bigg_ids":[
"lipa_cold_e"
]
}
},
{
"id":"lipa_cold_c",
"name":"Cold adapted KDO(2)-lipid (A)",
"compartment":"c",
"notes":{
"original_bigg_ids":[
"lipa_cold_c"
]
}
},
{
"id":"lipidA_c",
"name":"2,3,2'3'-Tetrakis(beta-hydroxymyristoyl)-D-glucosaminyl-1,6-beta-D-glucosamine 1,4'-bisphosphate",
"compartment":"c",
"notes":{
"original_bigg_ids":[
"lipidA_c"
]
}
},
{
"id":"lipidAds_c",
"name":"Lipid A Disaccharide",
"compartment":"c",
"notes":{
"original_bigg_ids":[
"lipidAds_c"
]
}
},
{
"id":"lipidX_c",
"name":"2,3-Bis(3-hydroxytetradecanoyl)-beta-D-glucosaminyl 1-phosphate",
"compartment":"c",
"notes":{
"original_bigg_ids":[
"lipidX_c"
]
}
},
{
"id":"lpp_p",
"name":"Lipoprotein",
"compartment":"p",
"notes":{
"original_bigg_ids":[
"lpp_p"
]
}
},
{
"id":"lys__L_p",
"name":"L-Lysine",
"compartment":"p",
"notes":{
"original_bigg_ids":[
"lys_L_p"
]
}
},
{
"id":"lys__L_e",
"name":"L-Lysine",
"compartment":"e",
"notes":{
"original_bigg_ids":[
"lys_L_e"
]
}
},
{
"id":"lys__L_c",
"name":"L-Lysine",
"compartment":"c",
"notes":{
"original_bigg_ids":[
"lys_L_c"
]
}
},
{
"id":"lystrna_c",
"name":"L-Lysine-tRNA (Lys)",
"compartment":"c",
"notes":{
"original_bigg_ids":[
"lystrna_c"
]
}
},
{
"id":"lyx__L_p",
"name":"L-Lyxose",
"compartment":"p",
"notes":{
"original_bigg_ids":[
"lyx_L_p"
]
}
},
{
"id":"lyx__L_e",
"name":"L-Lyxose",
"compartment":"e",
"notes":{
"original_bigg_ids":[
"lyx_L_e"
]
}
},
{
"id":"lyx__L_c",
"name":"L-Lyxose",
"compartment":"c",
"notes":{
"original_bigg_ids":[
"lyx_L_c"
]
}
},
{
"id":"mal__D_p",
"name":"D-Malate",
"compartment":"p",
"notes":{
"original_bigg_ids":[
"mal_D_p"
]
}
},
{
"id":"mal__D_e",
"name":"D-Malate",
"compartment":"e",
"notes":{
"original_bigg_ids":[
"mal_D_e"
]
}
},
{
"id":"mal__D_c",
"name":"D-Malate",
"compartment":"c",
"notes":{
"original_bigg_ids":[
"mal_D_c"
]
}
},
{
"id":"mal__L_p",
"name":"L-Malate",
"compartment":"p",
"notes":{
"original_bigg_ids":[
"mal_L_p"
]
}
},
{
"id":"mal__L_e",
"name":"L-Malate",
"compartment":"e",
"notes":{
"original_bigg_ids":[
"mal_L_e"
]
}
},
{
"id":"mal__L_c",
"name":"L-Malate",
"compartment":"c",
"notes":{
"original_bigg_ids":[
"mal_L_c"
]
}
},
{
"id":"malACP_c",
"name":"Malonyl-[acyl-carrier protein]",
"compartment":"c",
"notes":{
"original_bigg_ids":[
"malACP_c"
]
}
},
{
"id":"malcoa_c",
"name":"Malonyl CoA C24H33N7O19P3S",
"compartment":"c",
"notes":{
"original_bigg_ids":[
"malcoa_c"
]
}
},
{
"id":"malon_c",
"name":"Malonate",
"compartment":"c",
"notes":{
"original_bigg_ids":[
"malon_c"
]
}
},
{
"id":"malt_p",
"name":"Maltose C12H22O11",
"compartment":"p",
"notes":{
"original_bigg_ids":[
"malt_p"
]
}
},
{
"id":"malt_c",
"name":"Maltose C12H22O11",
"compartment":"c",
"notes":{
"original_bigg_ids":[
"malt_c"
]
}
},
{
"id":"malt_e",
"name":"Maltose C12H22O11",
"compartment":"e",
"notes":{
"original_bigg_ids":[
"malt_e"
]
}
},
{
"id":"malt6p_c",
"name":"Maltose 6'-phosphate",
"compartment":"c",
"notes":{
"original_bigg_ids":[
"malt6p_c"
]
}
},
{
"id":"malthp_c",
"name":"Maltoheptaose",
"compartment":"c",
"notes":{
"original_bigg_ids":[
"malthp_c"
]
}
},
{
"id":"malthx_p",
"name":"Maltohexaose",
"compartment":"p",
"notes":{
"original_bigg_ids":[
"malthx_p"
]
}
},
{
"id":"malthx_e",
"name":"Maltohexaose",
"compartment":"e",
"notes":{
"original_bigg_ids":[
"malthx_e"
]
}
},
{
"id":"malthx_c",
"name":"Maltohexaose",
"compartment":"c",
"notes":{
"original_bigg_ids":[
"malthx_c"
]
}
},
{
"id":"maltpt_p",
"name":"Maltopentaose",
"compartment":"p",
"notes":{
"original_bigg_ids":[
"maltpt_p"
]
}
},
{
"id":"maltpt_e",
"name":"Maltopentaose",
"compartment":"e",
"notes":{
"original_bigg_ids":[
"maltpt_e"
]
}
},
{
"id":"maltpt_c",
"name":"Maltopentaose",
"compartment":"c",
"notes":{
"original_bigg_ids":[
"maltpt_c"
]
}
},
{
"id":"malttr_p",
"name":"Maltotriose C18H32O16",
"compartment":"p",
"notes":{
"original_bigg_ids":[
"malttr_p"
]
}
},
{
"id":"malttr_e",
"name":"Maltotriose C18H32O16",
"compartment":"e",
"notes":{
"original_bigg_ids":[
"malttr_e"
]
}
},
{
"id":"malttr_c",
"name":"Maltotriose C18H32O16",
"compartment":"c",
"notes":{
"original_bigg_ids":[
"malttr_c"
]
}
},
{
"id":"maltttr_p",
"name":"Maltotetraose",
"compartment":"p",
"notes":{
"original_bigg_ids":[
"maltttr_p"
]
}
},
{
"id":"maltttr_e",
"name":"Maltotetraose",
"compartment":"e",
"notes":{
"original_bigg_ids":[
"maltttr_e"
]
}
},
{
"id":"maltttr_c",
"name":"Maltotetraose",
"compartment":"c",
"notes":{
"original_bigg_ids":[
"maltttr_c"
]
}
},
{
"id":"man_p",
"name":"D-Mannose",
"compartment":"p",
"notes":{
"original_bigg_ids":[
"man_p"
]
}
},
{
"id":"man_e",
"name":"D-Mannose",
"compartment":"e",
"notes":{
"original_bigg_ids":[
"man_e"
]
}
},
{
"id":"man_c",
"name":"D-Mannose",
"compartment":"c",
"notes":{
"original_bigg_ids":[
"man_c"
]
}
},
{
"id":"man1p_c",
"name":"D-Mannose 1-phosphate",
"compartment":"c",
"notes":{
"original_bigg_ids":[
"man1p_c"
]
}
},
{
"id":"man6p_p",
"name":"D-Mannose 6-phosphate",
"compartment":"p",
"notes":{
"original_bigg_ids":[
"man6p_p"
]
}
},
{
"id":"man6p_e",
"name":"D-Mannose 6-phosphate",
"compartment":"e",
"notes":{
"original_bigg_ids":[
"man6p_e"
]
}
},
{
"id":"man6p_c",
"name":"D-Mannose 6-phosphate",
"compartment":"c",
"notes":{
"original_bigg_ids":[
"man6p_c"
]
}
},
{
"id":"mana_c",
"name":"D-Mannonate",
"compartment":"c",
"notes":{
"original_bigg_ids":[
"mana_c"
]
}
},
{
"id":"manglyc_p",
"name":"2(alpha-D-Mannosyl)-D-glycerate",
"compartment":"p",
"notes":{
"original_bigg_ids":[
"manglyc_p"
]
}
},
{
"id":"manglyc_e",
"name":"2(alpha-D-Mannosyl)-D-glycerate",
"compartment":"e",
"notes":{
"original_bigg_ids":[
"manglyc_e"
]
}
},
{
"id":"melib_p",
"name":"Melibiose C12H22O11",
"compartment":"p",
"notes":{
"original_bigg_ids":[
"melib_p"
]
}
},
{
"id":"melib_e",
"name":"Melibiose C12H22O11",
"compartment":"e",
"notes":{
"original_bigg_ids":[
"melib_e"
]
}
},
{
"id":"melib_c",
"name":"Melibiose C12H22O11",
"compartment":"c",
"notes":{
"original_bigg_ids":[
"melib_c"
]
}
},
{
"id":"mercppyr_c",
"name":"Mercaptopyruvate",
"compartment":"c",
"notes":{
"original_bigg_ids":[
"mercppyr_c"
]
}
},
{
"id":"met__D_p",
"name":"D-Methionine",
"compartment":"p",
"notes":{
"original_bigg_ids":[
"met_D_p"
]
}
},
{
"id":"met__D_e",
"name":"D-Methionine",
"compartment":"e",
"notes":{
"original_bigg_ids":[
"met_D_e"
]
}
},
{
"id":"met__D_c",
"name":"D-Methionine",
"compartment":"c",
"notes":{
"original_bigg_ids":[
"met_D_c"
]
}
},
{
"id":"met__L_p",
"name":"L-Methionine",
"compartment":"p",
"notes":{
"original_bigg_ids":[
"met_L_p"
]
}
},
{
"id":"met__L_e",
"name":"L-Methionine",
"compartment":"e",
"notes":{
"original_bigg_ids":[
"met_L_e"
]
}
},
{
"id":"met__L_c",
"name":"L-Methionine",
"compartment":"c",
"notes":{
"original_bigg_ids":[
"met_L_c"
]
}
},
{
"id":"methf_c",
"name":"5,10-Methenyltetrahydrofolate",
"compartment":"c",
"notes":{
"original_bigg_ids":[
"methf_c"
]
}
},
{
"id":"metsox_R__L_p",
"name":"L-methionine-R-sulfoxide",
"compartment":"p",
"notes":{
"original_bigg_ids":[
"metsox_R_L_p"
]
}
},
{
"id":"metsox_R__L_e",
"name":"L-methionine-R-sulfoxide",
"compartment":"e",
"notes":{
"original_bigg_ids":[
"metsox_R_L_e"
]
}
},
{
"id":"metsox_R__L_c",
"name":"L-methionine-R-sulfoxide",
"compartment":"c",
"notes":{
"original_bigg_ids":[
"metsox_R_L_c"
]
}
},
{
"id":"metsox_S__L_p",
"name":"L-Methionine Sulfoxide",
"compartment":"p",
"notes":{
"original_bigg_ids":[
"metsox_S_L_p"
]
}
},
{
"id":"metsox_S__L_e",
"name":"L-Methionine Sulfoxide",
"compartment":"e",
"notes":{
"original_bigg_ids":[
"metsox_S_L_e"
]
}
},
{
"id":"metsox_S__L_c",
"name":"L-Methionine Sulfoxide",
"compartment":"c",
"notes":{
"original_bigg_ids":[
"metsox_S_L_c"
]
}
},
{
"id":"mettrna_c",
"name":"L-Methionyl-tRNA (Met)",
"compartment":"c",
"notes":{
"original_bigg_ids":[
"mettrna_c"
]
}
},
{
"id":"mg2_p",
"name":"Magnesium",
"compartment":"p",
"notes":{
"original_bigg_ids":[
"mg2_p"
]
}
},
{
"id":"mg2_e",
"name":"Magnesium",
"compartment":"e",
"notes":{
"original_bigg_ids":[
"mg2_e"
]
}
},
{
"id":"mg2_c",
"name":"Magnesium",
"compartment":"c",
"notes":{
"original_bigg_ids":[
"mg2_c"
]
}
},
{
"id":"mi1p__D_c",
"name":"1D-myo-Inositol 1-phosphate",
"compartment":"c",
"notes":{
"original_bigg_ids":[
"mi1p_D_c"
]
}
},
{
"id":"mlthf_c",
"name":"5,10-Methylenetetrahydrofolate",
"compartment":"c",
"notes":{
"original_bigg_ids":[
"mlthf_c"
]
}
},
{
"id":"mmet_p",
"name":"S-Methyl-L-methionine",
"compartment":"p",
"notes":{
"original_bigg_ids":[
"mmet_p"
]
}
},
{
"id":"mmet_e",
"name":"S-Methyl-L-methionine",
"compartment":"e",
"notes":{
"original_bigg_ids":[
"mmet_e"
]
}
},
{
"id":"mmet_c",
"name":"S-Methyl-L-methionine",
"compartment":"c",
"notes":{
"original_bigg_ids":[
"mmet_c"
]
}
},
{
"id":"mn2_e",
"name":"Manganese",
"compartment":"e",
"notes":{
"original_bigg_ids":[
"mn2_e"
]
}
},
{
"id":"mn2_p",
"name":"Manganese",
"compartment":"p",
"notes":{
"original_bigg_ids":[
"mn2_p"
]
}
},
{
"id":"mn2_c",
"name":"Manganese",
"compartment":"c",
"notes":{
"original_bigg_ids":[
"mn2_c"
]
}
},
{
"id":"mnl_p",
"name":"D-Mannitol",
"compartment":"p",
"notes":{
"original_bigg_ids":[
"mnl_p"
]
}
},
{
"id":"mnl_e",
"name":"D-Mannitol",
"compartment":"e",
"notes":{
"original_bigg_ids":[
"mnl_e"
]
}
},
{
"id":"mnl1p_c",
"name":"D-Mannitol 1-phosphate",
"compartment":"c",
"notes":{
"original_bigg_ids":[
"mnl1p_c"
]
}
},
{
"id":"mobd_p",
"name":"Molybdate",
"compartment":"p",
"notes":{
"original_bigg_ids":[
"mobd_p"
]
}
},
{
"id":"mobd_e",
"name":"Molybdate",
"compartment":"e",
"notes":{
"original_bigg_ids":[
"mobd_e"
]
}
},
{
"id":"mobd_c",
"name":"Molybdate",
"compartment":"c",
"notes":{
"original_bigg_ids":[
"mobd_c"
]
}
},
{
"id":"mql8_c",
"name":"Menaquinol 8",
"compartment":"c",
"notes":{
"original_bigg_ids":[
"mql8_c"
]
}
},
{
"id":"mqn8_c",
"name":"Menaquinone 8",
"compartment":"c",
"notes":{
"original_bigg_ids":[
"mqn8_c"
]
}
},
{
"id":"msa_c",
"name":"Malonate semialdehyde",
"compartment":"c",
"notes":{
"original_bigg_ids":[
"msa_c"
]
}
},
{
"id":"mso3_p",
"name":"Methanesulfonate",
"compartment":"p",
"notes":{
"original_bigg_ids":[
"mso3_p"
]
}
},
{
"id":"mso3_e",
"name":"Methanesulfonate",
"compartment":"e",
"notes":{
"original_bigg_ids":[
"mso3_e"
]
}
},
{
"id":"mso3_c",
"name":"Methanesulfonate",
"compartment":"c",
"notes":{
"original_bigg_ids":[
"mso3_c"
]
}
},
{
"id":"mthgxl_c",
"name":"Methylglyoxal",
"compartment":"c",
"notes":{
"original_bigg_ids":[
"mthgxl_c"
]
}
},
{
"id":"mtpp_c",
"name":"3-methylthiopropionate",
"compartment":"c",
"notes":{
"original_bigg_ids":[
"mtpp_c"
]
}
},
{
"id":"mucl_c",
"name":"Mucolactone",
"compartment":"c",
"notes":{
"original_bigg_ids":[
"mucl_c"
]
}
},
{
"id":"murein3p3p_p",
"name":"Two linked disacharide tripeptide murein units (uncrosslinked, middle of chain)",
"compartment":"p",
"notes":{
"original_bigg_ids":[
"murein3p3p_p"
]
}
},
{
"id":"murein3px4p_p",
"name":"Two disacharide linked murein units, tripeptide crosslinked tetrapeptide (A2pm->D-ala) (middle of chain)",
"compartment":"p",
"notes":{
"original_bigg_ids":[
"murein3px4p_p"
]
}
},
{
"id":"murein4p3p_p",
"name":"Two linked disacharide tetrapeptide and tripeptide murein units (uncrosslinked, middle of chain)",
"compartment":"p",
"notes":{
"original_bigg_ids":[
"murein4p3p_p"
]
}
},
{
"id":"murein4p4p_p",
"name":"Two linked disacharide tetrapeptide murein units (uncrosslinked, middle of chain)",
"compartment":"p",
"notes":{
"original_bigg_ids":[
"murein4p4p_p"
]
}
},
{
"id":"murein4px4p_p",
"name":"Two disacharide linked murein units, tetrapeptide corsslinked tetrapeptide (A2pm->D-ala) (middle of chain)",
"compartment":"p",
"notes":{
"original_bigg_ids":[
"murein4px4p_p"
]
}
},
{
"id":"murein4px4p4p_p",
"name":"Three disacharide linked murein units (tetrapeptide crosslinked tetrapeptide (A2pm->D-ala), one uncrosslinked tetrapaptide) (middle of chain)",
"compartment":"p",
"notes":{
"original_bigg_ids":[
"murein4px4p4p_p"
]
}
},
{
"id":"murein4px4px4p_p",
"name":"Three disacharide linked murein units (tetrapeptide crosslinked tetrapeptide (A2pm->D-ala) & tetrapeptide corsslinked tetrapeptide (A2pm->D-ala)) (middle of chain)",
"compartment":"p",
"notes":{
"original_bigg_ids":[
"murein4px4px4p_p"
]
}
},
{
"id":"murein5p3p_p",
"name":"Two linked disacharide pentapeptide and tripeptide murein units (uncrosslinked, middle of chain)",
"compartment":"p",
"notes":{
"original_bigg_ids":[
"murein5p3p_p"
]
}
},
{
"id":"murein5p4p_p",
"name":"Two linked disacharide pentapeptide and tetrapeptide murein units (uncrosslinked, middle of chain)",
"compartment":"p",
"notes":{
"original_bigg_ids":[
"murein5p4p_p"
]
}
},
{
"id":"murein5p5p_p",
"name":"Two linked disacharide pentapeptide murein units (uncrosslinked, middle of chain)",
"compartment":"p",
"notes":{
"original_bigg_ids":[
"murein5p5p_p"
]
}
},
{
"id":"murein5p5p5p_p",
"name":"Three linked disacharide pentapeptide murein units (uncrosslinked, middle of chain)",
"compartment":"p",
"notes":{
"original_bigg_ids":[
"murein5p5p5p_p"
]
}
},
{
"id":"murein5px3p_p",
"name":"Two disacharide linked murein units, pentapeptide corsslinked tripeptide (A2pm->A2pm) (middle of chain)",
"compartment":"p",
"notes":{
"original_bigg_ids":[
"murein5px3p_p"
]
}
},
{
"id":"murein5px4p_p",
"name":"Two disacharide linked murein units, pentapeptide crosslinked tetrapeptide (A2pm->D-ala) (middle of chain)",
"compartment":"p",
"notes":{
"original_bigg_ids":[
"murein5px4p_p"
]
}
},
{
"id":"murein5px4px4p_p",
"name":"Three disacharide linked murein units (pentapeptide crosslinked tetrapeptide (A2pm->D-ala) tetrapeptide corsslinked tetrapeptide (A2pm->D-ala)) (middle of chain)",
"compartment":"p",
"notes":{
"original_bigg_ids":[
"murein5px4px4p_p"
]
}
},
{
"id":"myrsACP_c",
"name":"Myristoyl-ACP (n-C14:0ACP)",
"compartment":"c",
"notes":{
"original_bigg_ids":[
"myrsACP_c"
]
}
},
{
"id":"n2o_p",
"name":"Nitrous oxide",
"compartment":"p",
"notes":{
"original_bigg_ids":[
"n2o_p"
]
}
},
{
"id":"n2o_e",
"name":"Nitrous oxide",
"compartment":"e",
"notes":{
"original_bigg_ids":[
"n2o_e"
]
}
},
{
"id":"n2o_c",
"name":"Nitrous oxide",
"compartment":"c",
"notes":{
"original_bigg_ids":[
"n2o_c"
]
}
},
{
"id":"n8aspmd_c",
"name":"N8-Acetylspermidine",
"compartment":"c",
"notes":{
"original_bigg_ids":[
"n8aspmd_c"
]
}
},
{
"id":"na1_e",
"name":"Sodium",
"compartment":"e",
"notes":{
"original_bigg_ids":[
"na1_e"
]
}
},
{
"id":"na1_p",
"name":"Sodium",
"compartment":"p",
"notes":{
"original_bigg_ids":[
"na1_p"
]
}
},
{
"id":"na1_c",
"name":"Sodium",
"compartment":"c",
"notes":{
"original_bigg_ids":[
"na1_c"
]
}
},
{
"id":"nac_p",
"name":"Nicotinate",
"compartment":"p",
"notes":{
"original_bigg_ids":[
"nac_p"
]
}
},
{
"id":"nac_c",
"name":"Nicotinate",
"compartment":"c",
"notes":{
"original_bigg_ids":[
"nac_c"
]
}
},
{
"id":"nac_e",
"name":"Nicotinate",
"compartment":"e",
"notes":{
"original_bigg_ids":[
"nac_e"
]
}
},
{
"id":"nad_c",
"name":"Nicotinamide adenine dinucleotide",
"compartment":"c",
"notes":{
"original_bigg_ids":[
"nad_c"
]
}
},
{
"id":"nadh_c",
"name":"Nicotinamide adenine dinucleotide - reduced",
"compartment":"c",
"notes":{
"original_bigg_ids":[
"nadh_c"
]
}
},
{
"id":"nadp_c",
"name":"Nicotinamide adenine dinucleotide phosphate",
"compartment":"c",
"notes":{
"original_bigg_ids":[
"nadp_c"
]
}
},
{
"id":"nadph_c",
"name":"Nicotinamide adenine dinucleotide phosphate - reduced",
"compartment":"c",
"notes":{
"original_bigg_ids":[
"nadph_c"
]
}
},
{
"id":"ncam_c",
"name":"Nicotinamide",
"compartment":"c",
"notes":{
"original_bigg_ids":[
"ncam_c"
]
}
},
{
"id":"nh4_p",
"name":"Ammonium",
"compartment":"p",
"notes":{
"original_bigg_ids":[
"nh4_p"
]
}
},
{
"id":"nh4_e",
"name":"Ammonium",
"compartment":"e",
"notes":{
"original_bigg_ids":[
"nh4_e"
]
}
},
{
"id":"nh4_c",
"name":"Ammonium",
"compartment":"c",
"notes":{
"original_bigg_ids":[
"nh4_c"
]
}
},
{
"id":"ni2_e",
"name":"Nickel",
"compartment":"e",
"notes":{
"original_bigg_ids":[
"ni2_e"
]
}
},
{
"id":"ni2_p",
"name":"Nickel",
"compartment":"p",
"notes":{
"original_bigg_ids":[
"ni2_p"
]
}
},
{
"id":"ni2_c",
"name":"Nickel",
"compartment":"c",
"notes":{
"original_bigg_ids":[
"ni2_c"
]
}
},
{
"id":"nicrnt_c",
"name":"Nicotinate D-ribonucleotide",
"compartment":"c",
"notes":{
"original_bigg_ids":[
"nicrnt_c"
]
}
},
{
"id":"nmn_e",
"name":"NMN C11H14N2O8P",
"compartment":"e",
"notes":{
"original_bigg_ids":[
"nmn_e"
]
}
},
{
"id":"nmn_p",
"name":"NMN C11H14N2O8P",
"compartment":"p",
"notes":{
"original_bigg_ids":[
"nmn_p"
]
}
},
{
"id":"nmn_c",
"name":"NMN C11H14N2O8P",
"compartment":"c",
"notes":{
"original_bigg_ids":[
"nmn_c"
]
}
},
{
"id":"no_e",
"name":"Nitric oxide",
"compartment":"e",
"notes":{
"original_bigg_ids":[
"no_e"
]
}
},
{
"id":"no_p",
"name":"Nitric oxide",
"compartment":"p",
"notes":{
"original_bigg_ids":[
"no_p"
]
}
},
{
"id":"no_c",
"name":"Nitric oxide",
"compartment":"c",
"notes":{
"original_bigg_ids":[
"no_c"
]
}
},
{
"id":"no2_p",
"name":"Nitrite",
"compartment":"p",
"notes":{
"original_bigg_ids":[
"no2_p"
]
}
},
{
"id":"no2_e",
"name":"Nitrite",
"compartment":"e",
"notes":{
"original_bigg_ids":[
"no2_e"
]
}
},
{
"id":"no2_c",
"name":"Nitrite",
"compartment":"c",
"notes":{
"original_bigg_ids":[
"no2_c"
]
}
},
{
"id":"no3_p",
"name":"Nitrate",
"compartment":"p",
"notes":{
"original_bigg_ids":[
"no3_p"
]
}
},
{
"id":"no3_c",
"name":"Nitrate",
"compartment":"c",
"notes":{
"original_bigg_ids":[
"no3_c"
]
}
},
{
"id":"no3_e",
"name":"Nitrate",
"compartment":"e",
"notes":{
"original_bigg_ids":[
"no3_e"
]
}
},
{
"id":"o2_c",
"name":"O2 O2",
"compartment":"c",
"notes":{
"original_bigg_ids":[
"o2_c"
]
}
},
{
"id":"o2_e",
"name":"O2 O2",
"compartment":"e",
"notes":{
"original_bigg_ids":[
"o2_e"
]
}
},
{
"id":"o2_p",
"name":"O2 O2",
"compartment":"p",
"notes":{
"original_bigg_ids":[
"o2_p"
]
}
},
{
"id":"o2s_p",
"name":"Superoxide anion",
"compartment":"p",
"notes":{
"original_bigg_ids":[
"o2s_p"
]
}
},
{
"id":"o2s_e",
"name":"Superoxide anion",
"compartment":"e",
"notes":{
"original_bigg_ids":[
"o2s_e"
]
}
},
{
"id":"o2s_c",
"name":"Superoxide anion",
"compartment":"c",
"notes":{
"original_bigg_ids":[
"o2s_c"
]
}
},
{
"id":"oaa_c",
"name":"Oxaloacetate",
"compartment":"c",
"notes":{
"original_bigg_ids":[
"oaa_c"
]
}
},
{
"id":"oc2coa_c",
"name":"Trans-Oct-2-enoyl-CoA",
"compartment":"c",
"notes":{
"original_bigg_ids":[
"oc2coa_c"
]
}
},
{
"id":"ocACP_c",
"name":"Octanoyl-ACP (n-C8:0ACP)",
"compartment":"c",
"notes":{
"original_bigg_ids":[
"ocACP_c"
]
}
},
{
"id":"occoa_c",
"name":"Octanoyl-CoA (n-C8:0CoA)",
"compartment":"c",
"notes":{
"original_bigg_ids":[
"occoa_c"
]
}
},
{
"id":"ocdca_p",
"name":"Octadecanoate (n-C18:0)",
"compartment":"p",
"notes":{
"original_bigg_ids":[
"ocdca_p"
]
}
},
{
"id":"ocdca_e",
"name":"Octadecanoate (n-C18:0)",
"compartment":"e",
"notes":{
"original_bigg_ids":[
"ocdca_e"
]
}
},
{
"id":"ocdca_c",
"name":"Octadecanoate (n-C18:0)",
"compartment":"c",
"notes":{
"original_bigg_ids":[
"ocdca_c"
]
}
},
{
"id":"ocdcaACP_c",
"name":"Octadecanoyl-ACP (n-C18:0ACP)",
"compartment":"c",
"notes":{
"original_bigg_ids":[
"ocdcaACP_c"
]
}
},
{
"id":"ocdcea_p",
"name":"Octadecenoate (n-C18:1)",
"compartment":"p",
"notes":{
"original_bigg_ids":[
"ocdcea_p"
]
}
},
{
"id":"ocdcea_e",
"name":"Octadecenoate (n-C18:1)",
"compartment":"e",
"notes":{
"original_bigg_ids":[
"ocdcea_e"
]
}
},
{
"id":"ocdcea_c",
"name":"Octadecenoate (n-C18:1)",
"compartment":"c",
"notes":{
"original_bigg_ids":[
"ocdcea_c"
]
}
},
{
"id":"octa_p",
"name":"Octanoate (n-C8:0)",
"compartment":"p",
"notes":{
"original_bigg_ids":[
"octa_p"
]
}
},
{
"id":"octa_e",
"name":"Octanoate (n-C8:0)",
"compartment":"e",
"notes":{
"original_bigg_ids":[
"octa_e"
]
}
},
{
"id":"octa_c",
"name":"Octanoate (n-C8:0)",
"compartment":"c",
"notes":{
"original_bigg_ids":[
"octa_c"
]
}
},
{
"id":"octdp_c",
"name":"All-trans-Octaprenyl diphosphate",
"compartment":"c",
"notes":{
"original_bigg_ids":[
"octdp_c"
]
}
},
{
"id":"octeACP_c",
"name":"Cis-octadec-11-enoyl-[acyl-carrier protein] (n-C18:1)",
"compartment":"c",
"notes":{
"original_bigg_ids":[
"octeACP_c"
]
}
},
{
"id":"od2coa_c",
"name":"Trans-Octadec-2-enoyl-CoA",
"compartment":"c",
"notes":{
"original_bigg_ids":[
"od2coa_c"
]
}
},
{
"id":"odecoa_c",
"name":"Octadecenoyl-CoA (n-C18:1CoA)",
"compartment":"c",
"notes":{
"original_bigg_ids":[
"odecoa_c"
]
}
},
{
"id":"ohpb_c",
"name":"2-Oxo-3-hydroxy-4-phosphobutanoate",
"compartment":"c",
"notes":{
"original_bigg_ids":[
"ohpb_c"
]
}
},
{
"id":"op4en_c",
"name":"2-Oxopent-4-enoate",
"compartment":"c",
"notes":{
"original_bigg_ids":[
"op4en_c"
]
}
},
{
"id":"orn_p",
"name":"Ornithine",
"compartment":"p",
"notes":{
"original_bigg_ids":[
"orn_p"
]
}
},
{
"id":"orn_e",
"name":"Ornithine",
"compartment":"e",
"notes":{
"original_bigg_ids":[
"orn_e"
]
}
},
{
"id":"orn_c",
"name":"Ornithine",
"compartment":"c",
"notes":{
"original_bigg_ids":[
"orn_c"
]
}
},
{
"id":"orot_p",
"name":"Orotate C5H3N2O4",
"compartment":"p",
"notes":{
"original_bigg_ids":[
"orot_p"
]
}
},
{
"id":"orot_e",
"name":"Orotate C5H3N2O4",
"compartment":"e",
"notes":{
"original_bigg_ids":[
"orot_e"
]
}
},
{
"id":"orot_c",
"name":"Orotate C5H3N2O4",
"compartment":"c",
"notes":{
"original_bigg_ids":[
"orot_c"
]
}
},
{
"id":"orot5p_c",
"name":"Orotidine 5'-phosphate",
"compartment":"c",
"notes":{
"original_bigg_ids":[
"orot5p_c"
]
}
},
{
"id":"oxadpcoa_c",
"name":"3-Oxoadipyl-CoA",
"compartment":"c",
"notes":{
"original_bigg_ids":[
"oxadpcoa_c"
]
}
},
{
"id":"oxptn_c",
"name":"5-Oxopentanoate",
"compartment":"c",
"notes":{
"original_bigg_ids":[
"oxptn_c"
]
}
},
{
"id":"pa120_p",
"name":"1,2-didodecanoyl-sn-glycerol 3-phosphate",
"compartment":"p",
"notes":{
"original_bigg_ids":[
"pa120_p"
]
}
},
{
"id":"pa120_c",
"name":"1,2-didodecanoyl-sn-glycerol 3-phosphate",
"compartment":"c",
"notes":{
"original_bigg_ids":[
"pa120_c"
]
}
},
{
"id":"pa140_c",
"name":"1,2-ditetradecanoyl-sn-glycerol 3-phosphate",
"compartment":"c",
"notes":{
"original_bigg_ids":[
"pa140_c"
]
}
},
{
"id":"pa140_p",
"name":"1,2-ditetradecanoyl-sn-glycerol 3-phosphate",
"compartment":"p",
"notes":{
"original_bigg_ids":[
"pa140_p"
]
}
},
{
"id":"pa141_p",
"name":"1,2-ditetradec-7-enoyl-sn-glycerol 3-phosphate",
"compartment":"p",
"notes":{
"original_bigg_ids":[
"pa141_p"
]
}
},
{
"id":"pa141_c",
"name":"1,2-ditetradec-7-enoyl-sn-glycerol 3-phosphate",
"compartment":"c",
"notes":{
"original_bigg_ids":[
"pa141_c"
]
}
},
{
"id":"pa160_p",
"name":"1,2-dihexadecanoyl-sn-glycerol 3-phosphate",
"compartment":"p",
"notes":{
"original_bigg_ids":[
"pa160_p"
]
}
},
{
"id":"pa160_c",
"name":"1,2-dihexadecanoyl-sn-glycerol 3-phosphate",
"compartment":"c",
"notes":{
"original_bigg_ids":[
"pa160_c"
]
}
},
{
"id":"pa161_p",
"name":"1,2-dihexadec-9-enoyl-sn-glycerol 3-phosphate",
"compartment":"p",
"notes":{
"original_bigg_ids":[
"pa161_p"
]
}
},
{
"id":"pa161_c",
"name":"1,2-dihexadec-9-enoyl-sn-glycerol 3-phosphate",
"compartment":"c",
"notes":{
"original_bigg_ids":[
"pa161_c"
]
}
},
{
"id":"pa180_p",
"name":"1,2-dioctadecanoyl-sn-glycerol 3-phosphate",
"compartment":"p",
"notes":{
"original_bigg_ids":[
"pa180_p"
]
}
},
{
"id":"pa180_c",
"name":"1,2-dioctadecanoyl-sn-glycerol 3-phosphate",
"compartment":"c",
"notes":{
"original_bigg_ids":[
"pa180_c"
]
}
},
{
"id":"pa181_p",
"name":"1,2-dioctadec-11-enoyl-sn-glycerol 3-phosphate",
"compartment":"p",
"notes":{
"original_bigg_ids":[
"pa181_p"
]
}
},
{
"id":"pa181_c",
"name":"1,2-dioctadec-11-enoyl-sn-glycerol 3-phosphate",
"compartment":"c",
"notes":{
"original_bigg_ids":[
"pa181_c"
]
}
},
{
"id":"pac_c",
"name":"Phenylacetic acid",
"compartment":"c",
"notes":{
"original_bigg_ids":[
"pac_c"
]
}
},
{
"id":"pacald_p",
"name":"Phenylacetaldehyde",
"compartment":"p",
"notes":{
"original_bigg_ids":[
"pacald_p"
]
}
},
{
"id":"pacald_e",
"name":"Phenylacetaldehyde",
"compartment":"e",
"notes":{
"original_bigg_ids":[
"pacald_e"
]
}
},
{
"id":"pacald_c",
"name":"Phenylacetaldehyde",
"compartment":"c",
"notes":{
"original_bigg_ids":[
"pacald_c"
]
}
},
{
"id":"palmACP_c",
"name":"Palmitoyl-ACP (n-C16:0ACP)",
"compartment":"c",
"notes":{
"original_bigg_ids":[
"palmACP_c"
]
}
},
{
"id":"pan4p_c",
"name":"Pantetheine 4'-phosphate",
"compartment":"c",
"notes":{
"original_bigg_ids":[
"pan4p_c"
]
}
},
{
"id":"pant__R_c",
"name":"(R)-Pantoate",
"compartment":"c",
"notes":{
"original_bigg_ids":[
"pant_R_c"
]
}
},
{
"id":"pap_c",
"name":"Adenosine 3',5'-bisphosphate",
"compartment":"c",
"notes":{
"original_bigg_ids":[
"pap_c"
]
}
},
{
"id":"paps_c",
"name":"3'-Phosphoadenylyl sulfate",
"compartment":"c",
"notes":{
"original_bigg_ids":[
"paps_c"
]
}
},
{
"id":"pdx5p_c",
"name":"Pyridoxine 5'-phosphate",
"compartment":"c",
"notes":{
"original_bigg_ids":[
"pdx5p_c"
]
}
},
{
"id":"pe120_c",
"name":"Phosphatidylethanolamine (didodecanoyl, n-C12:0)",
"compartment":"c",
"notes":{
"original_bigg_ids":[
"pe120_c"
]
}
},
{
"id":"pe120_p",
"name":"Phosphatidylethanolamine (didodecanoyl, n-C12:0)",
"compartment":"p",
"notes":{
"original_bigg_ids":[
"pe120_p"
]
}
},
{
"id":"pe140_p",
"name":"Phosphatidylethanolamine (ditetradecanoyl, n-C14:0)",
"compartment":"p",
"notes":{
"original_bigg_ids":[
"pe140_p"
]
}
},
{
"id":"pe140_c",
"name":"Phosphatidylethanolamine (ditetradecanoyl, n-C14:0)",
"compartment":"c",
"notes":{
"original_bigg_ids":[
"pe140_c"
]
}
},
{
"id":"pe141_p",
"name":"Phosphatidylethanolamine (ditetradec-7-enoyl, n-C14:1)",
"compartment":"p",
"notes":{
"original_bigg_ids":[
"pe141_p"
]
}
},
{
"id":"pe141_c",
"name":"Phosphatidylethanolamine (ditetradec-7-enoyl, n-C14:1)",
"compartment":"c",
"notes":{
"original_bigg_ids":[
"pe141_c"
]
}
},
{
"id":"pe160_p",
"name":"Phosphatidylethanolamine (dihexadecanoyl, n-C16:0)",
"compartment":"p",
"notes":{
"original_bigg_ids":[
"pe160_p"
]
}
},
{
"id":"pe160_c",
"name":"Phosphatidylethanolamine (dihexadecanoyl, n-C16:0)",
"compartment":"c",
"notes":{
"original_bigg_ids":[
"pe160_c"
]
}
},
{
"id":"pe161_p",
"name":"Phosphatidylethanolamine (dihexadec-9enoyl, n-C16:1)",
"compartment":"p",
"notes":{
"original_bigg_ids":[
"pe161_p"
]
}
},
{
"id":"pe161_c",
"name":"Phosphatidylethanolamine (dihexadec-9enoyl, n-C16:1)",
"compartment":"c",
"notes":{
"original_bigg_ids":[
"pe161_c"
]
}
},
{
"id":"pe180_p",
"name":"Phosphatidylethanolamine (dioctadecanoyl, n-C18:0)",
"compartment":"p",
"notes":{
"original_bigg_ids":[
"pe180_p"
]
}
},
{
"id":"pe180_c",
"name":"Phosphatidylethanolamine (dioctadecanoyl, n-C18:0)",
"compartment":"c",
"notes":{
"original_bigg_ids":[
"pe180_c"
]
}
},
{
"id":"pe181_p",
"name":"Phosphatidylethanolamine (dioctadec-11-enoyl, n-C18:1)",
"compartment":"p",
"notes":{
"original_bigg_ids":[
"pe181_p"
]
}
},
{
"id":"pe181_c",
"name":"Phosphatidylethanolamine (dioctadec-11-enoyl, n-C18:1)",
"compartment":"c",
"notes":{
"original_bigg_ids":[
"pe181_c"
]
}
},
{
"id":"peamn_p",
"name":"Phenethylamine",
"compartment":"p",
"notes":{
"original_bigg_ids":[
"peamn_p"
]
}
},
{
"id":"peamn_e",
"name":"Phenethylamine",
"compartment":"e",
"notes":{
"original_bigg_ids":[
"peamn_e"
]
}
},
{
"id":"pep_c",
"name":"Phosphoenolpyruvate",
"compartment":"c",
"notes":{
"original_bigg_ids":[
"pep_c"
]
}
},
{
"id":"pg120_p",
"name":"Phosphatidylglycerol (didodecanoyl, n-C12:0)",
"compartment":"p",
"notes":{
"original_bigg_ids":[
"pg120_p"
]
}
},
{
"id":"pg120_c",
"name":"Phosphatidylglycerol (didodecanoyl, n-C12:0)",
"compartment":"c",
"notes":{
"original_bigg_ids":[
"pg120_c"
]
}
},
{
"id":"pg140_p",
"name":"Phosphatidylglycerol (ditetradecanoyl, n-C14:0)",
"compartment":"p",
"notes":{
"original_bigg_ids":[
"pg140_p"
]
}
},
{
"id":"pg140_c",
"name":"Phosphatidylglycerol (ditetradecanoyl, n-C14:0)",
"compartment":"c",
"notes":{
"original_bigg_ids":[
"pg140_c"
]
}
},
{
"id":"pg141_p",
"name":"Phosphatidylglycerol (ditetradec-7-enoyl, n-C14:1)",
"compartment":"p",
"notes":{
"original_bigg_ids":[
"pg141_p"
]
}
},
{
"id":"pg141_c",
"name":"Phosphatidylglycerol (ditetradec-7-enoyl, n-C14:1)",
"compartment":"c",
"notes":{
"original_bigg_ids":[
"pg141_c"
]
}
},
{
"id":"pg160_p",
"name":"Phosphatidylglycerol (dihexadecanoyl, n-C16:0)",
"compartment":"p",
"notes":{
"original_bigg_ids":[
"pg160_p"
]
}
},
{
"id":"pg160_c",
"name":"Phosphatidylglycerol (dihexadecanoyl, n-C16:0)",
"compartment":"c",
"notes":{
"original_bigg_ids":[
"pg160_c"
]
}
},
{
"id":"pg161_p",
"name":"Phosphatidylglycerol (dihexadec-9-enoyl, n-C16:1)",
"compartment":"p",
"notes":{
"original_bigg_ids":[
"pg161_p"
]
}
},
{
"id":"pg161_c",
"name":"Phosphatidylglycerol (dihexadec-9-enoyl, n-C16:1)",
"compartment":"c",
"notes":{
"original_bigg_ids":[
"pg161_c"
]
}
},
{
"id":"pg180_p",
"name":"Phosphatidylglycerol (dioctadecanoyl, n-C18:0)",
"compartment":"p",
"notes":{
"original_bigg_ids":[
"pg180_p"
]
}
},
{
"id":"pg180_c",
"name":"Phosphatidylglycerol (dioctadecanoyl, n-C18:0)",
"compartment":"c",
"notes":{
"original_bigg_ids":[
"pg180_c"
]
}
},
{
"id":"pg181_p",
"name":"Phosphatidylglycerol (dioctadec-11-enoyl, n-C18:1)",
"compartment":"p",
"notes":{
"original_bigg_ids":[
"pg181_p"
]
}
},
{
"id":"pg181_c",
"name":"Phosphatidylglycerol (dioctadec-11-enoyl, n-C18:1)",
"compartment":"c",
"notes":{
"original_bigg_ids":[
"pg181_c"
]
}
},
{
"id":"pgp120_p",
"name":"Phosphatidylglycerophosphate (didodecanoyl, n-C12:0)",
"compartment":"p",
"notes":{
"original_bigg_ids":[
"pgp120_p"
]
}
},
{
"id":"pgp120_c",
"name":"Phosphatidylglycerophosphate (didodecanoyl, n-C12:0)",
"compartment":"c",
"notes":{
"original_bigg_ids":[
"pgp120_c"
]
}
},
{
"id":"pgp140_p",
"name":"Phosphatidylglycerophosphate (ditetradecanoyl, n-C14:0)",
"compartment":"p",
"notes":{
"original_bigg_ids":[
"pgp140_p"
]
}
},
{
"id":"pgp140_c",
"name":"Phosphatidylglycerophosphate (ditetradecanoyl, n-C14:0)",
"compartment":"c",
"notes":{
"original_bigg_ids":[
"pgp140_c"
]
}
},
{
"id":"pgp141_p",
"name":"Phosphatidylglycerophosphate (ditetradec-7-enoyl, n-C14:1)",
"compartment":"p",
"notes":{
"original_bigg_ids":[
"pgp141_p"
]
}
},
{
"id":"pgp141_c",
"name":"Phosphatidylglycerophosphate (ditetradec-7-enoyl, n-C14:1)",
"compartment":"c",
"notes":{
"original_bigg_ids":[
"pgp141_c"
]
}
},
{
"id":"pgp160_p",
"name":"Phosphatidylglycerophosphate (dihexadecanoyl, n-C16:0)",
"compartment":"p",
"notes":{
"original_bigg_ids":[
"pgp160_p"
]
}
},
{
"id":"pgp160_c",
"name":"Phosphatidylglycerophosphate (dihexadecanoyl, n-C16:0)",
"compartment":"c",
"notes":{
"original_bigg_ids":[
"pgp160_c"
]
}
},
{
"id":"pgp161_p",
"name":"Phosphatidylglycerophosphate (dihexadec-9-enoyl, n-C16:1)",
"compartment":"p",
"notes":{
"original_bigg_ids":[
"pgp161_p"
]
}
},
{
"id":"pgp161_c",
"name":"Phosphatidylglycerophosphate (dihexadec-9-enoyl, n-C16:1)",
"compartment":"c",
"notes":{
"original_bigg_ids":[
"pgp161_c"
]
}
},
{
"id":"pgp180_p",
"name":"Phosphatidylglycerophosphate (dioctadecanoyl, n-C18:0)",
"compartment":"p",
"notes":{
"original_bigg_ids":[
"pgp180_p"
]
}
},
{
"id":"pgp180_c",
"name":"Phosphatidylglycerophosphate (dioctadecanoyl, n-C18:0)",
"compartment":"c",
"notes":{
"original_bigg_ids":[
"pgp180_c"
]
}
},
{
"id":"pgp181_p",
"name":"Phosphatidylglycerophosphate (dioctadec-11-enoyl, n-C18:1)",
"compartment":"p",
"notes":{
"original_bigg_ids":[
"pgp181_p"
]
}
},
{
"id":"pgp181_c",
"name":"Phosphatidylglycerophosphate (dioctadec-11-enoyl, n-C18:1)",
"compartment":"c",
"notes":{
"original_bigg_ids":[
"pgp181_c"
]
}
},
{
"id":"phaccoa_c",
"name":"Phenylacetyl-CoA",
"compartment":"c",
"notes":{
"original_bigg_ids":[
"phaccoa_c"
]
}
},
{
"id":"phe__L_p",
"name":"L-Phenylalanine",
"compartment":"p",
"notes":{
"original_bigg_ids":[
"phe_L_p"
]
}
},
{
"id":"phe__L_e",
"name":"L-Phenylalanine",
"compartment":"e",
"notes":{
"original_bigg_ids":[
"phe_L_e"
]
}
},
{
"id":"phe__L_c",
"name":"L-Phenylalanine",
"compartment":"c",
"notes":{
"original_bigg_ids":[
"phe_L_c"
]
}
},
{
"id":"pheme_p",
"name":"Protoheme C34H30FeN4O4",
"compartment":"p",
"notes":{
"original_bigg_ids":[
"pheme_p"
]
}
},
{
"id":"pheme_e",
"name":"Protoheme C34H30FeN4O4",
"compartment":"e",
"notes":{
"original_bigg_ids":[
"pheme_e"
]
}
},
{
"id":"pheme_c",
"name":"Protoheme C34H30FeN4O4",
"compartment":"c",
"notes":{
"original_bigg_ids":[
"pheme_c"
]
}
},
{
"id":"phetrna_c",
"name":"L-Phenylalanyl-tRNA(Phe)",
"compartment":"c",
"notes":{
"original_bigg_ids":[
"phetrna_c"
]
}
},
{
"id":"phhlipa_c",
"name":"Phospho-heptosyl-heptosyl-kdo2-lipidA",
"compartment":"c",
"notes":{
"original_bigg_ids":[
"phhlipa_c"
]
}
},
{
"id":"phom_c",
"name":"O-Phospho-L-homoserine",
"compartment":"c",
"notes":{
"original_bigg_ids":[
"phom_c"
]
}
},
{
"id":"phpyr_c",
"name":"Phenylpyruvate",
"compartment":"c",
"notes":{
"original_bigg_ids":[
"phpyr_c"
]
}
},
{
"id":"phthr_c",
"name":"O-Phospho-4-hydroxy-L-threonine",
"compartment":"c",
"notes":{
"original_bigg_ids":[
"phthr_c"
]
}
},
{
"id":"pi_e",
"name":"Phosphate",
"compartment":"e",
"notes":{
"original_bigg_ids":[
"pi_e"
]
}
},
{
"id":"pi_p",
"name":"Phosphate",
"compartment":"p",
"notes":{
"original_bigg_ids":[
"pi_p"
]
}
},
{
"id":"pi_c",
"name":"Phosphate",
"compartment":"c",
"notes":{
"original_bigg_ids":[
"pi_c"
]
}
},
{
"id":"pmcoa_c",
"name":"Pimeloyl-CoA",
"compartment":"c",
"notes":{
"original_bigg_ids":[
"pmcoa_c"
]
}
},
{
"id":"pmtcoa_c",
"name":"Palmitoyl-CoA (n-C16:0CoA)",
"compartment":"c",
"notes":{
"original_bigg_ids":[
"pmtcoa_c"
]
}
},
{
"id":"pnto__R_p",
"name":"(R)-Pantothenate",
"compartment":"p",
"notes":{
"original_bigg_ids":[
"pnto_R_p"
]
}
},
{
"id":"pnto__R_e",
"name":"(R)-Pantothenate",
"compartment":"e",
"notes":{
"original_bigg_ids":[
"pnto_R_e"
]
}
},
{
"id":"pnto__R_c",
"name":"(R)-Pantothenate",
"compartment":"c",
"notes":{
"original_bigg_ids":[
"pnto_R_c"
]
}
},
{
"id":"ppa_p",
"name":"Propionate (n-C3:0)",
"compartment":"p",
"notes":{
"original_bigg_ids":[
"ppa_p"
]
}
},
{
"id":"ppa_e",
"name":"Propionate (n-C3:0)",
"compartment":"e",
"notes":{
"original_bigg_ids":[
"ppa_e"
]
}
},
{
"id":"ppa_c",
"name":"Propionate (n-C3:0)",
"compartment":"c",
"notes":{
"original_bigg_ids":[
"ppa_c"
]
}
},
{
"id":"ppal_p",
"name":"Propanal",
"compartment":"p",
"notes":{
"original_bigg_ids":[
"ppal_p"
]
}
},
{
"id":"ppal_e",
"name":"Propanal",
"compartment":"e",
"notes":{
"original_bigg_ids":[
"ppal_e"
]
}
},
{
"id":"ppal_c",
"name":"Propanal",
"compartment":"c",
"notes":{
"original_bigg_ids":[
"ppal_c"
]
}
},
{
"id":"ppap_c",
"name":"Propanoyl phosphate",
"compartment":"c",
"notes":{
"original_bigg_ids":[
"ppap_c"
]
}
},
{
"id":"ppbng_c",
"name":"Porphobilinogen",
"compartment":"c",
"notes":{
"original_bigg_ids":[
"ppbng_c"
]
}
},
{
"id":"ppcoa_c",
"name":"Propanoyl-CoA",
"compartment":"c",
"notes":{
"original_bigg_ids":[
"ppcoa_c"
]
}
},
{
"id":"ppgpp_c",
"name":"Guanosine 3',5'-bis(diphosphate)",
"compartment":"c",
"notes":{
"original_bigg_ids":[
"ppgpp_c"
]
}
},
{
"id":"pphn_c",
"name":"Prephenate",
"compartment":"c",
"notes":{
"original_bigg_ids":[
"pphn_c"
]
}
},
{
"id":"ppi_c",
"name":"Diphosphate",
"compartment":"c",
"notes":{
"original_bigg_ids":[
"ppi_c"
]
}
},
{
"id":"ppoh_c",
"name":"1-Propanol",
"compartment":"c",
"notes":{
"original_bigg_ids":[
"ppoh_c"
]
}
},
{
"id":"ppp9_c",
"name":"Protoporphyrin",
"compartment":"c",
"notes":{
"original_bigg_ids":[
"ppp9_c"
]
}
},
{
"id":"pppg9_c",
"name":"Protoporphyrinogen IX",
"compartment":"c",
"notes":{
"original_bigg_ids":[
"pppg9_c"
]
}
},
{
"id":"pppi_c",
"name":"Inorganic triphosphate",
"compartment":"c",
"notes":{
"original_bigg_ids":[
"pppi_c"
]
}
},
{
"id":"pppn_p",
"name":"Phenylpropanoate",
"compartment":"p",
"notes":{
"original_bigg_ids":[
"pppn_p"
]
}
},
{
"id":"pppn_e",
"name":"Phenylpropanoate",
"compartment":"e",
"notes":{
"original_bigg_ids":[
"pppn_e"
]
}
},
{
"id":"pppn_c",
"name":"Phenylpropanoate",
"compartment":"c",
"notes":{
"original_bigg_ids":[
"pppn_c"
]
}
},
{
"id":"pprdn_c",
"name":"Piperideine",
"compartment":"c",
"notes":{
"original_bigg_ids":[
"pprdn_c"
]
}
},
{
"id":"ppt_p",
"name":"Phosphonate",
"compartment":"p",
"notes":{
"original_bigg_ids":[
"ppt_p"
]
}
},
{
"id":"ppt_e",
"name":"Phosphonate",
"compartment":"e",
"notes":{
"original_bigg_ids":[
"ppt_e"
]
}
},
{
"id":"pram_c",
"name":"5-Phospho-beta-D-ribosylamine",
"compartment":"c",
"notes":{
"original_bigg_ids":[
"pram_c"
]
}
},
{
"id":"pran_c",
"name":"N-(5-Phospho-D-ribosyl)anthranilate",
"compartment":"c",
"notes":{
"original_bigg_ids":[
"pran_c"
]
}
},
{
"id":"prbamp_c",
"name":"1-(5-Phosphoribosyl)-AMP",
"compartment":"c",
"notes":{
"original_bigg_ids":[
"prbamp_c"
]
}
},
{
"id":"prbatp_c",
"name":"1-(5-Phosphoribosyl)-ATP",
"compartment":"c",
"notes":{
"original_bigg_ids":[
"prbatp_c"
]
}
},
{
"id":"prfp_c",
"name":"1-(5-Phosphoribosyl)-5-[(5-phosphoribosylamino)methylideneamino]imidazole-4-carboxamide",
"compartment":"c",
"notes":{
"original_bigg_ids":[
"prfp_c"
]
}
},
{
"id":"prlp_c",
"name":"5-[(5-phospho-1-deoxyribulos-1-ylamino)methylideneamino]-1-(5-phosphoribosyl)imidazole-4-carboxamide",
"compartment":"c",
"notes":{
"original_bigg_ids":[
"prlp_c"
]
}
},
{
"id":"pro__L_p",
"name":"L-Proline",
"compartment":"p",
"notes":{
"original_bigg_ids":[
"pro_L_p"
]
}
},
{
"id":"pro__L_e",
"name":"L-Proline",
"compartment":"e",
"notes":{
"original_bigg_ids":[
"pro_L_e"
]
}
},
{
"id":"pro__L_c",
"name":"L-Proline",
"compartment":"c",
"notes":{
"original_bigg_ids":[
"pro_L_c"
]
}
},
{
"id":"progly_p",
"name":"L-Prolinylglycine",
"compartment":"p",
"notes":{
"original_bigg_ids":[
"progly_p"
]
}
},
{
"id":"progly_e",
"name":"L-Prolinylglycine",
"compartment":"e",
"notes":{
"original_bigg_ids":[
"progly_e"
]
}
},
{
"id":"progly_c",
"name":"L-Prolinylglycine",
"compartment":"c",
"notes":{
"original_bigg_ids":[
"progly_c"
]
}
},
{
"id":"protrna_c",
"name":"L-Prolyl-tRNA(Pro)",
"compartment":"c",
"notes":{
"original_bigg_ids":[
"protrna_c"
]
}
},
{
"id":"prpp_c",
"name":"5-Phospho-alpha-D-ribose 1-diphosphate",
"compartment":"c",
"notes":{
"original_bigg_ids":[
"prpp_c"
]
}
},
{
"id":"ps120_c",
"name":"Phosphatidylserine (didodecanoyl, n-C12:0)",
"compartment":"c",
"notes":{
"original_bigg_ids":[
"ps120_c"
]
}
},
{
"id":"ps140_c",
"name":"Phosphatidylserine (ditetradecanoyl, n-C14:0)",
"compartment":"c",
"notes":{
"original_bigg_ids":[
"ps140_c"
]
}
},
{
"id":"ps141_c",
"name":"Phosphatidylserine (ditetradec-7-enoyl, n-C14:1)",
"compartment":"c",
"notes":{
"original_bigg_ids":[
"ps141_c"
]
}
},
{
"id":"ps160_c",
"name":"Phosphatidylserine (dihexadecanoyl, n-C16:0)",
"compartment":"c",
"notes":{
"original_bigg_ids":[
"ps160_c"
]
}
},
{
"id":"ps161_c",
"name":"Phosphatidylserine (dihexadec-9-enoyl, n-C16:1)",
"compartment":"c",
"notes":{
"original_bigg_ids":[
"ps161_c"
]
}
},
{
"id":"ps180_c",
"name":"Phosphatidylserine (dioctadecanoyl, n-C18:0)",
"compartment":"c",
"notes":{
"original_bigg_ids":[
"ps180_c"
]
}
},
{
"id":"ps181_c",
"name":"Phosphatidylserine (dioctadec-11-enoyl, n-C18:1)",
"compartment":"c",
"notes":{
"original_bigg_ids":[
"ps181_c"
]
}
},
{
"id":"psclys_p",
"name":"Psicoselysine",
"compartment":"p",
"notes":{
"original_bigg_ids":[
"psclys_p"
]
}
},
{
"id":"psclys_e",
"name":"Psicoselysine",
"compartment":"e",
"notes":{
"original_bigg_ids":[
"psclys_e"
]
}
},
{
"id":"pser__L_p",
"name":"O-Phospho-L-serine",
"compartment":"p",
"notes":{
"original_bigg_ids":[
"pser_L_p"
]
}
},
{
"id":"pser__L_e",
"name":"O-Phospho-L-serine",
"compartment":"e",
"notes":{
"original_bigg_ids":[
"pser_L_e"
]
}
},
{
"id":"pser__L_c",
"name":"O-Phospho-L-serine",
"compartment":"c",
"notes":{
"original_bigg_ids":[
"pser_L_c"
]
}
},
{
"id":"ptrc_p",
"name":"Putrescine",
"compartment":"p",
"notes":{
"original_bigg_ids":[
"ptrc_p"
]
}
},
{
"id":"ptrc_e",
"name":"Putrescine",
"compartment":"e",
"notes":{
"original_bigg_ids":[
"ptrc_e"
]
}
},
{
"id":"ptrc_c",
"name":"Putrescine",
"compartment":"c",
"notes":{
"original_bigg_ids":[
"ptrc_c"
]
}
},
{
"id":"pyam5p_c",
"name":"Pyridoxamine 5'-phosphate",
"compartment":"c",
"notes":{
"original_bigg_ids":[
"pyam5p_c"
]
}
},
{
"id":"pydam_c",
"name":"Pyridoxamine",
"compartment":"c",
"notes":{
"original_bigg_ids":[
"pydam_c"
]
}
},
{
"id":"pydx_c",
"name":"Pyridoxal",
"compartment":"c",
"notes":{
"original_bigg_ids":[
"pydx_c"
]
}
},
{
"id":"pydx5p_c",
"name":"Pyridoxal 5'-phosphate",
"compartment":"c",
"notes":{
"original_bigg_ids":[
"pydx5p_c"
]
}
},
{
"id":"pydxn_c",
"name":"Pyridoxine",
"compartment":"c",
"notes":{
"original_bigg_ids":[
"pydxn_c"
]
}
},
{
"id":"pyr_p",
"name":"Pyruvate",
"compartment":"p",
"notes":{
"original_bigg_ids":[
"pyr_p"
]
}
},
{
"id":"pyr_e",
"name":"Pyruvate",
"compartment":"e",
"notes":{
"original_bigg_ids":[
"pyr_e"
]
}
},
{
"id":"pyr_c",
"name":"Pyruvate",
"compartment":"c",
"notes":{
"original_bigg_ids":[
"pyr_c"
]
}
},
{
"id":"q8_c",
"name":"Ubiquinone-8",
"compartment":"c",
"notes":{
"original_bigg_ids":[
"q8_c"
]
}
},
{
"id":"q8h2_c",
"name":"Ubiquinol-8",
"compartment":"c",
"notes":{
"original_bigg_ids":[
"q8h2_c"
]
}
},
{
"id":"quln_c",
"name":"Quinolinate",
"compartment":"c",
"notes":{
"original_bigg_ids":[
"quln_c"
]
}
},
{
"id":"r15bp_c",
"name":"D-Ribose 1,5-bisphosphate",
"compartment":"c",
"notes":{
"original_bigg_ids":[
"r15bp_c"
]
}
},
{
"id":"r1p_c",
"name":"Alpha-D-Ribose 1-phosphate",
"compartment":"c",
"notes":{
"original_bigg_ids":[
"r1p_c"
]
}
},
{
"id":"r5p_p",
"name":"Alpha-D-Ribose 5-phosphate",
"compartment":"p",
"notes":{
"original_bigg_ids":[
"r5p_p"
]
}
},
{
"id":"r5p_e",
"name":"Alpha-D-Ribose 5-phosphate",
"compartment":"e",
"notes":{
"original_bigg_ids":[
"r5p_e"
]
}
},
{
"id":"r5p_c",
"name":"Alpha-D-Ribose 5-phosphate",
"compartment":"c",
"notes":{
"original_bigg_ids":[
"r5p_c"
]
}
},
{
"id":"rbflvrd_c",
"name":"Reduced riboflavin",
"compartment":"c",
"notes":{
"original_bigg_ids":[
"rbflvrd_c"
]
}
},
{
"id":"rbl__D_c",
"name":"D-Ribulose",
"compartment":"c",
"notes":{
"original_bigg_ids":[
"rbl_D_c"
]
}
},
{
"id":"rbl__L_c",
"name":"L-Ribulose",
"compartment":"c",
"notes":{
"original_bigg_ids":[
"rbl_L_c"
]
}
},
{
"id":"rbt_c",
"name":"Ribitol",
"compartment":"c",
"notes":{
"original_bigg_ids":[
"rbt_c"
]
}
},
{
"id":"rbt_e",
"name":"Ribitol",
"compartment":"e",
"notes":{
"original_bigg_ids":[
"rbt_e"
]
}
},
{
"id":"rdmbzi_c",
"name":"N1-(alpha-D-ribosyl)-5,6-dimethylbenzimidazole",
"compartment":"c",
"notes":{
"original_bigg_ids":[
"rdmbzi_c"
]
}
},
{
"id":"rhcys_c",
"name":"S-Ribosyl-L-homocysteine",
"compartment":"c",
"notes":{
"original_bigg_ids":[
"rhcys_c"
]
}
},
{
"id":"rib__D_p",
"name":"D-Ribose",
"compartment":"p",
"notes":{
"original_bigg_ids":[
"rib_D_p"
]
}
},
{
"id":"rib__D_e",
"name":"D-Ribose",
"compartment":"e",
"notes":{
"original_bigg_ids":[
"rib_D_e"
]
}
},
{
"id":"rib__D_c",
"name":"D-Ribose",
"compartment":"c",
"notes":{
"original_bigg_ids":[
"rib_D_c"
]
}
},
{
"id":"ribflv_c",
"name":"Riboflavin C17H20N4O6",
"compartment":"c",
"notes":{
"original_bigg_ids":[
"ribflv_c"
]
}
},
{
"id":"rml_c",
"name":"L-Rhamnulose",
"compartment":"c",
"notes":{
"original_bigg_ids":[
"rml_c"
]
}
},
{
"id":"rml1p_c",
"name":"L-Rhamnulose 1-phosphate",
"compartment":"c",
"notes":{
"original_bigg_ids":[
"rml1p_c"
]
}
},
{
"id":"rmn_p",
"name":"L-Rhamnose",
"compartment":"p",
"notes":{
"original_bigg_ids":[
"rmn_p"
]
}
},
{
"id":"rmn_e",
"name":"L-Rhamnose",
"compartment":"e",
"notes":{
"original_bigg_ids":[
"rmn_e"
]
}
},
{
"id":"rmn_c",
"name":"L-Rhamnose",
"compartment":"c",
"notes":{
"original_bigg_ids":[
"rmn_c"
]
}
},
{
"id":"ru5p__D_c",
"name":"D-Ribulose 5-phosphate",
"compartment":"c",
"notes":{
"original_bigg_ids":[
"ru5p_D_c"
]
}
},
{
"id":"ru5p__L_c",
"name":"L-Ribulose 5-phosphate",
"compartment":"c",
"notes":{
"original_bigg_ids":[
"ru5p_L_c"
]
}
},
{
"id":"s_c",
"name":"Sulfur",
"compartment":"c",
"notes":{
"original_bigg_ids":[
"s_c"
]
}
},
{
"id":"s7p_c",
"name":"Sedoheptulose 7-phosphate",
"compartment":"c",
"notes":{
"original_bigg_ids":[
"s7p_c"
]
}
},
{
"id":"sarcs_c",
"name":"Sarcosine C3H7NO2",
"compartment":"c",
"notes":{
"original_bigg_ids":[
"sarcs_c"
]
}
},
{
"id":"sbt__D_p",
"name":"D-Sorbitol",
"compartment":"p",
"notes":{
"original_bigg_ids":[
"sbt_D_p"
]
}
},
{
"id":"sbt__D_e",
"name":"D-Sorbitol",
"compartment":"e",
"notes":{
"original_bigg_ids":[
"sbt_D_e"
]
}
},
{
"id":"sbt6p_c",
"name":"D-Sorbitol 6-phosphate",
"compartment":"c",
"notes":{
"original_bigg_ids":[
"sbt6p_c"
]
}
},
{
"id":"sbzcoa_c",
"name":"O-Succinylbenzoyl-CoA",
"compartment":"c",
"notes":{
"original_bigg_ids":[
"sbzcoa_c"
]
}
},
{
"id":"scl_c",
"name":"Sirohydrochlorin",
"compartment":"c",
"notes":{
"original_bigg_ids":[
"scl_c"
]
}
},
{
"id":"sectrna_c",
"name":"L-Selenocysteinyl-tRNA(Sec)",
"compartment":"c",
"notes":{
"original_bigg_ids":[
"sectrna_c"
]
}
},
{
"id":"seln_c",
"name":"Selenide",
"compartment":"c",
"notes":{
"original_bigg_ids":[
"seln_c"
]
}
},
{
"id":"selnp_c",
"name":"Selenophosphate",
"compartment":"c",
"notes":{
"original_bigg_ids":[
"selnp_c"
]
}
},
{
"id":"ser__D_p",
"name":"D-Serine",
"compartment":"p",
"notes":{
"original_bigg_ids":[
"ser_D_p"
]
}
},
{
"id":"ser__D_e",
"name":"D-Serine",
"compartment":"e",
"notes":{
"original_bigg_ids":[
"ser_D_e"
]
}
},
{
"id":"ser__D_c",
"name":"D-Serine",
"compartment":"c",
"notes":{
"original_bigg_ids":[
"ser_D_c"
]
}
},
{
"id":"ser__L_p",
"name":"L-Serine",
"compartment":"p",
"notes":{
"original_bigg_ids":[
"ser_L_p"
]
}
},
{
"id":"ser__L_e",
"name":"L-Serine",
"compartment":"e",
"notes":{
"original_bigg_ids":[
"ser_L_e"
]
}
},
{
"id":"ser__L_c",
"name":"L-Serine",
"compartment":"c",
"notes":{
"original_bigg_ids":[
"ser_L_c"
]
}
},
{
"id":"seramp_c",
"name":"L-seryl-AMP",
"compartment":"c",
"notes":{
"original_bigg_ids":[
"seramp_c"
]
}
},
{
"id":"sertrna_c",
"name":"L-Seryl-tRNA(Ser)",
"compartment":"c",
"notes":{
"original_bigg_ids":[
"sertrna_c"
]
}
},
{
"id":"sertrna_sec_c",
"name":"L-Seryl-tRNA(Sec)",
"compartment":"c",
"notes":{
"original_bigg_ids":[
"sertrna_sec__c"
]
}
},
{
"id":"sheme_c",
"name":"Siroheme C42H36FeN4O16",
"compartment":"c",
"notes":{
"original_bigg_ids":[
"sheme_c"
]
}
},
{
"id":"skm_e",
"name":"Shikimate",
"compartment":"e",
"notes":{
"original_bigg_ids":[
"skm_e"
]
}
},
{
"id":"skm_p",
"name":"Shikimate",
"compartment":"p",
"notes":{
"original_bigg_ids":[
"skm_p"
]
}
},
{
"id":"skm_c",
"name":"Shikimate",
"compartment":"c",
"notes":{
"original_bigg_ids":[
"skm_c"
]
}
},
{
"id":"skm5p_c",
"name":"Shikimate 5-phosphate",
"compartment":"c",
"notes":{
"original_bigg_ids":[
"skm5p_c"
]
}
},
{
"id":"sl26da_c",
"name":"N-Succinyl-LL-2,6-diaminoheptanedioate",
"compartment":"c",
"notes":{
"original_bigg_ids":[
"sl26da_c"
]
}
},
{
"id":"sl2a6o_c",
"name":"N-Succinyl-2-L-amino-6-oxoheptanedioate",
"compartment":"c",
"notes":{
"original_bigg_ids":[
"sl2a6o_c"
]
}
},
{
"id":"so2_e",
"name":"Sulfur dioxide",
"compartment":"e",
"notes":{
"original_bigg_ids":[
"so2_e"
]
}
},
{
"id":"so2_p",
"name":"Sulfur dioxide",
"compartment":"p",
"notes":{
"original_bigg_ids":[
"so2_p"
]
}
},
{
"id":"so2_c",
"name":"Sulfur dioxide",
"compartment":"c",
"notes":{
"original_bigg_ids":[
"so2_c"
]
}
},
{
"id":"so3_e",
"name":"Sulfite",
"compartment":"e",
"notes":{
"original_bigg_ids":[
"so3_e"
]
}
},
{
"id":"so3_p",
"name":"Sulfite",
"compartment":"p",
"notes":{
"original_bigg_ids":[
"so3_p"
]
}
},
{
"id":"so3_c",
"name":"Sulfite",
"compartment":"c",
"notes":{
"original_bigg_ids":[
"so3_c"
]
}
},
{
"id":"so4_p",
"name":"Sulfate",
"compartment":"p",
"notes":{
"original_bigg_ids":[
"so4_p"
]
}
},
{
"id":"so4_c",
"name":"Sulfate",
"compartment":"c",
"notes":{
"original_bigg_ids":[
"so4_c"
]
}
},
{
"id":"so4_e",
"name":"Sulfate",
"compartment":"e",
"notes":{
"original_bigg_ids":[
"so4_e"
]
}
},
{
"id":"spmd_p",
"name":"Spermidine",
"compartment":"p",
"notes":{
"original_bigg_ids":[
"spmd_p"
]
}
},
{
"id":"spmd_e",
"name":"Spermidine",
"compartment":"e",
"notes":{
"original_bigg_ids":[
"spmd_e"
]
}
},
{
"id":"spmd_c",
"name":"Spermidine",
"compartment":"c",
"notes":{
"original_bigg_ids":[
"spmd_c"
]
}
},
{
"id":"ssaltpp_c",
"name":"Succinate semialdehyde-thiamin diphosphate anion",
"compartment":"c",
"notes":{
"original_bigg_ids":[
"ssaltpp_c"
]
}
},
{
"id":"stcoa_c",
"name":"Stearoyl-CoA (n-C18:0CoA)",
"compartment":"c",
"notes":{
"original_bigg_ids":[
"stcoa_c"
]
}
},
{
"id":"suc6p_c",
"name":"Sucrose 6-phosphate",
"compartment":"c",
"notes":{
"original_bigg_ids":[
"suc6p_c"
]
}
},
{
"id":"sucarg_c",
"name":"N2-Succinyl-L-arginine",
"compartment":"c",
"notes":{
"original_bigg_ids":[
"sucarg_c"
]
}
},
{
"id":"sucbz_c",
"name":"O-Succinylbenzoate",
"compartment":"c",
"notes":{
"original_bigg_ids":[
"sucbz_c"
]
}
},
{
"id":"succ_p",
"name":"Succinate",
"compartment":"p",
"notes":{
"original_bigg_ids":[
"succ_p"
]
}
},
{
"id":"succ_c",
"name":"Succinate",
"compartment":"c",
"notes":{
"original_bigg_ids":[
"succ_c"
]
}
},
{
"id":"succ_e",
"name":"Succinate",
"compartment":"e",
"notes":{
"original_bigg_ids":[
"succ_e"
]
}
},
{
"id":"succoa_c",
"name":"Succinyl-CoA",
"compartment":"c",
"notes":{
"original_bigg_ids":[
"succoa_c"
]
}
},
{
"id":"sucglu_c",
"name":"N2-Succinyl-L-glutamate",
"compartment":"c",
"notes":{
"original_bigg_ids":[
"sucglu_c"
]
}
},
{
"id":"sucgsa_c",
"name":"N2-Succinyl-L-glutamate 5-semialdehyde",
"compartment":"c",
"notes":{
"original_bigg_ids":[
"sucgsa_c"
]
}
},
{
"id":"suchms_c",
"name":"O-Succinyl-L-homoserine",
"compartment":"c",
"notes":{
"original_bigg_ids":[
"suchms_c"
]
}
},
{
"id":"sucorn_c",
"name":"N2-Succinyl-L-ornithine",
"compartment":"c",
"notes":{
"original_bigg_ids":[
"sucorn_c"
]
}
},
{
"id":"sucr_p",
"name":"Sucrose C12H22O11",
"compartment":"p",
"notes":{
"original_bigg_ids":[
"sucr_p"
]
}
},
{
"id":"sucr_e",
"name":"Sucrose C12H22O11",
"compartment":"e",
"notes":{
"original_bigg_ids":[
"sucr_e"
]
}
},
{
"id":"sucsal_c",
"name":"Succinic semialdehyde",
"compartment":"c",
"notes":{
"original_bigg_ids":[
"sucsal_c"
]
}
},
{
"id":"sulfac_p",
"name":"Sulfoacetate",
"compartment":"p",
"notes":{
"original_bigg_ids":[
"sulfac_p"
]
}
},
{
"id":"sulfac_e",
"name":"Sulfoacetate",
"compartment":"e",
"notes":{
"original_bigg_ids":[
"sulfac_e"
]
}
},
{
"id":"sulfac_c",
"name":"Sulfoacetate",
"compartment":"c",
"notes":{
"original_bigg_ids":[
"sulfac_c"
]
}
},
{
"id":"t3c11vaceACP_c",
"name":"Trans-3-cis-11-vacceoyl-[acyl-carrier protein]",
"compartment":"c",
"notes":{
"original_bigg_ids":[
"t3c11vaceACP_c"
]
}
},
{
"id":"t3c5ddeceACP_c",
"name":"Trans-3-cis-5-dodecenoyl-[acyl-carrier protein]",
"compartment":"c",
"notes":{
"original_bigg_ids":[
"t3c5ddeceACP_c"
]
}
},
{
"id":"t3c7mrseACP_c",
"name":"Trans-3-cis-7-myristoleoyl-[acyl-carrier protein]",
"compartment":"c",
"notes":{
"original_bigg_ids":[
"t3c7mrseACP_c"
]
}
},
{
"id":"t3c9palmeACP_c",
"name":"Trans-3-cis-9-palmitoleoyl-[acyl-carrier protein]",
"compartment":"c",
"notes":{
"original_bigg_ids":[
"t3c9palmeACP_c"
]
}
},
{
"id":"tag6p__D_c",
"name":"D-Tagatose 6-phosphate",
"compartment":"c",
"notes":{
"original_bigg_ids":[
"tag6p_D_c"
]
}
},
{
"id":"tagdp__D_c",
"name":"D-Tagatose 1,6-biphosphate",
"compartment":"c",
"notes":{
"original_bigg_ids":[
"tagdp_D_c"
]
}
},
{
"id":"tagur_c",
"name":"D-Tagaturonate",
"compartment":"c",
"notes":{
"original_bigg_ids":[
"tagur_c"
]
}
},
{
"id":"tartr__L_p",
"name":"L-tartrate",
"compartment":"p",
"notes":{
"original_bigg_ids":[
"tartr_L_p"
]
}
},
{
"id":"tartr__L_e",
"name":"L-tartrate",
"compartment":"e",
"notes":{
"original_bigg_ids":[
"tartr_L_e"
]
}
},
{
"id":"tartr__L_c",
"name":"L-tartrate",
"compartment":"c",
"notes":{
"original_bigg_ids":[
"tartr_L_c"
]
}
},
{
"id":"taur_p",
"name":"Taurine C2H7NO3S",
"compartment":"p",
"notes":{
"original_bigg_ids":[
"taur_p"
]
}
},
{
"id":"taur_c",
"name":"Taurine C2H7NO3S",
"compartment":"c",
"notes":{
"original_bigg_ids":[
"taur_c"
]
}
},
{
"id":"taur_e",
"name":"Taurine C2H7NO3S",
"compartment":"e",
"notes":{
"original_bigg_ids":[
"taur_e"
]
}
},
{
"id":"tcynt_p",
"name":"Thiocyanate",
"compartment":"p",
"notes":{
"original_bigg_ids":[
"tcynt_p"
]
}
},
{
"id":"tcynt_e",
"name":"Thiocyanate",
"compartment":"e",
"notes":{
"original_bigg_ids":[
"tcynt_e"
]
}
},
{
"id":"tcynt_c",
"name":"Thiocyanate",
"compartment":"c",
"notes":{
"original_bigg_ids":[
"tcynt_c"
]
}
},
{
"id":"td2coa_c",
"name":"Trans-Tetradec-2-enoyl-CoA",
"compartment":"c",
"notes":{
"original_bigg_ids":[
"td2coa_c"
]
}
},
{
"id":"tdcoa_c",
"name":"Tetradecanoyl-CoA (n-C14:0CoA)",
"compartment":"c",
"notes":{
"original_bigg_ids":[
"tdcoa_c"
]
}
},
{
"id":"tddec2eACP_c",
"name":"Trans-Dodec-2-enoyl-[acyl-carrier protein]",
"compartment":"c",
"notes":{
"original_bigg_ids":[
"tddec2eACP_c"
]
}
},
{
"id":"tdeACP_c",
"name":"Cis-tetradec-7-enoyl-[acyl-carrier protein] (n-C14:1)",
"compartment":"c",
"notes":{
"original_bigg_ids":[
"tdeACP_c"
]
}
},
{
"id":"tdec2eACP_c",
"name":"Trans-Dec-2-enoyl-[acyl-carrier protein]",
"compartment":"c",
"notes":{
"original_bigg_ids":[
"tdec2eACP_c"
]
}
},
{
"id":"tdecoa_c",
"name":"Tetradecenoyl-CoA (n-C14:1CoA)",
"compartment":"c",
"notes":{
"original_bigg_ids":[
"tdecoa_c"
]
}
},
{
"id":"thdp_c",
"name":"2,3,4,5-Tetrahydrodipicolinate",
"compartment":"c",
"notes":{
"original_bigg_ids":[
"thdp_c"
]
}
},
{
"id":"thex2eACP_c",
"name":"Trans-Hex-2-enoyl-[acyl-carrier protein]",
"compartment":"c",
"notes":{
"original_bigg_ids":[
"thex2eACP_c"
]
}
},
{
"id":"thf_c",
"name":"5,6,7,8-Tetrahydrofolate",
"compartment":"c",
"notes":{
"original_bigg_ids":[
"thf_c"
]
}
},
{
"id":"thm_p",
"name":"Thiamin",
"compartment":"p",
"notes":{
"original_bigg_ids":[
"thm_p"
]
}
},
{
"id":"thm_e",
"name":"Thiamin",
"compartment":"e",
"notes":{
"original_bigg_ids":[
"thm_e"
]
}
},
{
"id":"thm_c",
"name":"Thiamin",
"compartment":"c",
"notes":{
"original_bigg_ids":[
"thm_c"
]
}
},
{
"id":"thmmp_c",
"name":"Thiamin monophosphate",
"compartment":"c",
"notes":{
"original_bigg_ids":[
"thmmp_c"
]
}
},
{
"id":"thmpp_c",
"name":"Thiamine diphosphate",
"compartment":"c",
"notes":{
"original_bigg_ids":[
"thmpp_c"
]
}
},
{
"id":"thr__L_p",
"name":"L-Threonine",
"compartment":"p",
"notes":{
"original_bigg_ids":[
"thr_L_p"
]
}
},
{
"id":"thr__L_e",
"name":"L-Threonine",
"compartment":"e",
"notes":{
"original_bigg_ids":[
"thr_L_e"
]
}
},
{
"id":"thr__L_c",
"name":"L-Threonine",
"compartment":"c",
"notes":{
"original_bigg_ids":[
"thr_L_c"
]
}
},
{
"id":"thrp_p",
"name":"L-Threonine O-3-phosphate",
"compartment":"p",
"notes":{
"original_bigg_ids":[
"thrp_p"
]
}
},
{
"id":"thrp_e",
"name":"L-Threonine O-3-phosphate",
"compartment":"e",
"notes":{
"original_bigg_ids":[
"thrp_e"
]
}
},
{
"id":"thrtrna_c",
"name":"L-Threonyl-tRNA(Thr)",
"compartment":"c",
"notes":{
"original_bigg_ids":[
"thrtrna_c"
]
}
},
{
"id":"thym_p",
"name":"Thymine C5H6N2O2",
"compartment":"p",
"notes":{
"original_bigg_ids":[
"thym_p"
]
}
},
{
"id":"thym_e",
"name":"Thymine C5H6N2O2",
"compartment":"e",
"notes":{
"original_bigg_ids":[
"thym_e"
]
}
},
{
"id":"thym_c",
"name":"Thymine C5H6N2O2",
"compartment":"c",
"notes":{
"original_bigg_ids":[
"thym_c"
]
}
},
{
"id":"thymd_p",
"name":"Thymidine C10H14N2O5",
"compartment":"p",
"notes":{
"original_bigg_ids":[
"thymd_p"
]
}
},
{
"id":"thymd_e",
"name":"Thymidine C10H14N2O5",
"compartment":"e",
"notes":{
"original_bigg_ids":[
"thymd_e"
]
}
},
{
"id":"thymd_c",
"name":"Thymidine C10H14N2O5",
"compartment":"c",
"notes":{
"original_bigg_ids":[
"thymd_c"
]
}
},
{
"id":"tma_e",
"name":"Trimethylamine",
"compartment":"e",
"notes":{
"original_bigg_ids":[
"tma_e"
]
}
},
{
"id":"tma_p",
"name":"Trimethylamine",
"compartment":"p",
"notes":{
"original_bigg_ids":[
"tma_p"
]
}
},
{
"id":"tma_c",
"name":"Trimethylamine",
"compartment":"c",
"notes":{
"original_bigg_ids":[
"tma_c"
]
}
},
{
"id":"tmao_p",
"name":"Trimethylamine N-oxide",
"compartment":"p",
"notes":{
"original_bigg_ids":[
"tmao_p"
]
}
},
{
"id":"tmao_e",
"name":"Trimethylamine N-oxide",
"compartment":"e",
"notes":{
"original_bigg_ids":[
"tmao_e"
]
}
},
{
"id":"tmao_c",
"name":"Trimethylamine N-oxide",
"compartment":"c",
"notes":{
"original_bigg_ids":[
"tmao_c"
]
}
},
{
"id":"tmrs2eACP_c",
"name":"Trans-Tetradec-2-enoyl-[acyl-carrier protein]",
"compartment":"c",
"notes":{
"original_bigg_ids":[
"tmrs2eACP_c"
]
}
},
{
"id":"toct2eACP_c",
"name":"Trans-Oct-2-enoyl-[acyl-carrier protein]",
"compartment":"c",
"notes":{
"original_bigg_ids":[
"toct2eACP_c"
]
}
},
{
"id":"toctd2eACP_c",
"name":"Trans-octadec-2-enoyl-[acyl-carrier protein]",
"compartment":"c",
"notes":{
"original_bigg_ids":[
"toctd2eACP_c"
]
}
},
{
"id":"tpalm2eACP_c",
"name":"Trans-Hexadec-2-enoyl-[acyl-carrier protein]",
"compartment":"c",
"notes":{
"original_bigg_ids":[
"tpalm2eACP_c"
]
}
},
{
"id":"trdox_c",
"name":"Oxidized thioredoxin",
"compartment":"c",
"notes":{
"original_bigg_ids":[
"trdox_c"
]
}
},
{
"id":"trdrd_c",
"name":"Reduced thioredoxin",
"compartment":"c",
"notes":{
"original_bigg_ids":[
"trdrd_c"
]
}
},
{
"id":"tre_p",
"name":"Trehalose",
"compartment":"p",
"notes":{
"original_bigg_ids":[
"tre_p"
]
}
},
{
"id":"tre_e",
"name":"Trehalose",
"compartment":"e",
"notes":{
"original_bigg_ids":[
"tre_e"
]
}
},
{
"id":"tre_c",
"name":"Trehalose",
"compartment":"c",
"notes":{
"original_bigg_ids":[
"tre_c"
]
}
},
{
"id":"tre6p_c",
"name":"Alpha,alpha'-Trehalose 6-phosphate",
"compartment":"c",
"notes":{
"original_bigg_ids":[
"tre6p_c"
]
}
},
{
"id":"trnaala_c",
"name":"TRNA(Ala)",
"compartment":"c",
"notes":{
"original_bigg_ids":[
"trnaala_c"
]
}
},
{
"id":"trnaarg_c",
"name":"TRNA(Arg)",
"compartment":"c",
"notes":{
"original_bigg_ids":[
"trnaarg_c"
]
}
},
{
"id":"trnaasn_c",
"name":"TRNA Asn  C10H17O10PR2",
"compartment":"c",
"notes":{
"original_bigg_ids":[
"trnaasn_c"
]
}
},
{
"id":"trnaasp_c",
"name":"TRNA(Asp)",
"compartment":"c",
"notes":{
"original_bigg_ids":[
"trnaasp_c"
]
}
},
{
"id":"trnacys_c",
"name":"TRNA(Cys)",
"compartment":"c",
"notes":{
"original_bigg_ids":[
"trnacys_c"
]
}
},
{
"id":"trnagln_c",
"name":"TRNA(Gln)",
"compartment":"c",
"notes":{
"original_bigg_ids":[
"trnagln_c"
]
}
},
{
"id":"trnaglu_c",
"name":"TRNA (Glu)",
"compartment":"c",
"notes":{
"original_bigg_ids":[
"trnaglu_c"
]
}
},
{
"id":"trnagly_c",
"name":"TRNA(Gly)",
"compartment":"c",
"notes":{
"original_bigg_ids":[
"trnagly_c"
]
}
},
{
"id":"trnahis_c",
"name":"TRNA(His)",
"compartment":"c",
"notes":{
"original_bigg_ids":[
"trnahis_c"
]
}
},
{
"id":"trnaile_c",
"name":"TRNA(Ile)",
"compartment":"c",
"notes":{
"original_bigg_ids":[
"trnaile_c"
]
}
},
{
"id":"trnaleu_c",
"name":"TRNA(Leu)",
"compartment":"c",
"notes":{
"original_bigg_ids":[
"trnaleu_c"
]
}
},
{
"id":"trnalys_c",
"name":"TRNA(Lys)",
"compartment":"c",
"notes":{
"original_bigg_ids":[
"trnalys_c"
]
}
},
{
"id":"trnamet_c",
"name":"TRNA(Met)",
"compartment":"c",
"notes":{
"original_bigg_ids":[
"trnamet_c"
]
}
},
{
"id":"trnaphe_c",
"name":"TRNA(Phe)",
"compartment":"c",
"notes":{
"original_bigg_ids":[
"trnaphe_c"
]
}
},
{
"id":"trnapro_c",
"name":"TRNA(Pro)",
"compartment":"c",
"notes":{
"original_bigg_ids":[
"trnapro_c"
]
}
},
{
"id":"trnasecys_c",
"name":"TRNA(SeCys)",
"compartment":"c",
"notes":{
"original_bigg_ids":[
"trnasecys_c"
]
}
},
{
"id":"trnaser_c",
"name":"TRNA(Ser)",
"compartment":"c",
"notes":{
"original_bigg_ids":[
"trnaser_c"
]
}
},
{
"id":"trnathr_c",
"name":"TRNA(Thr)",
"compartment":"c",
"notes":{
"original_bigg_ids":[
"trnathr_c"
]
}
},
{
"id":"trnatrp_c",
"name":"TRNA(Trp)",
"compartment":"c",
"notes":{
"original_bigg_ids":[
"trnatrp_c"
]
}
},
{
"id":"trnatyr_c",
"name":"TRNA(Tyr)",
"compartment":"c",
"notes":{
"original_bigg_ids":[
"trnatyr_c"
]
}
},
{
"id":"trnaval_c",
"name":"TRNA(Val)",
"compartment":"c",
"notes":{
"original_bigg_ids":[
"trnaval_c"
]
}
},
{
"id":"trp__L_p",
"name":"L-Tryptophan",
"compartment":"p",
"notes":{
"original_bigg_ids":[
"trp_L_p"
]
}
},
{
"id":"trp__L_e",
"name":"L-Tryptophan",
"compartment":"e",
"notes":{
"original_bigg_ids":[
"trp_L_e"
]
}
},
{
"id":"trp__L_c",
"name":"L-Tryptophan",
"compartment":"c",
"notes":{
"original_bigg_ids":[
"trp_L_c"
]
}
},
{
"id":"trptrna_c",
"name":"L-Tryptophanyl-tRNA(Trp)",
"compartment":"c",
"notes":{
"original_bigg_ids":[
"trptrna_c"
]
}
},
{
"id":"tsul_c",
"name":"Thiosulfate",
"compartment":"c",
"notes":{
"original_bigg_ids":[
"tsul_c"
]
}
},
{
"id":"tsul_e",
"name":"Thiosulfate",
"compartment":"e",
"notes":{
"original_bigg_ids":[
"tsul_e"
]
}
},
{
"id":"tsul_p",
"name":"Thiosulfate",
"compartment":"p",
"notes":{
"original_bigg_ids":[
"tsul_p"
]
}
},
{
"id":"ttdca_p",
"name":"Tetradecanoate (n-C14:0)",
"compartment":"p",
"notes":{
"original_bigg_ids":[
"ttdca_p"
]
}
},
{
"id":"ttdca_c",
"name":"Tetradecanoate (n-C14:0)",
"compartment":"c",
"notes":{
"original_bigg_ids":[
"ttdca_c"
]
}
},
{
"id":"ttdca_e",
"name":"Tetradecanoate (n-C14:0)",
"compartment":"e",
"notes":{
"original_bigg_ids":[
"ttdca_e"
]
}
},
{
"id":"ttdcea_p",
"name":"Tetradecenoate (n-C14:1)",
"compartment":"p",
"notes":{
"original_bigg_ids":[
"ttdcea_p"
]
}
},
{
"id":"ttdcea_c",
"name":"Tetradecenoate (n-C14:1)",
"compartment":"c",
"notes":{
"original_bigg_ids":[
"ttdcea_c"
]
}
},
{
"id":"ttdcea_e",
"name":"Tetradecenoate (n-C14:1)",
"compartment":"e",
"notes":{
"original_bigg_ids":[
"ttdcea_e"
]
}
},
{
"id":"tungs_p",
"name":"Tungstate",
"compartment":"p",
"notes":{
"original_bigg_ids":[
"tungs_p"
]
}
},
{
"id":"tungs_c",
"name":"Tungstate",
"compartment":"c",
"notes":{
"original_bigg_ids":[
"tungs_c"
]
}
},
{
"id":"tungs_e",
"name":"Tungstate",
"compartment":"e",
"notes":{
"original_bigg_ids":[
"tungs_e"
]
}
},
{
"id":"tym_p",
"name":"Tyramine",
"compartment":"p",
"notes":{
"original_bigg_ids":[
"tym_p"
]
}
},
{
"id":"tym_e",
"name":"Tyramine",
"compartment":"e",
"notes":{
"original_bigg_ids":[
"tym_e"
]
}
},
{
"id":"tyr__L_p",
"name":"L-Tyrosine",
"compartment":"p",
"notes":{
"original_bigg_ids":[
"tyr_L_p"
]
}
},
{
"id":"tyr__L_c",
"name":"L-Tyrosine",
"compartment":"c",
"notes":{
"original_bigg_ids":[
"tyr_L_c"
]
}
},
{
"id":"tyr__L_e",
"name":"L-Tyrosine",
"compartment":"e",
"notes":{
"original_bigg_ids":[
"tyr_L_e"
]
}
},
{
"id":"tyrp_p",
"name":"Phosphotyrosine",
"compartment":"p",
"notes":{
"original_bigg_ids":[
"tyrp_p"
]
}
},
{
"id":"tyrp_e",
"name":"Phosphotyrosine",
"compartment":"e",
"notes":{
"original_bigg_ids":[
"tyrp_e"
]
}
},
{
"id":"tyrtrna_c",
"name":"L-Tyrosyl-tRNA(Tyr)",
"compartment":"c",
"notes":{
"original_bigg_ids":[
"tyrtrna_c"
]
}
},
{
"id":"u23ga_c",
"name":"UDP-2,3-bis(3-hydroxytetradecanoyl)glucosamine",
"compartment":"c",
"notes":{
"original_bigg_ids":[
"u23ga_c"
]
}
},
{
"id":"u3aga_c",
"name":"UDP-3-O-(3-hydroxytetradecanoyl)-N-acetylglucosamine",
"compartment":"c",
"notes":{
"original_bigg_ids":[
"u3aga_c"
]
}
},
{
"id":"u3hga_c",
"name":"UDP-3-O-(3-hydroxytetradecanoyl)-D-glucosamine",
"compartment":"c",
"notes":{
"original_bigg_ids":[
"u3hga_c"
]
}
},
{
"id":"uLa4fn_c",
"name":"Undecaprenyl phosphate-4-amino-4-formyl-L-arabinose",
"compartment":"c",
"notes":{
"original_bigg_ids":[
"uLa4fn_c"
]
}
},
{
"id":"uLa4n_p",
"name":"Undecaprenyl phosphate-4-amino-4-deoxy-L-arabinose",
"compartment":"p",
"notes":{
"original_bigg_ids":[
"uLa4n_p"
]
}
},
{
"id":"uLa4n_c",
"name":"Undecaprenyl phosphate-4-amino-4-deoxy-L-arabinose",
"compartment":"c",
"notes":{
"original_bigg_ids":[
"uLa4n_c"
]
}
},
{
"id":"uaagmda_c",
"name":"Undecaprenyl-diphospho-N-acetylmuramoyl-(N-acetylglucosamine)-L-ala-D-glu-meso-2,6-diaminopimeloyl-D-ala-D-ala",
"compartment":"c",
"notes":{
"original_bigg_ids":[
"uaagmda_c"
]
}
},
{
"id":"uaccg_c",
"name":"UDP-N-acetyl-3-O-(1-carboxyvinyl)-D-glucosamine",
"compartment":"c",
"notes":{
"original_bigg_ids":[
"uaccg_c"
]
}
},
{
"id":"uacgam_p",
"name":"UDP-N-acetyl-D-glucosamine",
"compartment":"p",
"notes":{
"original_bigg_ids":[
"uacgam_p"
]
}
},
{
"id":"uacgam_e",
"name":"UDP-N-acetyl-D-glucosamine",
"compartment":"e",
"notes":{
"original_bigg_ids":[
"uacgam_e"
]
}
},
{
"id":"uacgam_c",
"name":"UDP-N-acetyl-D-glucosamine",
"compartment":"c",
"notes":{
"original_bigg_ids":[
"uacgam_c"
]
}
},
{
"id":"uacmam_c",
"name":"UDP-N-acetyl-D-mannosamine",
"compartment":"c",
"notes":{
"original_bigg_ids":[
"uacmam_c"
]
}
},
{
"id":"uacmamu_c",
"name":"UDP-N-acetyl-D-mannosaminouronate",
"compartment":"c",
"notes":{
"original_bigg_ids":[
"uacmamu_c"
]
}
},
{
"id":"uagmda_c",
"name":"Undecaprenyl-diphospho-N-acetylmuramoyl-L-alanyl-D-glutamyl-meso-2,6-diaminopimeloyl-D-alanyl-D-alanine",
"compartment":"c",
"notes":{
"original_bigg_ids":[
"uagmda_c"
]
}
},
{
"id":"uama_c",
"name":"UDP-N-acetylmuramoyl-L-alanine",
"compartment":"c",
"notes":{
"original_bigg_ids":[
"uama_c"
]
}
},
{
"id":"uamag_c",
"name":"UDP-N-acetylmuramoyl-L-alanyl-D-glutamate",
"compartment":"c",
"notes":{
"original_bigg_ids":[
"uamag_c"
]
}
},
{
"id":"uamr_c",
"name":"UDP-N-acetylmuramate",
"compartment":"c",
"notes":{
"original_bigg_ids":[
"uamr_c"
]
}
},
{
"id":"udcpdp_p",
"name":"Undecaprenyl diphosphate",
"compartment":"p",
"notes":{
"original_bigg_ids":[
"udcpdp_p"
]
}
},
{
"id":"udcpdp_c",
"name":"Undecaprenyl diphosphate",
"compartment":"c",
"notes":{
"original_bigg_ids":[
"udcpdp_c"
]
}
},
{
"id":"udcpp_p",
"name":"Undecaprenyl phosphate",
"compartment":"p",
"notes":{
"original_bigg_ids":[
"udcpp_p"
]
}
},
{
"id":"udcpp_c",
"name":"Undecaprenyl phosphate",
"compartment":"c",
"notes":{
"original_bigg_ids":[
"udcpp_c"
]
}
},
{
"id":"udp_c",
"name":"UDP C9H11N2O12P2",
"compartment":"c",
"notes":{
"original_bigg_ids":[
"udp_c"
]
}
},
{
"id":"udpLa4fn_c",
"name":"Uridine 5''-diphospho-{beta}-4-deoxy-4-formamido-L-arabinose",
"compartment":"c",
"notes":{
"original_bigg_ids":[
"udpLa4fn_c"
]
}
},
{
"id":"udpLa4n_c",
"name":"Uridine 5''-diphospho-{beta}-4-deoxy-4-amino-L-arabinose",
"compartment":"c",
"notes":{
"original_bigg_ids":[
"udpLa4n_c"
]
}
},
{
"id":"udpLa4o_c",
"name":"UDP-4-keto-pyranose",
"compartment":"c",
"notes":{
"original_bigg_ids":[
"udpLa4o_c"
]
}
},
{
"id":"udpacgal_p",
"name":"UDP-N-acetyl-D-galactosamine",
"compartment":"p",
"notes":{
"original_bigg_ids":[
"udpacgal_p"
]
}
},
{
"id":"udpacgal_e",
"name":"UDP-N-acetyl-D-galactosamine",
"compartment":"e",
"notes":{
"original_bigg_ids":[
"udpacgal_e"
]
}
},
{
"id":"udpg_p",
"name":"UDPglucose",
"compartment":"p",
"notes":{
"original_bigg_ids":[
"udpg_p"
]
}
},
{
"id":"udpg_e",
"name":"UDPglucose",
"compartment":"e",
"notes":{
"original_bigg_ids":[
"udpg_e"
]
}
},
{
"id":"udpg_c",
"name":"UDPglucose",
"compartment":"c",
"notes":{
"original_bigg_ids":[
"udpg_c"
]
}
},
{
"id":"udpgal_p",
"name":"UDPgalactose",
"compartment":"p",
"notes":{
"original_bigg_ids":[
"udpgal_p"
]
}
},
{
"id":"udpgal_e",
"name":"UDPgalactose",
"compartment":"e",
"notes":{
"original_bigg_ids":[
"udpgal_e"
]
}
},
{
"id":"udpgal_c",
"name":"UDPgalactose",
"compartment":"c",
"notes":{
"original_bigg_ids":[
"udpgal_c"
]
}
},
{
"id":"udpgalur_c",
"name":"UDPgalacturonate",
"compartment":"c",
"notes":{
"original_bigg_ids":[
"udpgalur_c"
]
}
},
{
"id":"udpglcur_p",
"name":"UDP-D-glucuronate",
"compartment":"p",
"notes":{
"original_bigg_ids":[
"udpglcur_p"
]
}
},
{
"id":"udpglcur_e",
"name":"UDP-D-glucuronate",
"compartment":"e",
"notes":{
"original_bigg_ids":[
"udpglcur_e"
]
}
},
{
"id":"udpglcur_c",
"name":"UDP-D-glucuronate",
"compartment":"c",
"notes":{
"original_bigg_ids":[
"udpglcur_c"
]
}
},
{
"id":"ugmd_c",
"name":"UDP-N-acetylmuramoyl-L-alanyl-D-gamma-glutamyl-meso-2,6-diaminopimelate",
"compartment":"c",
"notes":{
"original_bigg_ids":[
"ugmd_c"
]
}
},
{
"id":"ugmda_c",
"name":"UDP-N-acetylmuramoyl-L-alanyl-D-glutamyl-meso-2,6-diaminopimeloyl-D-alanyl-D-alanine",
"compartment":"c",
"notes":{
"original_bigg_ids":[
"ugmda_c"
]
}
},
{
"id":"um4p_c",
"name":"UDP-N-acetylmuramoyl-L-alanyl-D-gamma-glutamyl-meso-2,6-diaminopimelate-D-alanine",
"compartment":"c",
"notes":{
"original_bigg_ids":[
"um4p_c"
]
}
},
{
"id":"ump_p",
"name":"UMP C9H11N2O9P",
"compartment":"p",
"notes":{
"original_bigg_ids":[
"ump_p"
]
}
},
{
"id":"ump_e",
"name":"UMP C9H11N2O9P",
"compartment":"e",
"notes":{
"original_bigg_ids":[
"ump_e"
]
}
},
{
"id":"ump_c",
"name":"UMP C9H11N2O9P",
"compartment":"c",
"notes":{
"original_bigg_ids":[
"ump_c"
]
}
},
{
"id":"unaga_c",
"name":"Undecaprenyl diphospho N-acetyl-glucosamine",
"compartment":"c",
"notes":{
"original_bigg_ids":[
"unaga_c"
]
}
},
{
"id":"unagamu_c",
"name":"Undecaprenyl-diphospho-N-acetylglucosamine-N-acetylmannosaminuronate",
"compartment":"c",
"notes":{
"original_bigg_ids":[
"unagamu_c"
]
}
},
{
"id":"unagamuf_p",
"name":"Undecaprenyl-diphospho N-acetylglucosamine-N-acetylmannosaminuronate-N-acetamido-4,6-dideoxy-D-galactose",
"compartment":"p",
"notes":{
"original_bigg_ids":[
"unagamuf_p"
]
}
},
{
"id":"unagamuf_c",
"name":"Undecaprenyl-diphospho N-acetylglucosamine-N-acetylmannosaminuronate-N-acetamido-4,6-dideoxy-D-galactose",
"compartment":"c",
"notes":{
"original_bigg_ids":[
"unagamuf_c"
]
}
},
{
"id":"uppg3_c",
"name":"Uroporphyrinogen III",
"compartment":"c",
"notes":{
"original_bigg_ids":[
"uppg3_c"
]
}
},
{
"id":"ura_p",
"name":"Uracil",
"compartment":"p",
"notes":{
"original_bigg_ids":[
"ura_p"
]
}
},
{
"id":"ura_c",
"name":"Uracil",
"compartment":"c",
"notes":{
"original_bigg_ids":[
"ura_c"
]
}
},
{
"id":"ura_e",
"name":"Uracil",
"compartment":"e",
"notes":{
"original_bigg_ids":[
"ura_e"
]
}
},
{
"id":"urate_c",
"name":"Urate C5H4N4O3",
"compartment":"c",
"notes":{
"original_bigg_ids":[
"urate_c"
]
}
},
{
"id":"urcan_c",
"name":"Urocanate C6H5N2O2",
"compartment":"c",
"notes":{
"original_bigg_ids":[
"urcan_c"
]
}
},
{
"id":"urdglyc_c",
"name":"(-)-Ureidoglycolate",
"compartment":"c",
"notes":{
"original_bigg_ids":[
"urdglyc_c"
]
}
},
{
"id":"urea_p",
"name":"Urea CH4N2O",
"compartment":"p",
"notes":{
"original_bigg_ids":[
"urea_p"
]
}
},
{
"id":"urea_e",
"name":"Urea CH4N2O",
"compartment":"e",
"notes":{
"original_bigg_ids":[
"urea_e"
]
}
},
{
"id":"urea_c",
"name":"Urea CH4N2O",
"compartment":"c",
"notes":{
"original_bigg_ids":[
"urea_c"
]
}
},
{
"id":"uri_p",
"name":"Uridine",
"compartment":"p",
"notes":{
"original_bigg_ids":[
"uri_p"
]
}
},
{
"id":"uri_e",
"name":"Uridine",
"compartment":"e",
"notes":{
"original_bigg_ids":[
"uri_e"
]
}
},
{
"id":"uri_c",
"name":"Uridine",
"compartment":"c",
"notes":{
"original_bigg_ids":[
"uri_c"
]
}
},
{
"id":"utp_c",
"name":"UTP C9H11N2O15P3",
"compartment":"c",
"notes":{
"original_bigg_ids":[
"utp_c"
]
}
},
{
"id":"val__L_p",
"name":"L-Valine",
"compartment":"p",
"notes":{
"original_bigg_ids":[
"val_L_p"
]
}
},
{
"id":"val__L_e",
"name":"L-Valine",
"compartment":"e",
"notes":{
"original_bigg_ids":[
"val_L_e"
]
}
},
{
"id":"val__L_c",
"name":"L-Valine",
"compartment":"c",
"notes":{
"original_bigg_ids":[
"val_L_c"
]
}
},
{
"id":"valtrna_c",
"name":"L-Valyl-tRNA(Val)",
"compartment":"c",
"notes":{
"original_bigg_ids":[
"valtrna_c"
]
}
},
{
"id":"xan_p",
"name":"Xanthine",
"compartment":"p",
"notes":{
"original_bigg_ids":[
"xan_p"
]
}
},
{
"id":"xan_e",
"name":"Xanthine",
"compartment":"e",
"notes":{
"original_bigg_ids":[
"xan_e"
]
}
},
{
"id":"xan_c",
"name":"Xanthine",
"compartment":"c",
"notes":{
"original_bigg_ids":[
"xan_c"
]
}
},
{
"id":"xdp_c",
"name":"XDP",
"compartment":"c",
"notes":{
"original_bigg_ids":[
"xdp_c"
]
}
},
{
"id":"xmp_p",
"name":"Xanthosine 5'-phosphate",
"compartment":"p",
"notes":{
"original_bigg_ids":[
"xmp_p"
]
}
},
{
"id":"xmp_e",
"name":"Xanthosine 5'-phosphate",
"compartment":"e",
"notes":{
"original_bigg_ids":[
"xmp_e"
]
}
},
{
"id":"xmp_c",
"name":"Xanthosine 5'-phosphate",
"compartment":"c",
"notes":{
"original_bigg_ids":[
"xmp_c"
]
}
},
{
"id":"xtp_c",
"name":"XTP",
"compartment":"c",
"notes":{
"original_bigg_ids":[
"xtp_c"
]
}
},
{
"id":"xtsn_p",
"name":"Xanthosine",
"compartment":"p",
"notes":{
"original_bigg_ids":[
"xtsn_p"
]
}
},
{
"id":"xtsn_e",
"name":"Xanthosine",
"compartment":"e",
"notes":{
"original_bigg_ids":[
"xtsn_e"
]
}
},
{
"id":"xtsn_c",
"name":"Xanthosine",
"compartment":"c",
"notes":{
"original_bigg_ids":[
"xtsn_c"
]
}
},
{
"id":"xu5p__D_c",
"name":"D-Xylulose 5-phosphate",
"compartment":"c",
"notes":{
"original_bigg_ids":[
"xu5p_D_c"
]
}
},
{
"id":"xu5p__L_c",
"name":"L-Xylulose 5-phosphate",
"compartment":"c",
"notes":{
"original_bigg_ids":[
"xu5p_L_c"
]
}
},
{
"id":"xyl__D_p",
"name":"D-Xylose",
"compartment":"p",
"notes":{
"original_bigg_ids":[
"xyl_D_p"
]
}
},
{
"id":"xyl__D_e",
"name":"D-Xylose",
"compartment":"e",
"notes":{
"original_bigg_ids":[
"xyl_D_e"
]
}
},
{
"id":"xyl__D_c",
"name":"D-Xylose",
"compartment":"c",
"notes":{
"original_bigg_ids":[
"xyl_D_c"
]
}
},
{
"id":"xylu__D_c",
"name":"D-Xylulose",
"compartment":"c",
"notes":{
"original_bigg_ids":[
"xylu_D_c"
]
}
},
{
"id":"xylu__L_p",
"name":"L-Xylulose",
"compartment":"p",
"notes":{
"original_bigg_ids":[
"xylu_L_p"
]
}
},
{
"id":"xylu__L_e",
"name":"L-Xylulose",
"compartment":"e",
"notes":{
"original_bigg_ids":[
"xylu_L_e"
]
}
},
{
"id":"xylu__L_c",
"name":"L-Xylulose",
"compartment":"c",
"notes":{
"original_bigg_ids":[
"xylu_L_c"
]
}
},
{
"id":"zn2_p",
"name":"Zinc",
"compartment":"p",
"notes":{
"original_bigg_ids":[
"zn2_p"
]
}
},
{
"id":"zn2_e",
"name":"Zinc",
"compartment":"e",
"notes":{
"original_bigg_ids":[
"zn2_e"
]
}
},
{
"id":"zn2_c",
"name":"Zinc",
"compartment":"c",
"notes":{
"original_bigg_ids":[
"zn2_c"
]
}
}
],
"reactions":[
{
"id":"12DGR120tipp",
"name":"1,2 diacylglycerol transport via flipping (periplasm to cytoplasm, n-C12:0)",
"metabolites":{
"12dgr120_c":1.0,
"12dgr120_p":-1.0
},
"lower_bound":0.0,
"upper_bound":1000.0,
"gene_reaction_rule":"",
"subsystem":"Fatty Acid  Biosynthesis",
"notes":{
"original_bigg_ids":[
"12DGR120tipp"
]
}
},
{
"id":"12DGR140tipp",
"name":"1,2 diacylglycerol transport via flipping (periplasm to cytoplasm, n-C14:0)",
"metabolites":{
"12dgr140_c":1.0,
"12dgr140_p":-1.0
},
"lower_bound":0.0,
"upper_bound":1000.0,
"gene_reaction_rule":"",
"subsystem":"Fatty Acid  Biosynthesis",
"notes":{
"original_bigg_ids":[
"12DGR140tipp"
]
}
},
{
"id":"12DGR141tipp",
"name":"1,2 diacylglycerol transport via flipping (periplasm to cytoplasm, n-C14:1)",
"metabolites":{
"12dgr141_c":1.0,
"12dgr141_p":-1.0
},
"lower_bound":0.0,
"upper_bound":1000.0,
"gene_reaction_rule":"",
"subsystem":"Fatty Acid  Biosynthesis",
"notes":{
"original_bigg_ids":[
"12DGR141tipp"
]
}
},
{
"id":"12DGR160tipp",
"name":"1,2 diacylglycerol transport via flipping (periplasm to cytoplasm, n-C16:0)",
"metabolites":{
"12dgr160_c":1.0,
"12dgr160_p":-1.0
},
"lower_bound":0.0,
"upper_bound":1000.0,
"gene_reaction_rule":"",
"subsystem":"Fatty Acid  Biosynthesis",
"notes":{
"original_bigg_ids":[
"12DGR160tipp"
]
}
},
{
"id":"12DGR161tipp",
"name":"1,2 diacylglycerol transport via flipping (periplasm to cytoplasm, n-C16:1)",
"metabolites":{
"12dgr161_c":1.0,
"12dgr161_p":-1.0
},
"lower_bound":0.0,
"upper_bound":1000.0,
"gene_reaction_rule":"",
"subsystem":"Fatty Acid  Biosynthesis",
"notes":{
"original_bigg_ids":[
"12DGR161tipp"
]
}
},
{
"id":"12DGR180tipp",
"name":"1,2 diacylglycerol transport via flipping (periplasm to cytoplasm, n-C18:0)",
"metabolites":{
"12dgr180_c":1.0,
"12dgr180_p":-1.0
},
"lower_bound":0.0,
"upper_bound":1000.0,
"gene_reaction_rule":"",
"subsystem":"Fatty Acid  Biosynthesis",
"notes":{
"original_bigg_ids":[
"12DGR180tipp"
]
}
},
{
"id":"12DGR181tipp",
"name":"1,2 diacylglycerol transport via flipping (periplasm to cytoplasm, n-C18:1)",
"metabolites":{
"12dgr181_c":1.0,
"12dgr181_p":-1.0
},
"lower_bound":0.0,
"upper_bound":1000.0,
"gene_reaction_rule":"",
"subsystem":"Fatty Acid  Biosynthesis",
"notes":{
"original_bigg_ids":[
"12DGR181tipp"
]
}
},
{
"id":"12PPDt",
"name":"S-Propane-1,2-diol facilitated transport",
"metabolites":{
"12ppd__S_c":1.0,
"12ppd__S_e":-1.0
},
"lower_bound":-1000.0,
"upper_bound":1000.0,
"gene_reaction_rule":"KPN_03202",
"subsystem":"Alternate Carbon Metabolism",
"notes":{
"original_bigg_ids":[
"12PPDt"
]
}
},
{
"id":"13PPDH",
"name":"1,3-propanediol dehydrogenase",
"metabolites":{
"13ppd_c":1.0,
"3hppnl_c":-1.0,
"h_c":-1.0,
"nad_c":1.0,
"nadh_c":-1.0
},
"lower_bound":0.0,
"upper_bound":1000.0,
"gene_reaction_rule":"KPN_03491",
"subsystem":"Glycerolipid Metabolism",
"notes":{
"original_bigg_ids":[
"13PPDH"
]
}
},
{
"id":"13PPDtex",
"name":"1,3-propanediol transporter via diffusion (extracellular to periplasm)",
"metabolites":{
"13ppd_e":-1.0,
"13ppd_p":1.0
},
"lower_bound":-1000.0,
"upper_bound":1000.0,
"gene_reaction_rule":"",
"subsystem":"Transport, Outer Membrane",
"notes":{
"original_bigg_ids":[
"13PPDtex"
]
}
},
{
"id":"13PPDtpp",
"name":"1,3-propanediol transporter (facilitated diffusion, periplasm)",
"metabolites":{
"13ppd_c":1.0,
"13ppd_p":-1.0
},
"lower_bound":-1000.0,
"upper_bound":1000.0,
"gene_reaction_rule":"",
"subsystem":"Transport, Inner Membrane",
"notes":{
"original_bigg_ids":[
"13PPDtpp"
]
}
},
{
"id":"14GLUCANabcpp",
"name":"1,4-alpha-D-glucan transport via ABC system (periplasm)",
"metabolites":{
"14glucan_c":1.0,
"14glucan_p":-1.0,
"adp_c":1.0,
"atp_c":-1.0,
"h2o_c":-1.0,
"h_c":1.0,
"pi_c":1.0
},
"lower_bound":0.0,
"upper_bound":1000.0,
"gene_reaction_rule":"KPN_04423 and KPN_04421 and KPN_04424 and KPN_04422",
"subsystem":"Tranpsort, Inner Membrane",
"notes":{
"original_bigg_ids":[
"14GLUCANabcpp"
]
}
},
{
"id":"14GLUCANtexi",
"name":"1,4-alpha-D-glucan transport via diffusion (extracellular to periplasm) irreversible",
"metabolites":{
"14glucan_e":-1.0,
"14glucan_p":1.0
},
"lower_bound":0.0,
"upper_bound":1000.0,
"gene_reaction_rule":"KPN_04425",
"subsystem":"Transport, Outer Membrane",
"notes":{
"original_bigg_ids":[
"14GLUCANtexi"
]
}
},
{
"id":"23CAMPtex",
"name":"23cAMP transport via diffusion (extracellular to periplasm)",
"metabolites":{
"23camp_e":-1.0,
"23camp_p":1.0
},
"lower_bound":-1000.0,
"upper_bound":1000.0,
"gene_reaction_rule":"KPN_02636 or KPN_02430 or KPN_00956 or KPN_01445",
"subsystem":"Transport, Outer Membrane Porin",
"notes":{
"original_bigg_ids":[
"23CAMPtex"
]
}
},
{
"id":"23CCMPtex",
"name":"23cCMP transport via diffusion (extracellular to periplasm)",
"metabolites":{
"23ccmp_e":-1.0,
"23ccmp_p":1.0
},
"lower_bound":-1000.0,
"upper_bound":1000.0,
"gene_reaction_rule":"KPN_02636 or KPN_02430 or KPN_00956 or KPN_01445",
"subsystem":"Transport, Outer Membrane Porin",
"notes":{
"original_bigg_ids":[
"23CCMPtex"
]
}
},
{
"id":"23CGMPtex",
"name":"23cGMP transport via diffusion (extracellular to periplasm)",
"metabolites":{
"23cgmp_e":-1.0,
"23cgmp_p":1.0
},
"lower_bound":-1000.0,
"upper_bound":1000.0,
"gene_reaction_rule":"KPN_02636 or KPN_02430 or KPN_00956 or KPN_01445",
"subsystem":"Transport, Outer Membrane Porin",
"notes":{
"original_bigg_ids":[
"23CGMPtex"
]
}
},
{
"id":"23CUMPtex",
"name":"23cUMP transport via diffusion (extracellular to periplasm)",
"metabolites":{
"23cump_e":-1.0,
"23cump_p":1.0
},
"lower_bound":-1000.0,
"upper_bound":1000.0,
"gene_reaction_rule":"KPN_02636 or KPN_02430 or KPN_00956 or KPN_01445",
"subsystem":"Transport, Outer Membrane Porin",
"notes":{
"original_bigg_ids":[
"23CUMPtex"
]
}
},
{
"id":"23DAPPAt2pp",
"name":"2,3-diaminopropionate transport in via proton symport",
"metabolites":{
"23dappa_c":1.0,
"23dappa_p":-1.0,
"h_c":1.0,
"h_p":-1.0
},
"lower_bound":0.0,
"upper_bound":1000.0,
"gene_reaction_rule":"",
"subsystem":"Transport, Inner Membrane",
"notes":{
"original_bigg_ids":[
"23DAPPAt2pp"
]
}
},
{
"id":"23DAPPAtex",
"name":"2,3-diaminopropionate transport via diffusion",
"metabolites":{
"23dappa_e":-1.0,
"23dappa_p":1.0
},
"lower_bound":-1000.0,
"upper_bound":1000.0,
"gene_reaction_rule":"KPN_02636 or KPN_02430 or KPN_00956 or KPN_01445",
"subsystem":"Transport, Outer Membrane Porin",
"notes":{
"original_bigg_ids":[
"23DAPPAtex"
]
}
},
{
"id":"23PDE2pp",
"name":"2',3'-cyclic-nucleotide phosphodiesterase (UMP) (periplasm)",
"metabolites":{
"23cump_p":-1.0,
"3ump_p":1.0,
"h2o_p":-1.0,
"h_p":1.0
},
"lower_bound":0.0,
"upper_bound":1000.0,
"gene_reaction_rule":"KPN_04607",
"subsystem":"Nucleotide Salvage Pathway",
"notes":{
"original_bigg_ids":[
"23PDE2pp"
]
}
},
{
"id":"23PDE4pp",
"name":"2',3'-cyclic-nucleotide phosphodiesterase (CMP) (periplasm)",
"metabolites":{
"23ccmp_p":-1.0,
"3cmp_p":1.0,
"h2o_p":-1.0,
"h_p":1.0
},
"lower_bound":0.0,
"upper_bound":1000.0,
"gene_reaction_rule":"KPN_04607",
"subsystem":"Nucleotide Salvage Pathway",
"notes":{
"original_bigg_ids":[
"23PDE4pp"
]
}
},
{
"id":"23PDE7pp",
"name":"2',3'-cyclic-nucleotide phosphodiesterase (AMP) (periplasm)",
"metabolites":{
"23camp_p":-1.0,
"3amp_p":1.0,
"h2o_p":-1.0,
"h_p":1.0
},
"lower_bound":0.0,
"upper_bound":1000.0,
"gene_reaction_rule":"KPN_04607",
"subsystem":"Nucleotide Salvage Pathway",
"notes":{
"original_bigg_ids":[
"23PDE7pp"
]
}
},
{
"id":"23PDE9pp",
"name":"2',3'-cyclic-nucleotide phosphodiesterase (GMP) (periplasm)",
"metabolites":{
"23cgmp_p":-1.0,
"3gmp_p":1.0,
"h2o_p":-1.0,
"h_p":1.0
},
"lower_bound":0.0,
"upper_bound":1000.0,
"gene_reaction_rule":"KPN_04607",
"subsystem":"Nucleotide Salvage Pathway",
"notes":{
"original_bigg_ids":[
"23PDE9pp"
]
}
},
{
"id":"26DAHtex",
"name":"Meso-2,6-Diaminoheptanedioate transport via diffusion (extracellular to periplasm)",
"metabolites":{
"26dap__M_e":-1.0,
"26dap__M_p":1.0
},
"lower_bound":-1000.0,
"upper_bound":1000.0,
"gene_reaction_rule":"KPN_02636 or KPN_02430 or KPN_00956 or KPN_01445",
"subsystem":"Transport, Outer Membrane Porin",
"notes":{
"original_bigg_ids":[
"26DAHtex"
]
}
},
{
"id":"2AGPA120tipp",
"name":"2-Acyl-sn-glycero-3-phosphatidate (n-C12:0) transporter via facilitated diffusion (periplasm)",
"metabolites":{
"2ddecg3p_c":1.0,
"2ddecg3p_p":-1.0
},
"lower_bound":0.0,
"upper_bound":1000.0,
"gene_reaction_rule":"KPN_03244",
"subsystem":"Tranpsort, Inner Membrane",
"notes":{
"original_bigg_ids":[
"2AGPA120tipp"
]
}
},
{
"id":"2AGPA140tipp",
"name":"2-Acyl-sn-glycero-3-phosphatidate (n-C14:0) transporter via facilitated diffusion (periplasm)",
"metabolites":{
"2tdecg3p_c":1.0,
"2tdecg3p_p":-1.0
},
"lower_bound":0.0,
"upper_bound":1000.0,
"gene_reaction_rule":"KPN_03244",
"subsystem":"Tranpsort, Inner Membrane",
"notes":{
"original_bigg_ids":[
"2AGPA140tipp"
]
}
},
{
"id":"2AGPA141tipp",
"name":"2-Acyl-sn-glycero-3-phosphatidate (n-C14:1) transporter via facilitated diffusion (periplasm)",
"metabolites":{
"2tdec7eg3p_c":1.0,
"2tdec7eg3p_p":-1.0
},
"lower_bound":0.0,
"upper_bound":1000.0,
"gene_reaction_rule":"KPN_03244",
"subsystem":"Tranpsort, Inner Membrane",
"notes":{
"original_bigg_ids":[
"2AGPA141tipp"
]
}
},
{
"id":"2AGPA160tipp",
"name":"2-Acyl-sn-glycero-3-phosphatidate (n-C16:0) transporter via facilitated diffusion (periplasm)",
"metabolites":{
"2hdecg3p_c":1.0,
"2hdecg3p_p":-1.0
},
"lower_bound":0.0,
"upper_bound":1000.0,
"gene_reaction_rule":"KPN_03244",
"subsystem":"Tranpsort, Inner Membrane",
"notes":{
"original_bigg_ids":[
"2AGPA160tipp"
]
}
},
{
"id":"2AGPA161tipp",
"name":"2-Acyl-sn-glycero-3-phosphatidate (n-C16:1) transporter via facilitated diffusion (periplasm)",
"metabolites":{
"2hdec9eg3p_c":1.0,
"2hdec9eg3p_p":-1.0
},
"lower_bound":0.0,
"upper_bound":1000.0,
"gene_reaction_rule":"KPN_03244",
"subsystem":"Tranpsort, Inner Membrane",
"notes":{
"original_bigg_ids":[
"2AGPA161tipp"
]
}
},
{
"id":"2AGPA180tipp",
"name":"2-Acyl-sn-glycero-3-phosphatidate (n-C18:0) transporter via facilitated diffusion (periplasm)",
"metabolites":{
"2odecg3p_c":1.0,
"2odecg3p_p":-1.0
},
"lower_bound":0.0,
"upper_bound":1000.0,
"gene_reaction_rule":"KPN_03244",
"subsystem":"Tranpsort, Inner Membrane",
"notes":{
"original_bigg_ids":[
"2AGPA180tipp"
]
}
},
{
"id":"2AGPA181tipp",
"name":"2-Acyl-sn-glycero-3-phosphatidate (n-C18:1) transporter via facilitated diffusion (periplasm)",
"metabolites":{
"2odec11eg3p_c":1.0,
"2odec11eg3p_p":-1.0
},
"lower_bound":0.0,
"upper_bound":1000.0,
"gene_reaction_rule":"KPN_03244",
"subsystem":"Tranpsort, Inner Membrane",
"notes":{
"original_bigg_ids":[
"2AGPA181tipp"
]
}
},
{
"id":"2AGPE120tipp",
"name":"2-Acyl-sn-glycero-3-phosphoethanolamine (n-C12:0) transporter via facilitated diffusion (periplasm)",
"metabolites":{
"2agpe120_c":1.0,
"2agpe120_p":-1.0
},
"lower_bound":0.0,
"upper_bound":1000.0,
"gene_reaction_rule":"KPN_03244",
"subsystem":"Tranpsort, Inner Membrane",
"notes":{
"original_bigg_ids":[
"2AGPE120tipp"
]
}
},
{
"id":"2AGPE140tipp",
"name":"2-Acyl-sn-glycero-3-phosphoethanolamine (n-C14:0) transporter via facilitated diffusion (periplasm)",
"metabolites":{
"2agpe140_c":1.0,
"2agpe140_p":-1.0
},
"lower_bound":0.0,
"upper_bound":1000.0,
"gene_reaction_rule":"KPN_03244",
"subsystem":"Tranpsort, Inner Membrane",
"notes":{
"original_bigg_ids":[
"2AGPE140tipp"
]
}
},
{
"id":"2AGPE141tipp",
"name":"2-Acyl-sn-glycero-3-phosphoethanolamine (n-C14:1) transporter via facilitated diffusion (periplasm)",
"metabolites":{
"2agpe141_c":1.0,
"2agpe141_p":-1.0
},
"lower_bound":0.0,
"upper_bound":1000.0,
"gene_reaction_rule":"KPN_03244",
"subsystem":"Tranpsort, Inner Membrane",
"notes":{
"original_bigg_ids":[
"2AGPE141tipp"
]
}
},
{
"id":"2AGPE160tipp",
"name":"2-Acyl-sn-glycero-3-phosphoethanolamine (n-C16:0) transporter via facilitated diffusion (periplasm)",
"metabolites":{
"2agpe160_c":1.0,
"2agpe160_p":-1.0
},
"lower_bound":0.0,
"upper_bound":1000.0,
"gene_reaction_rule":"KPN_03244",
"subsystem":"Tranpsort, Inner Membrane",
"notes":{
"original_bigg_ids":[
"2AGPE160tipp"
]
}
},
{
"id":"2AGPE161tipp",
"name":"2-Acyl-sn-glycero-3-phosphoethanolamine (n-C16:1) transporter via facilitated diffusion (periplasm)",
"metabolites":{
"2agpe161_c":1.0,
"2agpe161_p":-1.0
},
"lower_bound":0.0,
"upper_bound":1000.0,
"gene_reaction_rule":"KPN_03244",
"subsystem":"Tranpsort, Inner Membrane",
"notes":{
"original_bigg_ids":[
"2AGPE161tipp"
]
}
},
{
"id":"2AGPE180tipp",
"name":"2-Acyl-sn-glycero-3-phosphoethanolamine (n-C18:0) transporter via facilitated diffusion (periplasm)",
"metabolites":{
"2agpe180_c":1.0,
"2agpe180_p":-1.0
},
"lower_bound":0.0,
"upper_bound":1000.0,
"gene_reaction_rule":"KPN_03244",
"subsystem":"Tranpsort, Inner Membrane",
"notes":{
"original_bigg_ids":[
"2AGPE180tipp"
]
}
},
{
"id":"2AGPE181tipp",
"name":"2-Acyl-sn-glycero-3-phosphoethanolamine (n-C18:1) transporter via facilitated diffusion (periplasm)",
"metabolites":{
"2agpe181_c":1.0,
"2agpe181_p":-1.0
},
"lower_bound":0.0,
"upper_bound":1000.0,
"gene_reaction_rule":"KPN_03244",
"subsystem":"Tranpsort, Inner Membrane",
"notes":{
"original_bigg_ids":[
"2AGPE181tipp"
]
}
},
{
"id":"2AGPEAT120",
"name":"2-acyl-glycerophospho-ethanolamine acyltransferase (n-C12:0)",
"metabolites":{
"2agpe120_c":-1.0,
"amp_c":1.0,
"atp_c":-1.0,
"ddca_c":-1.0,
"pe120_c":1.0,
"ppi_c":1.0
},
"lower_bound":0.0,
"upper_bound":1000.0,
"gene_reaction_rule":"KPN_03245",
"subsystem":"Glycerophospholipid Metabolism",
"notes":{
"original_bigg_ids":[
"2AGPEAT120"
]
}
},
{
"id":"2AGPEAT140",
"name":"2-acyl-glycerophospho-ethanolamine acyltransferase (n-C14:0)",
"metabolites":{
"2agpe140_c":-1.0,
"amp_c":1.0,
"atp_c":-1.0,
"pe140_c":1.0,
"ppi_c":1.0,
"ttdca_c":-1.0
},
"lower_bound":0.0,
"upper_bound":1000.0,
"gene_reaction_rule":"KPN_03245",
"subsystem":"Glycerophospholipid Metabolism",
"notes":{
"original_bigg_ids":[
"2AGPEAT140"
]
}
},
{
"id":"2AGPEAT141",
"name":"2-acyl-glycerophospho-ethanolamine acyltransferase (n-C14:1)",
"metabolites":{
"2agpe141_c":-1.0,
"amp_c":1.0,
"atp_c":-1.0,
"pe141_c":1.0,
"ppi_c":1.0,
"ttdcea_c":-1.0
},
"lower_bound":0.0,
"upper_bound":1000.0,
"gene_reaction_rule":"KPN_03245",
"subsystem":"Glycerophospholipid Metabolism",
"notes":{
"original_bigg_ids":[
"2AGPEAT141"
]
}
},
{
"id":"2AGPEAT160",
"name":"2-acyl-glycerophospho-ethanolamine acyltransferase (n-C16:0)",
"metabolites":{
"2agpe160_c":-1.0,
"amp_c":1.0,
"atp_c":-1.0,
"hdca_c":-1.0,
"pe160_c":1.0,
"ppi_c":1.0
},
"lower_bound":0.0,
"upper_bound":1000.0,
"gene_reaction_rule":"KPN_03245",
"subsystem":"Glycerophospholipid Metabolism",
"notes":{
"original_bigg_ids":[
"2AGPEAT160"
]
}
},
{
"id":"2AGPEAT161",
"name":"2-acyl-glycerophospho-ethanolamine acyltransferase (n-C16:1)",
"metabolites":{
"2agpe161_c":-1.0,
"amp_c":1.0,
"atp_c":-1.0,
"hdcea_c":-1.0,
"pe161_c":1.0,
"ppi_c":1.0
},
"lower_bound":0.0,
"upper_bound":1000.0,
"gene_reaction_rule":"KPN_03245",
"subsystem":"Glycerophospholipid Metabolism",
"notes":{
"original_bigg_ids":[
"2AGPEAT161"
]
}
},
{
"id":"2AGPEAT180",
"name":"2-acyl-glycerophospho-ethanolamine acyltransferase (n-C18:0)",
"metabolites":{
"2agpe180_c":-1.0,
"amp_c":1.0,
"atp_c":-1.0,
"ocdca_c":-1.0,
"pe180_c":1.0,
"ppi_c":1.0
},
"lower_bound":0.0,
"upper_bound":1000.0,
"gene_reaction_rule":"KPN_03245",
"subsystem":"Glycerophospholipid Metabolism",
"notes":{
"original_bigg_ids":[
"2AGPEAT180"
]
}
},
{
"id":"2AGPEAT181",
"name":"2-acyl-glycerophospho-ethanolamine acyltransferase (n-C18:1)",
"metabolites":{
"2agpe181_c":-1.0,
"amp_c":1.0,
"atp_c":-1.0,
"ocdcea_c":-1.0,
"pe181_c":1.0,
"ppi_c":1.0
},
"lower_bound":0.0,
"upper_bound":1000.0,
"gene_reaction_rule":"KPN_03245",
"subsystem":"Glycerophospholipid Metabolism",
"notes":{
"original_bigg_ids":[
"2AGPEAT181"
]
}
},
{
"id":"2AGPG120tipp",
"name":"2-Acyl-sn-glycero-3-phosphoglycerol (n-C12:0) transporter via facilitated diffusion (periplasm)",
"metabolites":{
"2agpg120_c":1.0,
"2agpg120_p":-1.0
},
"lower_bound":0.0,
"upper_bound":1000.0,
"gene_reaction_rule":"KPN_03244",
"subsystem":"Tranpsort, Inner Membrane",
"notes":{
"original_bigg_ids":[
"2AGPG120tipp"
]
}
},
{
"id":"2AGPG140tipp",
"name":"2-Acyl-sn-glycero-3-phosphoglycerol (n-C14:0) transporter via facilitated diffusion (periplasm)",
"metabolites":{
"2agpg140_c":1.0,
"2agpg140_p":-1.0
},
"lower_bound":0.0,
"upper_bound":1000.0,
"gene_reaction_rule":"KPN_03244",
"subsystem":"Tranpsort, Inner Membrane",
"notes":{
"original_bigg_ids":[
"2AGPG140tipp"
]
}
},
{
"id":"2AGPG141tipp",
"name":"2-Acyl-sn-glycero-3-phosphoglycerol (n-C14:1) transporter via facilitated diffusion (periplasm)",
"metabolites":{
"2agpg141_c":1.0,
"2agpg141_p":-1.0
},
"lower_bound":0.0,
"upper_bound":1000.0,
"gene_reaction_rule":"KPN_03244",
"subsystem":"Tranpsort, Inner Membrane",
"notes":{
"original_bigg_ids":[
"2AGPG141tipp"
]
}
},
{
"id":"2AGPG160tipp",
"name":"2-Acyl-sn-glycero-3-phosphoglycerol (n-C16:0) transporter via facilitated diffusion (periplasm)",
"metabolites":{
"2agpg160_c":1.0,
"2agpg160_p":-1.0
},
"lower_bound":0.0,
"upper_bound":1000.0,
"gene_reaction_rule":"KPN_03244",
"subsystem":"Tranpsort, Inner Membrane",
"notes":{
"original_bigg_ids":[
"2AGPG160tipp"
]
}
},
{
"id":"2AGPG161tipp",
"name":"2-Acyl-sn-glycero-3-phosphoglycerol (n-C16:1) transporter via facilitated diffusion (periplasm)",
"metabolites":{
"2agpg161_c":1.0,
"2agpg161_p":-1.0
},
"lower_bound":0.0,
"upper_bound":1000.0,
"gene_reaction_rule":"KPN_03244",
"subsystem":"Tranpsort, Inner Membrane",
"notes":{
"original_bigg_ids":[
"2AGPG161tipp"
]
}
},
{
"id":"2AGPG180tipp",
"name":"2-Acyl-sn-glycero-3-phosphoglycerol (n-C18:0) transporter via facilitated diffusion (periplasm)",
"metabolites":{
"2agpg180_c":1.0,
"2agpg180_p":-1.0
},
"lower_bound":0.0,
"upper_bound":1000.0,
"gene_reaction_rule":"KPN_03244",
"subsystem":"Tranpsort, Inner Membrane",
"notes":{
"original_bigg_ids":[
"2AGPG180tipp"
]
}
},
{
"id":"2AGPG181tipp",
"name":"2-Acyl-sn-glycero-3-phosphoglycerol (n-C18:1) transporter via facilitated diffusion (periplasm)",
"metabolites":{
"2agpg181_c":1.0,
"2agpg181_p":-1.0
},
"lower_bound":0.0,
"upper_bound":1000.0,
"gene_reaction_rule":"KPN_03244",
"subsystem":"Tranpsort, Inner Membrane",
"notes":{
"original_bigg_ids":[
"2AGPG181tipp"
]
}
},
{
"id":"2AGPGAT120",
"name":"2-acyl-glycerophospho-glycerol acyltransferase (n-C12:0)",
"metabolites":{
"2agpg120_c":-1.0,
"amp_c":1.0,
"atp_c":-1.0,
"ddca_c":-1.0,
"pg120_c":1.0,
"ppi_c":1.0
},
"lower_bound":0.0,
"upper_bound":1000.0,
"gene_reaction_rule":"KPN_03245",
"subsystem":"Glycerophospholipid Metabolism",
"notes":{
"original_bigg_ids":[
"2AGPGAT120"
]
}
},
{
"id":"2AGPGAT140",
"name":"2-acyl-glycerophospho-glycerol acyltransferase (n-C14:0)",
"metabolites":{
"2agpg140_c":-1.0,
"amp_c":1.0,
"atp_c":-1.0,
"pg140_c":1.0,
"ppi_c":1.0,
"ttdca_c":-1.0
},
"lower_bound":0.0,
"upper_bound":1000.0,
"gene_reaction_rule":"KPN_03245",
"subsystem":"Glycerophospholipid Metabolism",
"notes":{
"original_bigg_ids":[
"2AGPGAT140"
]
}
},
{
"id":"2AGPGAT141",
"name":"2-acyl-glycerophospho-glycerol acyltransferase (n-C14:1)",
"metabolites":{
"2agpg141_c":-1.0,
"amp_c":1.0,
"atp_c":-1.0,
"pg141_c":1.0,
"ppi_c":1.0,
"ttdcea_c":-1.0
},
"lower_bound":0.0,
"upper_bound":1000.0,
"gene_reaction_rule":"KPN_03245",
"subsystem":"Glycerophospholipid Metabolism",
"notes":{
"original_bigg_ids":[
"2AGPGAT141"
]
}
},
{
"id":"2AGPGAT160",
"name":"2-acyl-glycerophospho-glycerol acyltransferase (n-C16:0)",
"metabolites":{
"2agpg160_c":-1.0,
"amp_c":1.0,
"atp_c":-1.0,
"hdca_c":-1.0,
"pg160_c":1.0,
"ppi_c":1.0
},
"lower_bound":0.0,
"upper_bound":1000.0,
"gene_reaction_rule":"KPN_03245",
"subsystem":"Glycerophospholipid Metabolism",
"notes":{
"original_bigg_ids":[
"2AGPGAT160"
]
}
},
{
"id":"2AGPGAT161",
"name":"2-acyl-glycerophospho-glycerol acyltransferase (n-C16:1)",
"metabolites":{
"2agpg161_c":-1.0,
"amp_c":1.0,
"atp_c":-1.0,
"hdcea_c":-1.0,
"pg161_c":1.0,
"ppi_c":1.0
},
"lower_bound":0.0,
"upper_bound":1000.0,
"gene_reaction_rule":"KPN_03245",
"subsystem":"Glycerophospholipid Metabolism",
"notes":{
"original_bigg_ids":[
"2AGPGAT161"
]
}
},
{
"id":"2AGPGAT180",
"name":"2-acyl-glycerophospho-glycerol acyltransferase (n-C18:0)",
"metabolites":{
"2agpg180_c":-1.0,
"amp_c":1.0,
"atp_c":-1.0,
"ocdca_c":-1.0,
"pg180_c":1.0,
"ppi_c":1.0
},
"lower_bound":0.0,
"upper_bound":1000.0,
"gene_reaction_rule":"KPN_03245",
"subsystem":"Glycerophospholipid Metabolism",
"notes":{
"original_bigg_ids":[
"2AGPGAT180"
]
}
},
{
"id":"2AGPGAT181",
"name":"2-acyl-glycerophospho-glycerol acyltransferase (n-C18:1)",
"metabolites":{
"2agpg181_c":-1.0,
"amp_c":1.0,
"atp_c":-1.0,
"ocdcea_c":-1.0,
"pg181_c":1.0,
"ppi_c":1.0
},
"lower_bound":0.0,
"upper_bound":1000.0,
"gene_reaction_rule":"KPN_03245",
"subsystem":"Glycerophospholipid Metabolism",
"notes":{
"original_bigg_ids":[
"2AGPGAT181"
]
}
},
{
"id":"2DGLCNRx",
"name":"2-dehydro-D-gluconate reductase (NADH)",
"metabolites":{
"2dhglcn_c":-1.0,
"glcn_c":1.0,
"h_c":-1.0,
"nad_c":1.0,
"nadh_c":-1.0
},
"lower_bound":0.0,
"upper_bound":1000.0,
"gene_reaction_rule":"KPN_03915",
"subsystem":"Alternate Carbon Metabolism",
"notes":{
"original_bigg_ids":[
"2DGLCNRx"
]
}
},
{
"id":"2DGLCNRy",
"name":"2-dehydro-D-gluconate reductase (NADPH)",
"metabolites":{
"2dhglcn_c":-1.0,
"glcn_c":1.0,
"h_c":-1.0,
"nadp_c":1.0,
"nadph_c":-1.0
},
"lower_bound":0.0,
"upper_bound":1000.0,
"gene_reaction_rule":"KPN_03915",
"subsystem":"Alternate Carbon Metabolism",
"notes":{
"original_bigg_ids":[
"2DGLCNRy"
]
}
},
{
"id":"2DGULRx",
"name":"2-dehydro-L-gulonate reductase (NADH)",
"metabolites":{
"2dhguln_c":-1.0,
"h_c":-1.0,
"idon__L_c":1.0,
"nad_c":1.0,
"nadh_c":-1.0
},
"lower_bound":0.0,
"upper_bound":1000.0,
"gene_reaction_rule":"KPN_03915",
"subsystem":"Alternate Carbon Metabolism",
"notes":{
"original_bigg_ids":[
"2DGULRx"
]
}
},
{
"id":"2DGULRy",
"name":"2-dehydro-L-gulonate reductase (NADPH)",
"metabolites":{
"2dhguln_c":-1.0,
"h_c":-1.0,
"idon__L_c":1.0,
"nadp_c":1.0,
"nadph_c":-1.0
},
"lower_bound":0.0,
"upper_bound":1000.0,
"gene_reaction_rule":"KPN_03915",
"subsystem":"Alternate Carbon Metabolism",
"notes":{
"original_bigg_ids":[
"2DGULRy"
]
}
},
{
"id":"2INSD",
"name":"2-Inosose dehydratase",
"metabolites":{
"2ins_c":-1.0,
"dkdi_c":1.0,
"h2o_c":1.0
},
"lower_bound":0.0,
"upper_bound":1000.0,
"gene_reaction_rule":"KPN_04677",
"subsystem":"Inositol Metabolism",
"notes":{
"original_bigg_ids":[
"2INSD"
]
}
},
{
"id":"2MAHMP",
"name":"2-Methyl-4-amino-5-hydroxymethylpyrimidine diphosphatase",
"metabolites":{
"2mahmp_c":-1.0,
"4ampm_c":1.0,
"h2o_c":-1.0,
"h_c":1.0,
"pi_c":1.0
},
"lower_bound":0.0,
"upper_bound":1000.0,
"gene_reaction_rule":"KPN_00408 or KPN_01142",
"subsystem":"Cofactor and Prosthetic Group Biosynthesis",
"notes":{
"original_bigg_ids":[
"2MAHMP"
]
}
},
{
"id":"34dhpactex",
"name":"Dihydroxyphenylacetaldehyde transport via diffusion (extracellular to periplasm)",
"metabolites":{
"34dhpac_e":-1.0,
"34dhpac_p":1.0
},
"lower_bound":-1000.0,
"upper_bound":1000.0,
"gene_reaction_rule":"KPN_02636 or KPN_02430 or KPN_00956 or KPN_01445",
"subsystem":"Transport, Outer Membrane Porin",
"notes":{
"original_bigg_ids":[
"34dhpactex"
]
}
},
{
"id":"3AMPtex",
"name":"3AMP transport via diffusion (extracellular to periplasm)",
"metabolites":{
"3amp_e":-1.0,
"3amp_p":1.0
},
"lower_bound":-1000.0,
"upper_bound":1000.0,
"gene_reaction_rule":"KPN_02636 or KPN_02430 or KPN_00956 or KPN_01445",
"subsystem":"Transport, Outer Membrane Porin",
"notes":{
"original_bigg_ids":[
"3AMPtex"
]
}
},
{
"id":"3CMPtex",
"name":"3CMP transport via diffusion (extracellular to periplasm)",
"metabolites":{
"3cmp_e":-1.0,
"3cmp_p":1.0
},
"lower_bound":-1000.0,
"upper_bound":1000.0,
"gene_reaction_rule":"KPN_02636 or KPN_02430 or KPN_00956 or KPN_01445",
"subsystem":"Transport, Outer Membrane Porin",
"notes":{
"original_bigg_ids":[
"3CMPtex"
]
}
},
{
"id":"3GMPtex",
"name":"3GMP transport via diffusion (extracellular to periplasm)",
"metabolites":{
"3gmp_e":-1.0,
"3gmp_p":1.0
},
"lower_bound":-1000.0,
"upper_bound":1000.0,
"gene_reaction_rule":"KPN_02636 or KPN_02430 or KPN_00956 or KPN_01445",
"subsystem":"Transport, Outer Membrane Porin",
"notes":{
"original_bigg_ids":[
"3GMPtex"
]
}
},
{
"id":"3HAD100",
"name":"3-hydroxyacyl-[acyl-carrier-protein] dehydratase (n-C10:0)",
"metabolites":{
"3hdecACP_c":-1.0,
"h2o_c":1.0,
"tdec2eACP_c":1.0
},
"lower_bound":0.0,
"upper_bound":1000.0,
"gene_reaction_rule":"KPN_00193 or KPN_00983",
"subsystem":"Cell Envelope Biosynthesis",
"notes":{
"original_bigg_ids":[
"3HAD100"
]
}
},
{
"id":"3HAD120",
"name":"3-hydroxyacyl-[acyl-carrier-protein] dehydratase (n-C12:0)",
"metabolites":{
"3hddecACP_c":-1.0,
"h2o_c":1.0,
"tddec2eACP_c":1.0
},
"lower_bound":0.0,
"upper_bound":1000.0,
"gene_reaction_rule":"KPN_00193 or KPN_00983",
"subsystem":"Cell Envelope Biosynthesis",
"notes":{
"original_bigg_ids":[
"3HAD120"
]
}
},
{
"id":"3HAD121",
"name":"3-hydroxyacyl-[acyl-carrier-protein] dehydratase (n-C12:1)",
"metabolites":{
"3hcddec5eACP_c":-1.0,
"h2o_c":1.0,
"t3c5ddeceACP_c":1.0
},
"lower_bound":0.0,
"upper_bound":1000.0,
"gene_reaction_rule":"KPN_00193 or KPN_00983",
"subsystem":"Cell Envelope Biosynthesis",
"notes":{
"original_bigg_ids":[
"3HAD121"
]
}
},
{
"id":"3HAD140",
"name":"3-hydroxyacyl-[acyl-carrier-protein] dehydratase (n-C14:0)",
"metabolites":{
"3hmrsACP_c":-1.0,
"h2o_c":1.0,
"tmrs2eACP_c":1.0
},
"lower_bound":0.0,
"upper_bound":1000.0,
"gene_reaction_rule":"KPN_00193 or KPN_00983",
"subsystem":"Cell Envelope Biosynthesis",
"notes":{
"original_bigg_ids":[
"3HAD140"
]
}
},
{
"id":"3HAD141",
"name":"3-hydroxyacyl-[acyl-carrier-protein] dehydratase (n-C14:1)",
"metabolites":{
"3hcmrs7eACP_c":-1.0,
"h2o_c":1.0,
"t3c7mrseACP_c":1.0
},
"lower_bound":0.0,
"upper_bound":1000.0,
"gene_reaction_rule":"KPN_00983 or KPN_00193",
"subsystem":"Cell Envelope Biosynthesis",
"notes":{
"original_bigg_ids":[
"3HAD141"
]
}
},
{
"id":"3HAD160",
"name":"3-hydroxyacyl-[acyl-carrier-protein] dehydratase (n-C16:0)",
"metabolites":{
"3hpalmACP_c":-1.0,
"h2o_c":1.0,
"tpalm2eACP_c":1.0
},
"lower_bound":0.0,
"upper_bound":1000.0,
"gene_reaction_rule":"KPN_00983 or KPN_00193",
"subsystem":"Cell Envelope Biosynthesis",
"notes":{
"original_bigg_ids":[
"3HAD160"
]
}
},
{
"id":"3HAD161",
"name":"3-hydroxyacyl-[acyl-carrier-protein] dehydratase (n-C16:1)",
"metabolites":{
"3hcpalm9eACP_c":-1.0,
"h2o_c":1.0,
"t3c9palmeACP_c":1.0
},
"lower_bound":0.0,
"upper_bound":1000.0,
"gene_reaction_rule":"KPN_00193 or KPN_00983",
"subsystem":"Cell Envelope Biosynthesis",
"notes":{
"original_bigg_ids":[
"3HAD161"
]
}
},
{
"id":"3HAD180",
"name":"3-hydroxyacyl-[acyl-carrier-protein] dehydratase (n-C18:0)",
"metabolites":{
"3hoctaACP_c":-1.0,
"h2o_c":1.0,
"toctd2eACP_c":1.0
},
"lower_bound":0.0,
"upper_bound":1000.0,
"gene_reaction_rule":"KPN_00983 or KPN_00193",
"subsystem":"Cell Envelope Biosynthesis",
"notes":{
"original_bigg_ids":[
"3HAD180"
]
}
},
{
"id":"3HAD181",
"name":"3-hydroxyacyl-[acyl-carrier-protein] dehydratase (n-C18:1)",
"metabolites":{
"3hcvac11eACP_c":-1.0,
"h2o_c":1.0,
"t3c11vaceACP_c":1.0
},
"lower_bound":0.0,
"upper_bound":1000.0,
"gene_reaction_rule":"KPN_00193 or KPN_00983",
"subsystem":"Cell Envelope Biosynthesis",
"notes":{
"original_bigg_ids":[
"3HAD181"
]
}
},
{
"id":"3HAD40",
"name":"3-hydroxyacyl-[acyl-carrier-protein] dehydratase (n-C4:0)",
"metabolites":{
"3haACP_c":-1.0,
"but2eACP_c":1.0,
"h2o_c":1.0
},
"lower_bound":0.0,
"upper_bound":1000.0,
"gene_reaction_rule":"KPN_00193 or KPN_00983",
"subsystem":"Cell Envelope Biosynthesis",
"notes":{
"original_bigg_ids":[
"3HAD40"
]
}
},
{
"id":"3HAD60",
"name":"3-hydroxyacyl-[acyl-carrier-protein] dehydratase (n-C6:0)",
"metabolites":{
"3hhexACP_c":-1.0,
"h2o_c":1.0,
"thex2eACP_c":1.0
},
"lower_bound":0.0,
"upper_bound":1000.0,
"gene_reaction_rule":"KPN_00983 or KPN_00193",
"subsystem":"Cell Envelope Biosynthesis",
"notes":{
"original_bigg_ids":[
"3HAD60"
]
}
},
{
"id":"3HAD80",
"name":"3-hydroxyacyl-[acyl-carrier-protein] dehydratase (n-C8:0)",
"metabolites":{
"3hoctACP_c":-1.0,
"h2o_c":1.0,
"toct2eACP_c":1.0
},
"lower_bound":0.0,
"upper_bound":1000.0,
"gene_reaction_rule":"KPN_00193 or KPN_00983",
"subsystem":"Cell Envelope Biosynthesis",
"notes":{
"original_bigg_ids":[
"3HAD80"
]
}
},
{
"id":"3HCINNMH",
"name":"3-hydroxycinnamate hydroxylase",
"metabolites":{
"3hcinnm_c":-1.0,
"dhcinnm_c":1.0,
"h2o_c":1.0,
"h_c":-1.0,
"nad_c":1.0,
"nadh_c":-1.0,
"o2_c":-1.0
},
"lower_bound":0.0,
"upper_bound":1000.0,
"gene_reaction_rule":"KPN_02122",
"subsystem":"Alternate Carbon Metabolism",
"notes":{
"original_bigg_ids":[
"3HCINNMH"
]
}
},
{
"id":"3HPPPNH",
"name":"3-(3-hydroxy-phenyl)propionate hydroxylase",
"metabolites":{
"3hpppn_c":-1.0,
"dhpppn_c":1.0,
"h2o_c":1.0,
"h_c":-1.0,
"nad_c":1.0,
"nadh_c":-1.0,
"o2_c":-1.0
},
"lower_bound":0.0,
"upper_bound":1000.0,
"gene_reaction_rule":"KPN_02122",
"subsystem":"Alternate Carbon Metabolism",
"notes":{
"original_bigg_ids":[
"3HPPPNH"
]
}
},
{
"id":"3NTD2pp",
"name":"3'-nucleotidase (UMP) (periplasm)",
"metabolites":{
"3ump_p":-1.0,
"h2o_p":-1.0,
"pi_p":1.0,
"uri_p":1.0
},
"lower_bound":0.0,
"upper_bound":1000.0,
"gene_reaction_rule":"KPN_04607",
"subsystem":"Nucleotide Salvage Pathway",
"notes":{
"original_bigg_ids":[
"3NTD2pp"
]
}
},
{
"id":"3NTD4pp",
"name":"3'-nucleotidase (CMP) (periplasm)",
"metabolites":{
"3cmp_p":-1.0,
"cytd_p":1.0,
"h2o_p":-1.0,
"pi_p":1.0
},
"lower_bound":0.0,
"upper_bound":1000.0,
"gene_reaction_rule":"KPN_04607",
"subsystem":"Nucleotide Salvage Pathway",
"notes":{
"original_bigg_ids":[
"3NTD4pp"
]
}
},
{
"id":"3NTD7pp",
"name":"3'-nucleotidase (AMP) (periplasm)",
"metabolites":{
"3amp_p":-1.0,
"adn_p":1.0,
"h2o_p":-1.0,
"pi_p":1.0
},
"lower_bound":0.0,
"upper_bound":1000.0,
"gene_reaction_rule":"KPN_04607",
"subsystem":"Nucleotide Salvage Pathway",
"notes":{
"original_bigg_ids":[
"3NTD7pp"
]
}
},
{
"id":"3NTD9pp",
"name":"3'-nucleotidase (GMP) (periplasm)",
"metabolites":{
"3gmp_p":-1.0,
"gsn_p":1.0,
"h2o_p":-1.0,
"pi_p":1.0
},
"lower_bound":0.0,
"upper_bound":1000.0,
"gene_reaction_rule":"KPN_04607",
"subsystem":"Nucleotide Salvage Pathway",
"notes":{
"original_bigg_ids":[
"3NTD9pp"
]
}
},
{
"id":"3OADPCOAT",
"name":"3-oxoadipate CoA-transferase",
"metabolites":{
"3oxoadp_c":-1.0,
"oxadpcoa_c":1.0,
"succ_c":1.0,
"succoa_c":-1.0
},
"lower_bound":0.0,
"upper_bound":1000.0,
"gene_reaction_rule":"KPN_01538 and KPN_01539",
"subsystem":"Benzoate degradation",
"notes":{
"original_bigg_ids":[
"3OADPCOAT"
]
}
},
{
"id":"3OAR100",
"name":"3-oxoacyl-[acyl-carrier-protein] reductase (n-C10:0)",
"metabolites":{
"3hdecACP_c":1.0,
"3odecACP_c":-1.0,
"h_c":-1.0,
"nadp_c":1.0,
"nadph_c":-1.0
},
"lower_bound":-1000.0,
"upper_bound":1000.0,
"gene_reaction_rule":"KPN_01091",
"subsystem":"Cell Envelope Biosynthesis",
"notes":{
"original_bigg_ids":[
"3OAR100"
]
}
},
{
"id":"3OAR120",
"name":"3-oxoacyl-[acyl-carrier-protein] reductase (n-C12:0)",
"metabolites":{
"3hddecACP_c":1.0,
"3oddecACP_c":-1.0,
"h_c":-1.0,
"nadp_c":1.0,
"nadph_c":-1.0
},
"lower_bound":-1000.0,
"upper_bound":1000.0,
"gene_reaction_rule":"KPN_01091",
"subsystem":"Cell Envelope Biosynthesis",
"notes":{
"original_bigg_ids":[
"3OAR120"
]
}
},
{
"id":"3OAR121",
"name":"3-oxoacyl-[acyl-carrier-protein] reductase (n-C12:1)",
"metabolites":{
"3hcddec5eACP_c":1.0,
"3ocddec5eACP_c":-1.0,
"h_c":-1.0,
"nadp_c":1.0,
"nadph_c":-1.0
},
"lower_bound":0.0,
"upper_bound":1000.0,
"gene_reaction_rule":"KPN_01091",
"subsystem":"Cell Envelope Biosynthesis",
"notes":{
"original_bigg_ids":[
"3OAR121"
]
}
},
{
"id":"3OAR140",
"name":"3-oxoacyl-[acyl-carrier-protein] reductase (n-C14:0)",
"metabolites":{
"3hmrsACP_c":1.0,
"3omrsACP_c":-1.0,
"h_c":-1.0,
"nadp_c":1.0,
"nadph_c":-1.0
},
"lower_bound":-1000.0,
"upper_bound":1000.0,
"gene_reaction_rule":"KPN_01091",
"subsystem":"Cell Envelope Biosynthesis",
"notes":{
"original_bigg_ids":[
"3OAR140"
]
}
},
{
"id":"3OAR141",
"name":"3-oxoacyl-[acyl-carrier-protein] reductase (n-C14:1)",
"metabolites":{
"3hcmrs7eACP_c":1.0,
"3ocmrs7eACP_c":-1.0,
"h_c":-1.0,
"nadp_c":1.0,
"nadph_c":-1.0
},
"lower_bound":0.0,
"upper_bound":1000.0,
"gene_reaction_rule":"KPN_01091",
"subsystem":"Cell Envelope Biosynthesis",
"notes":{
"original_bigg_ids":[
"3OAR141"
]
}
},
{
"id":"3OAR160",
"name":"3-oxoacyl-[acyl-carrier-protein] reductase (n-C16:0)",
"metabolites":{
"3hpalmACP_c":1.0,
"3opalmACP_c":-1.0,
"h_c":-1.0,
"nadp_c":1.0,
"nadph_c":-1.0
},
"lower_bound":-1000.0,
"upper_bound":1000.0,
"gene_reaction_rule":"KPN_01091",
"subsystem":"Cell Envelope Biosynthesis",
"notes":{
"original_bigg_ids":[
"3OAR160"
]
}
},
{
"id":"3OAR161",
"name":"3-oxoacyl-[acyl-carrier-protein] reductase (n-C16:1)",
"metabolites":{
"3hcpalm9eACP_c":1.0,
"3ocpalm9eACP_c":-1.0,
"h_c":-1.0,
"nadp_c":1.0,
"nadph_c":-1.0
},
"lower_bound":0.0,
"upper_bound":1000.0,
"gene_reaction_rule":"KPN_01091",
"subsystem":"Cell Envelope Biosynthesis",
"notes":{
"original_bigg_ids":[
"3OAR161"
]
}
},
{
"id":"3OAR180",
"name":"3-oxoacyl-[acyl-carrier-protein] reductase (n-C18:0)",
"metabolites":{
"3hoctaACP_c":1.0,
"3ooctdACP_c":-1.0,
"h_c":-1.0,
"nadp_c":1.0,
"nadph_c":-1.0
},
"lower_bound":-1000.0,
"upper_bound":1000.0,
"gene_reaction_rule":"KPN_01091",
"subsystem":"Cell Envelope Biosynthesis",
"notes":{
"original_bigg_ids":[
"3OAR180"
]
}
},
{
"id":"3OAR181",
"name":"3-oxoacyl-[acyl-carrier-protein] reductase (n-C18:1)",
"metabolites":{
"3hcvac11eACP_c":1.0,
"3ocvac11eACP_c":-1.0,
"h_c":-1.0,
"nadp_c":1.0,
"nadph_c":-1.0
},
"lower_bound":0.0,
"upper_bound":1000.0,
"gene_reaction_rule":"KPN_01091",
"subsystem":"Cell Envelope Biosynthesis",
"notes":{
"original_bigg_ids":[
"3OAR181"
]
}
},
{
"id":"3OAR40",
"name":"3-oxoacyl-[acyl-carrier-protein] reductase (n-C4:0)",
"metabolites":{
"3haACP_c":1.0,
"actACP_c":-1.0,
"h_c":-1.0,
"nadp_c":1.0,
"nadph_c":-1.0
},
"lower_bound":-1000.0,
"upper_bound":1000.0,
"gene_reaction_rule":"KPN_01091",
"subsystem":"Cell Envelope Biosynthesis",
"notes":{
"original_bigg_ids":[
"3OAR40"
]
}
},
{
"id":"3OAR60",
"name":"3-oxoacyl-[acyl-carrier-protein] reductase (n-C6:0)",
"metabolites":{
"3hhexACP_c":1.0,
"3ohexACP_c":-1.0,
"h_c":-1.0,
"nadp_c":1.0,
"nadph_c":-1.0
},
"lower_bound":-1000.0,
"upper_bound":1000.0,
"gene_reaction_rule":"KPN_01091",
"subsystem":"Cell Envelope Biosynthesis",
"notes":{
"original_bigg_ids":[
"3OAR60"
]
}
},
{
"id":"3OAR80",
"name":"3-oxoacyl-[acyl-carrier-protein] reductase (n-C8:0)",
"metabolites":{
"3hoctACP_c":1.0,
"3ooctACP_c":-1.0,
"h_c":-1.0,
"nadp_c":1.0,
"nadph_c":-1.0
},
"lower_bound":-1000.0,
"upper_bound":1000.0,
"gene_reaction_rule":"KPN_01091",
"subsystem":"Cell Envelope Biosynthesis",
"notes":{
"original_bigg_ids":[
"3OAR80"
]
}
},
{
"id":"3OAS100",
"name":"3-oxoacyl-[acyl-carrier-protein] synthase (n-C10:0)",
"metabolites":{
"3odecACP_c":1.0,
"ACP_c":1.0,
"co2_c":1.0,
"h_c":-1.0,
"malACP_c":-1.0,
"ocACP_c":-1.0
},
"lower_bound":0.0,
"upper_bound":1000.0,
"gene_reaction_rule":"KPN_01093 or KPN_02713",
"subsystem":"Cell Envelope Biosynthesis",
"notes":{
"original_bigg_ids":[
"3OAS100"
]
}
},
{
"id":"3OAS120",
"name":"3-oxoacyl-[acyl-carrier-protein] synthase (n-C12:0)",
"metabolites":{
"3oddecACP_c":1.0,
"ACP_c":1.0,
"co2_c":1.0,
"dcaACP_c":-1.0,
"h_c":-1.0,
"malACP_c":-1.0
},
"lower_bound":0.0,
"upper_bound":1000.0,
"gene_reaction_rule":"KPN_02713 or KPN_01093",
"subsystem":"Cell Envelope Biosynthesis",
"notes":{
"original_bigg_ids":[
"3OAS120"
]
}
},
{
"id":"3OAS121",
"name":"3-oxoacyl-[acyl-carrier-protein] synthase (n-C12:1)",
"metabolites":{
"3ocddec5eACP_c":1.0,
"ACP_c":1.0,
"cdec3eACP_c":-1.0,
"co2_c":1.0,
"h_c":-1.0,
"malACP_c":-1.0
},
"lower_bound":0.0,
"upper_bound":1000.0,
"gene_reaction_rule":"KPN_02713",
"subsystem":"Cell Envelope Biosynthesis",
"notes":{
"original_bigg_ids":[
"3OAS121"
]
}
},
{
"id":"3OAS140",
"name":"3-oxoacyl-[acyl-carrier-protein] synthase (n-C14:0)",
"metabolites":{
"3omrsACP_c":1.0,
"ACP_c":1.0,
"co2_c":1.0,
"ddcaACP_c":-1.0,
"h_c":-1.0,
"malACP_c":-1.0
},
"lower_bound":0.0,
"upper_bound":1000.0,
"gene_reaction_rule":"KPN_01093 or KPN_02713",
"subsystem":"Cell Envelope Biosynthesis",
"notes":{
"original_bigg_ids":[
"3OAS140"
]
}
},
{
"id":"3OAS141",
"name":"3-oxoacyl-[acyl-carrier-protein] synthase (n-C14:1)",
"metabolites":{
"3ocmrs7eACP_c":1.0,
"ACP_c":1.0,
"cddec5eACP_c":-1.0,
"co2_c":1.0,
"h_c":-1.0,
"malACP_c":-1.0
},
"lower_bound":0.0,
"upper_bound":1000.0,
"gene_reaction_rule":"KPN_02713",
"subsystem":"Cell Envelope Biosynthesis",
"notes":{
"original_bigg_ids":[
"3OAS141"
]
}
},
{
"id":"3OAS160",
"name":"3-oxoacyl-[acyl-carrier-protein] synthase (n-C16:0)",
"metabolites":{
"3opalmACP_c":1.0,
"ACP_c":1.0,
"co2_c":1.0,
"h_c":-1.0,
"malACP_c":-1.0,
"myrsACP_c":-1.0
},
"lower_bound":0.0,
"upper_bound":1000.0,
"gene_reaction_rule":"KPN_02713 or KPN_01093",
"subsystem":"Cell Envelope Biosynthesis",
"notes":{
"original_bigg_ids":[
"3OAS160"
]
}
},
{
"id":"3OAS161",
"name":"3-oxoacyl-[acyl-carrier-protein] synthase (n-C16:1)",
"metabolites":{
"3ocpalm9eACP_c":1.0,
"ACP_c":1.0,
"co2_c":1.0,
"h_c":-1.0,
"malACP_c":-1.0,
"tdeACP_c":-1.0
},
"lower_bound":0.0,
"upper_bound":1000.0,
"gene_reaction_rule":"KPN_02713",
"subsystem":"Cell Envelope Biosynthesis",
"notes":{
"original_bigg_ids":[
"3OAS161"
]
}
},
{
"id":"3OAS180",
"name":"3-oxoacyl-[acyl-carrier-protein] synthase (n-C18:0)",
"metabolites":{
"3ooctdACP_c":1.0,
"ACP_c":1.0,
"co2_c":1.0,
"h_c":-1.0,
"malACP_c":-1.0,
"palmACP_c":-1.0
},
"lower_bound":0.0,
"upper_bound":1000.0,
"gene_reaction_rule":"KPN_02713 or KPN_01093",
"subsystem":"Cell Envelope Biosynthesis",
"notes":{
"original_bigg_ids":[
"3OAS180"
]
}
},
{
"id":"3OAS181",
"name":"3-oxoacyl-[acyl-carrier-protein] synthase (n-C18:1)",
"metabolites":{
"3ocvac11eACP_c":1.0,
"ACP_c":1.0,
"co2_c":1.0,
"h_c":-1.0,
"hdeACP_c":-1.0,
"malACP_c":-1.0
},
"lower_bound":0.0,
"upper_bound":1000.0,
"gene_reaction_rule":"KPN_01093",
"subsystem":"Cell Envelope Biosynthesis",
"notes":{
"original_bigg_ids":[
"3OAS181"
]
}
},
{
"id":"3OAS60",
"name":"3-oxoacyl-[acyl-carrier-protein] synthase (n-C6:0)",
"metabolites":{
"3ohexACP_c":1.0,
"ACP_c":1.0,
"butACP_c":-1.0,
"co2_c":1.0,
"h_c":-1.0,
"malACP_c":-1.0
},
"lower_bound":0.0,
"upper_bound":1000.0,
"gene_reaction_rule":"KPN_02713 or KPN_01093",
"subsystem":"Cell Envelope Biosynthesis",
"notes":{
"original_bigg_ids":[
"3OAS60"
]
}
},
{
"id":"3OAS80",
"name":"3-oxoacyl-[acyl-carrier-protein] synthase (n-C8:0)",
"metabolites":{
"3ooctACP_c":1.0,
"ACP_c":1.0,
"co2_c":1.0,
"h_c":-1.0,
"hexACP_c":-1.0,
"malACP_c":-1.0
},
"lower_bound":0.0,
"upper_bound":1000.0,
"gene_reaction_rule":"KPN_02713 or KPN_01093",
"subsystem":"Cell Envelope Biosynthesis",
"notes":{
"original_bigg_ids":[
"3OAS80"
]
}
},
{
"id":"3OXCOAT",
"name":"3-oxoadipyl-CoA thiolase",
"metabolites":{
"accoa_c":1.0,
"coa_c":-1.0,
"oxadpcoa_c":-1.0,
"succoa_c":1.0
},
"lower_bound":0.0,
"upper_bound":1000.0,
"gene_reaction_rule":"KPN_03268 or KPN_01540",
"subsystem":"Benzoate degradation",
"notes":{
"original_bigg_ids":[
"3OXCOAT"
]
}
},
{
"id":"3PEPTabcpp",
"name":"Tripeptide (LalaDgluMdap) transport via ABC system (periplasm)",
"metabolites":{
"LalaDgluMdap_c":1.0,
"LalaDgluMdap_p":-1.0,
"adp_c":1.0,
"atp_c":-1.0,
"h2o_c":-1.0,
"h_c":1.0,
"pi_c":1.0
},
"lower_bound":0.0,
"upper_bound":1000.0,
"gene_reaction_rule":"KPN_02194 and KPN_02193 and KPN_01310 and KPN_02195 and KPN_02196",
"subsystem":"Murein Recycling",
"notes":{
"original_bigg_ids":[
"3PEPTabcpp"
]
}
},
{
"id":"3PEPTtex",
"name":"LalaDgluMdap (tripeptide) transport via diffusion (extracellular to periplasm)",
"metabolites":{
"LalaDgluMdap_e":-1.0,
"LalaDgluMdap_p":1.0
},
"lower_bound":-1000.0,
"upper_bound":1000.0,
"gene_reaction_rule":"KPN_02636 or KPN_02430 or KPN_00956 or KPN_01445",
"subsystem":"Transport, Outer Membrane Porin",
"notes":{
"original_bigg_ids":[
"3PEPTtex"
]
}
},
{
"id":"3UMPtex",
"name":"3UMP transport via diffusion (extracellular to periplasm)",
"metabolites":{
"3ump_e":-1.0,
"3ump_p":1.0
},
"lower_bound":-1000.0,
"upper_bound":1000.0,
"gene_reaction_rule":"KPN_02636 or KPN_02430 or KPN_00956 or KPN_01445",
"subsystem":"Transport, Outer Membrane Porin",
"notes":{
"original_bigg_ids":[
"3UMPtex"
]
}
},
{
"id":"42A12BOOXpp",
"name":"4-(2-Aminoethyl)-1,2-benzenediol:oxygen oxidoreductase(deaminating)(flavin-containing)",
"metabolites":{
"34dhpac_p":1.0,
"dopa_p":-1.0,
"h2o2_p":1.0,
"h2o_p":-1.0,
"nh4_p":1.0,
"o2_p":-1.0
},
"lower_bound":0.0,
"upper_bound":1000.0,
"gene_reaction_rule":"KPN_01467",
"subsystem":"Nitrogen Metabolism",
"notes":{
"original_bigg_ids":[
"42A12BOOXpp"
]
}
},
{
"id":"4HOXPACDtex",
"name":"4-hydroxyphenylacetaldehyde transport via diffusion (extracellular to periplasm)",
"metabolites":{
"4hoxpacd_e":-1.0,
"4hoxpacd_p":1.0
},
"lower_bound":-1000.0,
"upper_bound":1000.0,
"gene_reaction_rule":"KPN_02636 or KPN_02430 or KPN_00956 or KPN_01445",
"subsystem":"Transport, Outer Membrane Porin",
"notes":{
"original_bigg_ids":[
"4HOXPACDtex"
]
}
},
{
"id":"4HTHRS",
"name":"4-Hydroxy-L-threonine synthase",
"metabolites":{
"4hthr_c":1.0,
"h2o_c":-1.0,
"phthr_c":-1.0,
"pi_c":1.0
},
"lower_bound":0.0,
"upper_bound":1000.0,
"gene_reaction_rule":"KPN_00004",
"subsystem":"Cofactor and Prosthetic Group Biosynthesis",
"notes":{
"original_bigg_ids":[
"4HTHRS"
]
}
},
{
"id":"4PCP",
"name":"Tetrapeptide L,D-carboxypeptidase",
"metabolites":{
"LalaDgluMdapDala_c":-1.0,
"LalaDgluMdap_c":1.0,
"ala__D_c":1.0,
"h2o_c":-1.0
},
"lower_bound":0.0,
"upper_bound":1000.0,
"gene_reaction_rule":"KPN_02306",
"subsystem":"Murein Recycling",
"notes":{
"original_bigg_ids":[
"4PCP"
]
}
},
{
"id":"4PCPpp",
"name":"Tetrapeptide L,D-carboxypeptidase (periplasm)",
"metabolites":{
"LalaDgluMdapDala_p":-1.0,
"LalaDgluMdap_p":1.0,
"ala__D_p":1.0,
"h2o_p":-1.0
},
"lower_bound":0.0,
"upper_bound":1000.0,
"gene_reaction_rule":"",
"subsystem":"Exchange",
"notes":{
"original_bigg_ids":[
"4PCPpp"
]
}
},
{
"id":"4PEPTabcpp",
"name":"Tetrapeptide (LalaDgluMdapDala) transport via ABC system (periplasm)",
"metabolites":{
"LalaDgluMdapDala_c":1.0,
"LalaDgluMdapDala_p":-1.0,
"adp_c":1.0,
"atp_c":-1.0,
"h2o_c":-1.0,
"h_c":1.0,
"pi_c":1.0
},
"lower_bound":0.0,
"upper_bound":1000.0,
"gene_reaction_rule":"KPN_02194 and KPN_02197 and KPN_02193 and KPN_02195 and KPN_02196",
"subsystem":"Murein Recycling",
"notes":{
"original_bigg_ids":[
"4PEPTabcpp"
]
}
},
{
"id":"4PEPTtex",
"name":"LalaDgluMdapDala (pentapeptide) transport via diffusion (extracellular to periplasm)",
"metabolites":{
"LalaDgluMdapDala_e":-1.0,
"LalaDgluMdapDala_p":1.0
},
"lower_bound":-1000.0,
"upper_bound":1000.0,
"gene_reaction_rule":"KPN_02636 or KPN_02430 or KPN_00956 or KPN_01445",
"subsystem":"Transport, Outer Membrane Porin",
"notes":{
"original_bigg_ids":[
"4PEPTtex"
]
}
},
{
"id":"5DGLCNtex",
"name":"5-Dehydro-D-gluconate transport via diffusion (extracellular to periplasm)",
"metabolites":{
"5dglcn_e":-1.0,
"5dglcn_p":1.0
},
"lower_bound":-1000.0,
"upper_bound":1000.0,
"gene_reaction_rule":"KPN_02636 or KPN_02430 or KPN_00956 or KPN_01445",
"subsystem":"Transport, Outer Membrane Porin",
"notes":{
"original_bigg_ids":[
"5DGLCNtex"
]
}
},
{
"id":"5DOAN",
"name":"5'-deoxyadenosine nuclosidase",
"metabolites":{
"5drib_c":1.0,
"ade_c":1.0,
"dad_5_c":-1.0,
"h2o_c":-1.0
},
"lower_bound":0.0,
"upper_bound":1000.0,
"gene_reaction_rule":"KPN_00174",
"subsystem":"Cofactor and Prosthetic Group Biosynthesis",
"notes":{
"original_bigg_ids":[
"5DOAN"
]
}
},
{
"id":"A5PISO",
"name":"Arabinose-5-phosphate isomerase",
"metabolites":{
"ara5p_c":1.0,
"ru5p__D_c":-1.0
},
"lower_bound":-1000.0,
"upper_bound":1000.0,
"gene_reaction_rule":"KPN_03043 or KPN_03607",
"subsystem":"Alternate Carbon Metabolism",
"notes":{
"original_bigg_ids":[
"A5PISO"
]
}
},
{
"id":"AACPS1",
"name":"Acyl-[acyl-carrier-protein] synthetase (n-C14:0)",
"metabolites":{
"ACP_c":-1.0,
"amp_c":1.0,
"atp_c":-1.0,
"myrsACP_c":1.0,
"ppi_c":1.0,
"ttdca_c":-1.0
},
"lower_bound":0.0,
"upper_bound":1000.0,
"gene_reaction_rule":"KPN_01092 and KPN_03245",
"subsystem":"Cell Envelope Biosynthesis",
"notes":{
"original_bigg_ids":[
"AACPS1"
]
}
},
{
"id":"AACPS2",
"name":"Acyl-[acyl-carrier-protein] synthetase  (n-C14:1)",
"metabolites":{
"ACP_c":-1.0,
"amp_c":1.0,
"atp_c":-1.0,
"ppi_c":1.0,
"tdeACP_c":1.0,
"ttdcea_c":-1.0
},
"lower_bound":0.0,
"upper_bound":1000.0,
"gene_reaction_rule":"KPN_01092 and KPN_03245",
"subsystem":"Cell Envelope Biosynthesis",
"notes":{
"original_bigg_ids":[
"AACPS2"
]
}
},
{
"id":"AACPS3",
"name":"Acyl-[acyl-carrier-protein] synthetase  (n-C16:0)",
"metabolites":{
"ACP_c":-1.0,
"amp_c":1.0,
"atp_c":-1.0,
"hdca_c":-1.0,
"palmACP_c":1.0,
"ppi_c":1.0
},
"lower_bound":0.0,
"upper_bound":1000.0,
"gene_reaction_rule":"KPN_01092 and KPN_03245",
"subsystem":"Cell Envelope Biosynthesis",
"notes":{
"original_bigg_ids":[
"AACPS3"
]
}
},
{
"id":"AACPS4",
"name":"Acyl-[acyl-carrier-protein] synthetase  (n-C16:1)",
"metabolites":{
"ACP_c":-1.0,
"amp_c":1.0,
"atp_c":-1.0,
"hdcea_c":-1.0,
"hdeACP_c":1.0,
"ppi_c":1.0
},
"lower_bound":0.0,
"upper_bound":1000.0,
"gene_reaction_rule":"KPN_01092 and KPN_03245",
"subsystem":"Cell Envelope Biosynthesis",
"notes":{
"original_bigg_ids":[
"AACPS4"
]
}
},
{
"id":"AACPS5",
"name":"Acyl-[acyl-carrier-protein] synthetase  (n-C18:1)",
"metabolites":{
"ACP_c":-1.0,
"amp_c":1.0,
"atp_c":-1.0,
"ocdcea_c":-1.0,
"octeACP_c":1.0,
"ppi_c":1.0
},
"lower_bound":0.0,
"upper_bound":1000.0,
"gene_reaction_rule":"KPN_01092 and KPN_03245",
"subsystem":"Cell Envelope Biosynthesis",
"notes":{
"original_bigg_ids":[
"AACPS5"
]
}
},
{
"id":"AACPS6",
"name":"Acyl-[acyl-carrier-protein] synthetase  (n-C18:0)",
"metabolites":{
"ACP_c":-1.0,
"amp_c":1.0,
"atp_c":-1.0,
"ocdcaACP_c":1.0,
"ocdca_c":-1.0,
"ppi_c":1.0
},
"lower_bound":0.0,
"upper_bound":1000.0,
"gene_reaction_rule":"KPN_01092 and KPN_03245",
"subsystem":"Cell Envelope Biosynthesis",
"notes":{
"original_bigg_ids":[
"AACPS6"
]
}
},
{
"id":"AACPS7",
"name":"Acyl-[acyl-carrier-protein] synthetase  (n-C12:0)",
"metabolites":{
"ACP_c":-1.0,
"amp_c":1.0,
"atp_c":-1.0,
"ddcaACP_c":1.0,
"ddca_c":-1.0,
"ppi_c":1.0
},
"lower_bound":0.0,
"upper_bound":1000.0,
"gene_reaction_rule":"KPN_01092 and KPN_03245",
"subsystem":"Cell Envelope Biosynthesis",
"notes":{
"original_bigg_ids":[
"AACPS7"
]
}
},
{
"id":"AACPS8",
"name":"Acyl-[acyl-carrier-protein] synthetase  (n-C10:0)",
"metabolites":{
"ACP_c":-1.0,
"amp_c":1.0,
"atp_c":-1.0,
"dcaACP_c":1.0,
"dca_c":-1.0,
"ppi_c":1.0
},
"lower_bound":0.0,
"upper_bound":1000.0,
"gene_reaction_rule":"KPN_01092 and KPN_03245",
"subsystem":"Cell Envelope Biosynthesis",
"notes":{
"original_bigg_ids":[
"AACPS8"
]
}
},
{
"id":"AACPS9",
"name":"Acyl-[acyl-carrier-protein] synthetase  (n-C8:0)",
"metabolites":{
"ACP_c":-1.0,
"amp_c":1.0,
"atp_c":-1.0,
"ocACP_c":1.0,
"octa_c":-1.0,
"ppi_c":1.0
},
"lower_bound":0.0,
"upper_bound":1000.0,
"gene_reaction_rule":"KPN_01092 and KPN_03245",
"subsystem":"Cell Envelope Biosynthesis",
"notes":{
"original_bigg_ids":[
"AACPS9"
]
}
},
{
"id":"AADDGT",
"name":"DTDP-N-4-acetamido-4,6-dideoxy-D-galactose transferase",
"metabolites":{
"dtdp4aaddg_c":-1.0,
"dtdp_c":1.0,
"h_c":1.0,
"unagamu_c":-1.0,
"unagamuf_c":1.0
},
"lower_bound":0.0,
"upper_bound":1000.0,
"gene_reaction_rule":"KPN_04294",
"subsystem":"Cell Envelope Biosynthesis",
"notes":{
"original_bigg_ids":[
"AADDGT"
]
}
},
{
"id":"AAMYL",
"name":"Alpha-amylase",
"metabolites":{
"14glucan_c":-1.0,
"malthx_c":1.0
},
"lower_bound":0.0,
"upper_bound":1000.0,
"gene_reaction_rule":"KPN_02419",
"subsystem":"Alternate Carbon Metabolism",
"notes":{
"original_bigg_ids":[
"AAMYL"
]
}
},
{
"id":"AAMYLpp",
"name":"Alpha-amylase (periplasm)",
"metabolites":{
"14glucan_p":-1.0,
"malthx_p":1.0
},
"lower_bound":0.0,
"upper_bound":1000.0,
"gene_reaction_rule":"KPN_03935",
"subsystem":"Alternate Carbon Metabolism",
"notes":{
"original_bigg_ids":[
"AAMYLpp"
]
}
},
{
"id":"AB6PGH",
"name":"Arbutin 6-phosphate glucohydrolase",
"metabolites":{
"arbt6p_c":-1.0,
"g6p_c":1.0,
"h2o_c":-1.0,
"hqn_c":1.0
},
"lower_bound":0.0,
"upper_bound":1000.0,
"gene_reaction_rule":"KPN_03330",
"subsystem":"Alternate Carbon Metabolism",
"notes":{
"original_bigg_ids":[
"AB6PGH"
]
}
},
{
"id":"ABTA",
"name":"4-aminobutyrate transaminase",
"metabolites":{
"4abut_c":-1.0,
"akg_c":-1.0,
"glu__L_c":1.0,
"sucsal_c":1.0
},
"lower_bound":0.0,
"upper_bound":1000.0,
"gene_reaction_rule":"KPN_00255 or KPN_03825",
"subsystem":"Arginine and Proline Metabolism",
"notes":{
"original_bigg_ids":[
"ABTA"
]
}
},
{
"id":"ABTDG",
"name":"D-arabitol dehydrogenase",
"metabolites":{
"abt__D_c":-1.0,
"h_c":1.0,
"nad_c":-1.0,
"nadh_c":1.0,
"xylu__D_c":1.0
},
"lower_bound":-1000.0,
"upper_bound":1000.0,
"gene_reaction_rule":"KPN_02543",
"subsystem":"Pentose and Glucuronate Interconversions",
"notes":{
"original_bigg_ids":[
"ABTDG"
]
}
},
{
"id":"ABUTD",
"name":"Aminobutyraldehyde dehydrogenase",
"metabolites":{
"4abut_c":1.0,
"4abutn_c":-1.0,
"h2o_c":-1.0,
"h_c":2.0,
"nad_c":-1.0,
"nadh_c":1.0
},
"lower_bound":0.0,
"upper_bound":1000.0,
"gene_reaction_rule":"KPN_01924",
"subsystem":"Arginine and Proline Metabolism",
"notes":{
"original_bigg_ids":[
"ABUTD"
]
}
},
{
"id":"ABUTt2pp",
"name":"4-aminobutyrate transport in via proton symport (periplasm)",
"metabolites":{
"4abut_c":1.0,
"4abut_p":-1.0,
"h_c":1.0,
"h_p":-1.0
},
"lower_bound":0.0,
"upper_bound":1000.0,
"gene_reaction_rule":"KPN_00254",
"subsystem":"Tranpsort, Inner Membrane",
"notes":{
"original_bigg_ids":[
"ABUTt2pp"
]
}
},
{
"id":"ABUTtex",
"name":"4-aminobutyrate transport via diffusion (extracellular to periplasm)",
"metabolites":{
"4abut_e":-1.0,
"4abut_p":1.0
},
"lower_bound":-1000.0,
"upper_bound":0.0,
"gene_reaction_rule":"KPN_02636 or KPN_02430 or KPN_00956 or KPN_01445",
"subsystem":"Transport, Outer Membrane Porin",
"notes":{
"original_bigg_ids":[
"ABUTtex"
]
}
},
{
"id":"ACACT1r",
"name":"Acetyl-CoA C-acetyltransferase",
"metabolites":{
"aacoa_c":1.0,
"accoa_c":-2.0,
"coa_c":1.0
},
"lower_bound":-1000.0,
"upper_bound":1000.0,
"gene_reaction_rule":"KPN_03268 or KPN_01540",
"subsystem":"Fatty Acid  Biosynthesis",
"notes":{
"original_bigg_ids":[
"ACACT1r"
]
}
},
{
"id":"ACALD",
"name":"Acetaldehyde dehydrogenase (acetylating)",
"metabolites":{
"acald_c":-1.0,
"accoa_c":1.0,
"coa_c":-1.0,
"h_c":1.0,
"nad_c":-1.0,
"nadh_c":1.0
},
"lower_bound":-1000.0,
"upper_bound":1000.0,
"gene_reaction_rule":"KPN_02199 or KPN_02118",
"subsystem":"Pyruvate Metabolism",
"notes":{
"original_bigg_ids":[
"ACALD"
]
}
},
{
"id":"ACALDtex",
"name":"Acetaldehyde transport via diffusion (extracellular to periplasm)",
"metabolites":{
"acald_e":-1.0,
"acald_p":1.0
},
"lower_bound":-1000.0,
"upper_bound":1000.0,
"gene_reaction_rule":"KPN_02636 or KPN_02430 or KPN_00956 or KPN_01445",
"subsystem":"Transport, Outer Membrane Porin",
"notes":{
"original_bigg_ids":[
"ACALDtex"
]
}
},
{
"id":"ACALDtpp",
"name":"Acetaldehyde reversible transport (periplasm)",
"metabolites":{
"acald_c":1.0,
"acald_p":-1.0
},
"lower_bound":-1000.0,
"upper_bound":1000.0,
"gene_reaction_rule":"KPN_SPONT",
"subsystem":"Transport",
"notes":{
"original_bigg_ids":[
"ACALDtpp"
]
}
},
{
"id":"ACANTHAT",
"name":"Acetyl-CoA:anthranilate acetyltransferase",
"metabolites":{
"acanth_c":1.0,
"accoa_c":-1.0,
"anth_c":-1.0,
"coa_c":1.0
},
"lower_bound":0.0,
"upper_bound":1000.0,
"gene_reaction_rule":"KPN_01884",
"subsystem":"Tyrosine, Tryptophan, and Phenylalanine Metabolism",
"notes":{
"original_bigg_ids":[
"ACANTHAT"
]
}
},
{
"id":"ACBIPGT",
"name":"Adenosyl cobinamide phosphate guanyltransferase",
"metabolites":{
"adocbip_c":-1.0,
"agdpcbi_c":1.0,
"gtp_c":-1.0,
"h_c":-1.0,
"ppi_c":1.0
},
"lower_bound":0.0,
"upper_bound":1000.0,
"gene_reaction_rule":"KPN_03183",
"subsystem":"Cofactor and Prosthetic Group Biosynthesis",
"notes":{
"original_bigg_ids":[
"ACBIPGT"
]
}
},
{
"id":"ACCOAC",
"name":"Acetyl-CoA carboxylase",
"metabolites":{
"accoa_c":-1.0,
"adp_c":1.0,
"atp_c":-1.0,
"h_c":1.0,
"hco3_c":-1.0,
"malcoa_c":1.0,
"pi_c":1.0
},
"lower_bound":0.0,
"upper_bound":1000.0,
"gene_reaction_rule":"KPN_02706 and KPN_03665 and KPN_00198 and KPN_03664",
"subsystem":"Membrane Lipid Metabolism",
"notes":{
"original_bigg_ids":[
"ACCOAC"
]
}
},
{
"id":"ACGAL1Ptex",
"name":"N-acetyl-D-galactosamine 1-phosphate transport via diffusion (extracellular to periplasm)",
"metabolites":{
"acgal1p_e":-1.0,
"acgal1p_p":1.0
},
"lower_bound":-1000.0,
"upper_bound":1000.0,
"gene_reaction_rule":"KPN_02636 or KPN_02430 or KPN_00956 or KPN_01445",
"subsystem":"Transport, Outer Membrane Porin",
"notes":{
"original_bigg_ids":[
"ACGAL1Ptex"
]
}
},
{
"id":"ACGALtex",
"name":"N-acetyl-D-galactosamine transport via diffusion (extracellular to periplasm)",
"metabolites":{
"acgal_e":-1.0,
"acgal_p":1.0
},
"lower_bound":-1000.0,
"upper_bound":1000.0,
"gene_reaction_rule":"KPN_02636 or KPN_02430 or KPN_00956 or KPN_01445",
"subsystem":"Transport, Outer Membrane Porin",
"notes":{
"original_bigg_ids":[
"ACGALtex"
]
}
},
{
"id":"ACGAM1Ptex",
"name":"N-acetyl-D-glucosamine 1-phosphate transport via diffusion (extracellular to periplasm)",
"metabolites":{
"acgam1p_e":-1.0,
"acgam1p_p":1.0
},
"lower_bound":-1000.0,
"upper_bound":1000.0,
"gene_reaction_rule":"KPN_02636 or KPN_02430 or KPN_00956 or KPN_01445",
"subsystem":"Transport, Outer Membrane Porin",
"notes":{
"original_bigg_ids":[
"ACGAM1Ptex"
]
}
},
{
"id":"ACGAMK",
"name":"N-acetylglucosamine kinase",
"metabolites":{
"acgam6p_c":1.0,
"acgam_c":-1.0,
"adp_c":1.0,
"atp_c":-1.0,
"h_c":1.0
},
"lower_bound":0.0,
"upper_bound":1000.0,
"gene_reaction_rule":"KPN_01116",
"subsystem":"Murein Recycling",
"notes":{
"original_bigg_ids":[
"ACGAMK"
]
}
},
{
"id":"ACGAMT",
"name":"UDP-N-acetylglucosamine:undecaprenylphosphate N-acetylglucosamine -1-phosphate transferase",
"metabolites":{
"uacgam_c":-1.0,
"udcpp_c":-1.0,
"ump_c":1.0,
"unaga_c":1.0
},
"lower_bound":0.0,
"upper_bound":1000.0,
"gene_reaction_rule":"KPN_04284",
"subsystem":"Cell Envelope Biosynthesis",
"notes":{
"original_bigg_ids":[
"ACGAMT"
]
}
},
{
"id":"ACGAptspp",
"name":"N-Acetyl-D-glucosamine transport via PEP:Pyr PTS  (periplasm)",
"metabolites":{
"acgam6p_c":1.0,
"acgam_p":-1.0,
"pep_c":-1.0,
"pyr_c":1.0
},
"lower_bound":0.0,
"upper_bound":1000.0,
"gene_reaction_rule":"(KPN_02764 and KPN_01099 and KPN_02763 and KPN_02762) or (KPN_00700 and KPN_02763 and KPN_02762)",
"subsystem":"Tranpsort, Inner Membrane",
"notes":{
"original_bigg_ids":[
"ACGAptspp"
]
}
},
{
"id":"ACGAtex",
"name":"N-Acetyl-D-glucosamine transport via diffusion (extracellular to periplasm)",
"metabolites":{
"acgam_e":-1.0,
"acgam_p":1.0
},
"lower_bound":-1000.0,
"upper_bound":1000.0,
"gene_reaction_rule":"KPN_02636 or KPN_02430 or KPN_00956 or KPN_01445",
"subsystem":"Transport, Outer Membrane Porin",
"notes":{
"original_bigg_ids":[
"ACGAtex"
]
}
},
{
"id":"ACGK",
"name":"Acetylglutamate kinase",
"metabolites":{
"acg5p_c":1.0,
"acglu_c":-1.0,
"adp_c":1.0,
"atp_c":-1.0
},
"lower_bound":0.0,
"upper_bound":1000.0,
"gene_reaction_rule":"KPN_04248",
"subsystem":"Arginine and Proline Metabolism",
"notes":{
"original_bigg_ids":[
"ACGK"
]
}
},
{
"id":"ACGS",
"name":"N-acetylglutamate synthase",
"metabolites":{
"accoa_c":-1.0,
"acglu_c":1.0,
"coa_c":1.0,
"glu__L_c":-1.0,
"h_c":1.0
},
"lower_bound":0.0,
"upper_bound":1000.0,
"gene_reaction_rule":"KPN_03226",
"subsystem":"Arginine and Proline Metabolism",
"notes":{
"original_bigg_ids":[
"ACGS"
]
}
},
{
"id":"ACHBS",
"name":"2-aceto-2-hydroxybutanoate synthase",
"metabolites":{
"2ahbut_c":1.0,
"2obut_c":-1.0,
"co2_c":1.0,
"h_c":-1.0,
"pyr_c":-1.0
},
"lower_bound":0.0,
"upper_bound":1000.0,
"gene_reaction_rule":"(KPN_00082 and KPN_00083) or (KPN_04073 and KPN_04074)",
"subsystem":"Valine, Leucine, and Isoleucine Metabolism",
"notes":{
"original_bigg_ids":[
"ACHBS"
]
}
},
{
"id":"ACKr",
"name":"Acetate kinase",
"metabolites":{
"ac_c":-1.0,
"actp_c":1.0,
"adp_c":1.0,
"atp_c":-1.0
},
"lower_bound":-1000.0,
"upper_bound":1000.0,
"gene_reaction_rule":"KPN_02364 or KPN_02687 or KPN_02293",
"subsystem":"Pyruvate Metabolism",
"notes":{
"original_bigg_ids":[
"ACKr"
]
}
},
{
"id":"ACLDC",
"name":"Acetolactate decarboxylase",
"metabolites":{
"actn__R_c":1.0,
"alac__S_c":-1.0,
"co2_c":1.0,
"h_c":-1.0
},
"lower_bound":0.0,
"upper_bound":1000.0,
"gene_reaction_rule":"KPN_02059",
"subsystem":"Butanoate Metabolism",
"notes":{
"original_bigg_ids":[
"ACLDC"
]
}
},
{
"id":"ACLS",
"name":"Acetolactate synthase",
"metabolites":{
"alac__S_c":1.0,
"co2_c":1.0,
"h_c":-1.0,
"pyr_c":-2.0
},
"lower_bound":0.0,
"upper_bound":1000.0,
"gene_reaction_rule":"(KPN_04073 and KPN_04074) or (KPN_04268 and KPN_04267) or (KPN_00082 and KPN_00083)",
"subsystem":"Valine, Leucine, and Isoleucine Metabolism",
"notes":{
"original_bigg_ids":[
"ACLS"
]
}
},
{
"id":"ACLS_a",
"name":"Acetolactate synthase",
"metabolites":{
"co2_c":1.0,
"h_c":-1.0,
"hethmpp_c":1.0,
"pyr_c":-1.0,
"thmpp_c":-1.0
},
"lower_bound":0.0,
"upper_bound":1000.0,
"gene_reaction_rule":"",
"subsystem":"Valine, Leucine, and Isoleucine Metabolism",
"notes":{
"original_bigg_ids":[
"ACLS_a"
]
}
},
{
"id":"ACMAMUT",
"name":"UDP-N-acetyl-D-mannosaminuronic acid transferase",
"metabolites":{
"h_c":1.0,
"uacmamu_c":-1.0,
"udp_c":1.0,
"unaga_c":-1.0,
"unagamu_c":1.0
},
"lower_bound":0.0,
"upper_bound":1000.0,
"gene_reaction_rule":"KPN_04295",
"subsystem":"Cell Envelope Biosynthesis",
"notes":{
"original_bigg_ids":[
"ACMAMUT"
]
}
},
{
"id":"ACMANAptspp",
"name":"N-acetyl-D-mannosamine transport via PTS  (periplasm)",
"metabolites":{
"acmana_p":-1.0,
"acmanap_c":1.0,
"pep_c":-1.0,
"pyr_c":1.0
},
"lower_bound":0.0,
"upper_bound":1000.0,
"gene_reaction_rule":"KPN_02335 and KPN_02763 and KPN_02334 and KPN_02333 and KPN_02762",
"subsystem":"Tranpsort, Inner Membrane",
"notes":{
"original_bigg_ids":[
"ACMANAptspp"
]
}
},
{
"id":"ACMANAtex",
"name":"N-acetyl-D-mannosamine transport via diffusion (extracellular to periplasm)",
"metabolites":{
"acmana_e":-1.0,
"acmana_p":1.0
},
"lower_bound":-1000.0,
"upper_bound":0.0,
"gene_reaction_rule":"KPN_02636 or KPN_02430 or KPN_00956 or KPN_01445",
"subsystem":"Transport, Outer Membrane Porin",
"notes":{
"original_bigg_ids":[
"ACMANAtex"
]
}
},
{
"id":"ACMUMptspp",
"name":"N-acetylmuramate transport via PEP:Pyr PTS (periplasm)",
"metabolites":{
"acmum6p_c":1.0,
"acmum_p":-1.0,
"pep_c":-1.0,
"pyr_c":1.0
},
"lower_bound":0.0,
"upper_bound":1000.0,
"gene_reaction_rule":"KPN_02764 and KPN_02763 and KPN_04044 and KPN_02762",
"subsystem":"Tranpsort, Inner Membrane",
"notes":{
"original_bigg_ids":[
"ACMUMptspp"
]
}
},
{
"id":"ACMUMtex",
"name":"N-acetylmuramate transport via diffusion (extracellular to periplasm)",
"metabolites":{
"acmum_e":-1.0,
"acmum_p":1.0
},
"lower_bound":0.0,
"upper_bound":1000.0,
"gene_reaction_rule":"KPN_02636 or KPN_02430 or KPN_00956 or KPN_01445",
"subsystem":"Transport, Outer Membrane Porin",
"notes":{
"original_bigg_ids":[
"ACMUMtex"
]
}
},
{
"id":"ACOAD1f",
"name":"Acyl-CoA dehydrogenase (butanoyl-CoA)",
"metabolites":{
"b2coa_c":1.0,
"btcoa_c":-1.0,
"fad_c":-1.0,
"fadh2_c":1.0
},
"lower_bound":-1000.0,
"upper_bound":1000.0,
"gene_reaction_rule":"KPN_00235",
"subsystem":"Membrane Lipid Metabolism",
"notes":{
"original_bigg_ids":[
"ACOAD1f"
]
}
},
{
"id":"ACOAD2f",
"name":"Acyl-CoA dehydrogenase (hexanoyl-CoA)",
"metabolites":{
"fad_c":-1.0,
"fadh2_c":1.0,
"hx2coa_c":1.0,
"hxcoa_c":-1.0
},
"lower_bound":-1000.0,
"upper_bound":1000.0,
"gene_reaction_rule":"KPN_00235",
"subsystem":"Membrane Lipid Metabolism",
"notes":{
"original_bigg_ids":[
"ACOAD2f"
]
}
},
{
"id":"ACOAD3f",
"name":"Acyl-CoA dehydrogenase (octanoyl-CoA)",
"metabolites":{
"fad_c":-1.0,
"fadh2_c":1.0,
"oc2coa_c":1.0,
"occoa_c":-1.0
},
"lower_bound":-1000.0,
"upper_bound":1000.0,
"gene_reaction_rule":"KPN_00235",
"subsystem":"Membrane Lipid Metabolism",
"notes":{
"original_bigg_ids":[
"ACOAD3f"
]
}
},
{
"id":"ACOAD4f",
"name":"Acyl-CoA dehydrogenase (decanoyl-CoA)",
"metabolites":{
"dc2coa_c":1.0,
"dcacoa_c":-1.0,
"fad_c":-1.0,
"fadh2_c":1.0
},
"lower_bound":-1000.0,
"upper_bound":1000.0,
"gene_reaction_rule":"KPN_00235",
"subsystem":"Membrane Lipid Metabolism",
"notes":{
"original_bigg_ids":[
"ACOAD4f"
]
}
},
{
"id":"ACOAD5f",
"name":"Acyl-CoA dehydrogenase (dodecanoyl-CoA)",
"metabolites":{
"dd2coa_c":1.0,
"ddcacoa_c":-1.0,
"fad_c":-1.0,
"fadh2_c":1.0
},
"lower_bound":-1000.0,
"upper_bound":1000.0,
"gene_reaction_rule":"KPN_00235",
"subsystem":"Membrane Lipid Metabolism",
"notes":{
"original_bigg_ids":[
"ACOAD5f"
]
}
},
{
"id":"ACOAD6f",
"name":"Acyl-CoA dehydrogenase (tetradecanoyl-CoA)",
"metabolites":{
"fad_c":-1.0,
"fadh2_c":1.0,
"td2coa_c":1.0,
"tdcoa_c":-1.0
},
"lower_bound":-1000.0,
"upper_bound":1000.0,
"gene_reaction_rule":"KPN_00235",
"subsystem":"Membrane Lipid Metabolism",
"notes":{
"original_bigg_ids":[
"ACOAD6f"
]
}
},
{
"id":"ACOAD7f",
"name":"Acyl-CoA dehydrogenase (hexadecanoyl-CoA)",
"metabolites":{
"fad_c":-1.0,
"fadh2_c":1.0,
"hdd2coa_c":1.0,
"pmtcoa_c":-1.0
},
"lower_bound":-1000.0,
"upper_bound":1000.0,
"gene_reaction_rule":"KPN_00235",
"subsystem":"Membrane Lipid Metabolism",
"notes":{
"original_bigg_ids":[
"ACOAD7f"
]
}
},
{
"id":"ACOAD8f",
"name":"Acyl-CoA dehydrogenase (octadecanoyl-CoA)",
"metabolites":{
"fad_c":-1.0,
"fadh2_c":1.0,
"od2coa_c":1.0,
"stcoa_c":-1.0
},
"lower_bound":-1000.0,
"upper_bound":1000.0,
"gene_reaction_rule":"KPN_00235",
"subsystem":"Membrane Lipid Metabolism",
"notes":{
"original_bigg_ids":[
"ACOAD8f"
]
}
},
{
"id":"ACOATA",
"name":"Acetyl-CoA ACP transacylase",
"metabolites":{
"ACP_c":-1.0,
"acACP_c":1.0,
"accoa_c":-1.0,
"coa_c":1.0
},
"lower_bound":-1000.0,
"upper_bound":1000.0,
"gene_reaction_rule":"KPN_01092 and KPN_01089",
"subsystem":"Membrane Lipid Metabolism",
"notes":{
"original_bigg_ids":[
"ACOATA"
]
}
},
{
"id":"ACODA",
"name":"Acetylornithine deacetylase",
"metabolites":{
"ac_c":1.0,
"acorn_c":-1.0,
"h2o_c":-1.0,
"orn_c":1.0
},
"lower_bound":0.0,
"upper_bound":1000.0,
"gene_reaction_rule":"KPN_04246",
"subsystem":"Arginine and Proline Metabolism",
"notes":{
"original_bigg_ids":[
"ACODA"
]
}
},
{
"id":"ACOLIPAtex",
"name":"Arabinose modified core oligosaccharide lipid A transport via vector (periplasm to extracellular)",
"metabolites":{
"acolipa_e":1.0,
"acolipa_p":-1.0
},
"lower_bound":0.0,
"upper_bound":1000.0,
"gene_reaction_rule":"",
"subsystem":"Transport",
"notes":{
"original_bigg_ids":[
"ACOLIPAtex"
]
}
},
{
"id":"ACONIs",
"name":"Aconitate isomerase (spontaneous)",
"metabolites":{
"acon_C_c":1.0,
"acon_T_c":-1.0
},
"lower_bound":-1000.0,
"upper_bound":1000.0,
"gene_reaction_rule":"KPN_SPONT",
"subsystem":"Exchange",
"notes":{
"original_bigg_ids":[
"ACONIs"
]
}
},
{
"id":"ACONMT",
"name":"Trans-aconitate methyltransferase",
"metabolites":{
"acon_T_c":-1.0,
"aconm_c":1.0,
"ahcys_c":1.0,
"amet_c":-1.0
},
"lower_bound":0.0,
"upper_bound":1000.0,
"gene_reaction_rule":"KPN_01646",
"subsystem":"Unassigned",
"notes":{
"original_bigg_ids":[
"ACONMT"
]
}
},
{
"id":"ACONTa",
"name":"Aconitase (half-reaction A, Citrate hydro-lyase)",
"metabolites":{
"acon_C_c":1.0,
"cit_c":-1.0,
"h2o_c":1.0
},
"lower_bound":-1000.0,
"upper_bound":1000.0,
"gene_reaction_rule":"KPN_00124 or KPN_01272",
"subsystem":"Citric Acid Cycle",
"notes":{
"original_bigg_ids":[
"ACONTa"
]
}
},
{
"id":"ACONTb",
"name":"Aconitase (half-reaction B, Isocitrate hydro-lyase)",
"metabolites":{
"acon_C_c":-1.0,
"h2o_c":-1.0,
"icit_c":1.0
},
"lower_bound":-1000.0,
"upper_bound":1000.0,
"gene_reaction_rule":"KPN_00124 or KPN_01272",
"subsystem":"Citric Acid Cycle",
"notes":{
"original_bigg_ids":[
"ACONTb"
]
}
},
{
"id":"ACOTA",
"name":"Acetylornithine transaminase",
"metabolites":{
"acg5sa_c":1.0,
"acorn_c":-1.0,
"akg_c":-1.0,
"glu__L_c":1.0
},
"lower_bound":-1000.0,
"upper_bound":1000.0,
"gene_reaction_rule":"KPN_03745 or KPN_01493 or KPN_01221",
"subsystem":"Arginine and Proline Metabolism",
"notes":{
"original_bigg_ids":[
"ACOTA"
]
}
},
{
"id":"ACPS1",
"name":"Acyl-carrier protein synthase",
"metabolites":{
"ACP_c":1.0,
"apoACP_c":-1.0,
"coa_c":-1.0,
"h_c":1.0,
"pap_c":1.0
},
"lower_bound":0.0,
"upper_bound":1000.0,
"gene_reaction_rule":"KPN_02888",
"subsystem":"Cofactor and Prosthetic Group Biosynthesis",
"notes":{
"original_bigg_ids":[
"ACPS1"
]
}
},
{
"id":"ACS",
"name":"Acetyl-CoA synthetase",
"metabolites":{
"ac_c":-1.0,
"accoa_c":1.0,
"amp_c":1.0,
"atp_c":-1.0,
"coa_c":-1.0,
"ppi_c":1.0
},
"lower_bound":0.0,
"upper_bound":1000.0,
"gene_reaction_rule":"KPN_04478",
"subsystem":"Pyruvate Metabolism",
"notes":{
"original_bigg_ids":[
"ACS"
]
}
},
{
"id":"ACSERtex",
"name":"O-Acetyl-L-serine transport via diffusion (extracellular to periplasm)",
"metabolites":{
"acser_e":-1.0,
"acser_p":1.0
},
"lower_bound":-1000.0,
"upper_bound":1000.0,
"gene_reaction_rule":"KPN_02636 or KPN_02430 or KPN_00956 or KPN_01445",
"subsystem":"Transport, Outer Membrane Porin",
"notes":{
"original_bigg_ids":[
"ACSERtex"
]
}
},
{
"id":"ACSERtpp",
"name":"O-Acetyl-L-serine export via facilitated transport",
"metabolites":{
"acser_c":-1.0,
"acser_p":1.0
},
"lower_bound":0.0,
"upper_bound":1000.0,
"gene_reaction_rule":"KPN_01622 or KPN_00233",
"subsystem":"Tranpsort, Inner Membrane",
"notes":{
"original_bigg_ids":[
"ACSERtpp"
]
}
},
{
"id":"ACTD",
"name":"Acetoin dehydrogenase",
"metabolites":{
"actn__R_c":-1.0,
"diact_c":1.0,
"h_c":1.0,
"nad_c":-1.0,
"nadh_c":1.0
},
"lower_bound":0.0,
"upper_bound":1000.0,
"gene_reaction_rule":"KPN_02061",
"subsystem":"Butanoate Metabolism",
"notes":{
"original_bigg_ids":[
"ACTD"
]
}
},
{
"id":"ACTDa",
"name":"Acetoin dehydrogenase",
"metabolites":{
"actn__R_c":-1.0,
"diact_c":1.0,
"h_c":1.0,
"nadp_c":-1.0,
"nadph_c":1.0
},
"lower_bound":0.0,
"upper_bound":1000.0,
"gene_reaction_rule":"KPN_02061",
"subsystem":"Butanoate Metabolism",
"notes":{
"original_bigg_ids":[
"ACTDa"
]
}
},
{
"id":"ACt2rpp",
"name":"Acetate reversible transport via proton symport (periplasm)",
"metabolites":{
"ac_c":1.0,
"ac_p":-1.0,
"h_c":1.0,
"h_p":-1.0
},
"lower_bound":-1000.0,
"upper_bound":1000.0,
"gene_reaction_rule":"",
"subsystem":"Transport",
"notes":{
"original_bigg_ids":[
"ACt2rpp"
]
}
},
{
"id":"ACtex",
"name":"Acetate transport via diffusion (extracellular to periplasm)",
"metabolites":{
"ac_e":-1.0,
"ac_p":1.0
},
"lower_bound":-1000.0,
"upper_bound":1000.0,
"gene_reaction_rule":"KPN_02636 or KPN_02430 or KPN_00956 or KPN_01445",
"subsystem":"Transport, Outer Membrane Porin",
"notes":{
"original_bigg_ids":[
"ACtex"
]
}
},
{
"id":"ADA",
"name":"Adenosine deaminase",
"metabolites":{
"adn_c":-1.0,
"h2o_c":-1.0,
"h_c":-1.0,
"ins_c":1.0,
"nh4_c":1.0
},
"lower_bound":0.0,
"upper_bound":1000.0,
"gene_reaction_rule":"KPN_01958",
"subsystem":"Nucleotide Salvage Pathway",
"notes":{
"original_bigg_ids":[
"ADA"
]
}
},
{
"id":"ADCL",
"name":"4-aminobenzoate synthase",
"metabolites":{
"4abz_c":1.0,
"4adcho_c":-1.0,
"h_c":1.0,
"pyr_c":1.0
},
"lower_bound":0.0,
"upper_bound":1000.0,
"gene_reaction_rule":"KPN_01094",
"subsystem":"Cofactor and Prosthetic Group Biosynthesis",
"notes":{
"original_bigg_ids":[
"ADCL"
]
}
},
{
"id":"ADCPS1",
"name":"Adenosylcobinamide-phosphate synthase",
"metabolites":{
"adcobhex_c":-1.0,
"adocbi_c":1.0,
"adp_c":1.0,
"appl_c":-1.0,
"atp_c":-1.0,
"h_c":1.0,
"pi_c":1.0
},
"lower_bound":0.0,
"upper_bound":1000.0,
"gene_reaction_rule":"KPN_03199",
"subsystem":"Vitamin B12 Metabolism",
"notes":{
"original_bigg_ids":[
"ADCPS1"
]
}
},
{
"id":"ADCS",
"name":"4-amino-4-deoxychorismate synthase",
"metabolites":{
"4adcho_c":1.0,
"chor_c":-1.0,
"gln__L_c":-1.0,
"glu__L_c":1.0
},
"lower_bound":0.0,
"upper_bound":1000.0,
"gene_reaction_rule":"KPN_02328 and KPN_03746",
"subsystem":"Cofactor and Prosthetic Group Biosynthesis",
"notes":{
"original_bigg_ids":[
"ADCS"
]
}
},
{
"id":"ADCYRS",
"name":"Adenosylcobyric acid synthase (glutamine-hydrolysing)",
"metabolites":{
"adcobdam_c":-1.0,
"adcobhex_c":1.0,
"adp_c":4.0,
"atp_c":-4.0,
"gln__L_c":-4.0,
"glu__L_c":4.0,
"h2o_c":-4.0,
"h_c":4.0,
"pi_c":4.0
},
"lower_bound":0.0,
"upper_bound":1000.0,
"gene_reaction_rule":"KPN_03184",
"subsystem":"Vitamin B12 Metabolism",
"notes":{
"original_bigg_ids":[
"ADCYRS"
]
}
},
{
"id":"ADD",
"name":"Adenine deaminase",
"metabolites":{
"ade_c":-1.0,
"h2o_c":-1.0,
"h_c":-1.0,
"hxan_c":1.0,
"nh4_c":1.0
},
"lower_bound":0.0,
"upper_bound":1000.0,
"gene_reaction_rule":"KPN_02554",
"subsystem":"Purine Metabolism",
"notes":{
"original_bigg_ids":[
"ADD"
]
}
},
{
"id":"ADEt2rpp",
"name":"Adenine transport via proton symport (reversible) (periplasm)",
"metabolites":{
"ade_c":1.0,
"ade_p":-1.0,
"h_c":1.0,
"h_p":-1.0
},
"lower_bound":-1000.0,
"upper_bound":1000.0,
"gene_reaction_rule":"KPN_04013",
"subsystem":"Transport, Inner Membrane",
"notes":{
"original_bigg_ids":[
"ADEt2rpp"
]
}
},
{
"id":"ADEtex",
"name":"Adenine transport via diffusion (extracellular to periplasm)",
"metabolites":{
"ade_e":-1.0,
"ade_p":1.0
},
"lower_bound":-1000.0,
"upper_bound":1000.0,
"gene_reaction_rule":"KPN_02636 or KPN_02430 or KPN_00956 or KPN_01445",
"subsystem":"Transport, Outer Membrane Porin",
"notes":{
"original_bigg_ids":[
"ADEtex"
]
}
},
{
"id":"ADK1",
"name":"Adenylate kinase",
"metabolites":{
"adp_c":2.0,
"amp_c":-1.0,
"atp_c":-1.0
},
"lower_bound":-1000.0,
"upper_bound":1000.0,
"gene_reaction_rule":"KPN_00456",
"subsystem":"Nucleotide Salvage Pathway",
"notes":{
"original_bigg_ids":[
"ADK1"
]
}
},
{
"id":"ADK3",
"name":"Adentylate kinase (GTP)",
"metabolites":{
"adp_c":1.0,
"amp_c":-1.0,
"gdp_c":1.0,
"gtp_c":-1.0
},
"lower_bound":-1000.0,
"upper_bound":1000.0,
"gene_reaction_rule":"KPN_00456",
"subsystem":"Nucleotide Salvage Pathway",
"notes":{
"original_bigg_ids":[
"ADK3"
]
}
},
{
"id":"ADK4",
"name":"Adentylate kinase (ITP)",
"metabolites":{
"adp_c":1.0,
"amp_c":-1.0,
"idp_c":1.0,
"itp_c":-1.0
},
"lower_bound":-1000.0,
"upper_bound":1000.0,
"gene_reaction_rule":"KPN_00456",
"subsystem":"Nucleotide Salvage Pathway",
"notes":{
"original_bigg_ids":[
"ADK4"
]
}
},
{
"id":"ADMDC",
"name":"Adenosylmethionine decarboxylase",
"metabolites":{
"amet_c":-1.0,
"ametam_c":1.0,
"co2_c":1.0,
"h_c":-1.0
},
"lower_bound":0.0,
"upper_bound":1000.0,
"gene_reaction_rule":"KPN_00126",
"subsystem":"Arginine and Proline Metabolism",
"notes":{
"original_bigg_ids":[
"ADMDC"
]
}
},
{
"id":"ADNCYC",
"name":"Adenylate cyclase",
"metabolites":{
"atp_c":-1.0,
"camp_c":1.0,
"ppi_c":1.0
},
"lower_bound":0.0,
"upper_bound":1000.0,
"gene_reaction_rule":"KPN_04305",
"subsystem":"Nucleotide Salvage Pathway",
"notes":{
"original_bigg_ids":[
"ADNCYC"
]
}
},
{
"id":"ADNK1",
"name":"Adenosine kinase",
"metabolites":{
"adn_c":-1.0,
"adp_c":1.0,
"amp_c":1.0,
"atp_c":-1.0,
"h_c":1.0
},
"lower_bound":0.0,
"upper_bound":1000.0,
"gene_reaction_rule":"KPN_00456",
"subsystem":"Nucleotide Salvage Pathway",
"notes":{
"original_bigg_ids":[
"ADNK1"
]
}
},
{
"id":"ADNUC",
"name":"Adenosine hydrolase",
"metabolites":{
"ade_c":1.0,
"adn_c":-1.0,
"h2o_c":-1.0,
"rib__D_c":1.0
},
"lower_bound":0.0,
"upper_bound":1000.0,
"gene_reaction_rule":"KPN_00025",
"subsystem":"Alternate Carbon Metabolism",
"notes":{
"original_bigg_ids":[
"ADNUC"
]
}
},
{
"id":"ADNt2pp",
"name":"Adenosine transport in via proton symport (periplasm)",
"metabolites":{
"adn_c":1.0,
"adn_p":-1.0,
"h_c":1.0,
"h_p":-1.0
},
"lower_bound":0.0,
"upper_bound":1000.0,
"gene_reaction_rule":"KPN_03396 or KPN_02744",
"subsystem":"Tranpsort, Inner Membrane",
"notes":{
"original_bigg_ids":[
"ADNt2pp"
]
}
},
{
"id":"ADNtex",
"name":"Adenosine transport via diffusion (extracellular to periplasm)",
"metabolites":{
"adn_e":-1.0,
"adn_p":1.0
},
"lower_bound":-1000.0,
"upper_bound":1000.0,
"gene_reaction_rule":"KPN_00363",
"subsystem":"Transport, Outer Membrane",
"notes":{
"original_bigg_ids":[
"ADNtex"
]
}
},
{
"id":"ADOCBIK",
"name":"Adenosyl cobinamide kinase",
"metabolites":{
"adocbi_c":-1.0,
"adocbip_c":1.0,
"adp_c":1.0,
"atp_c":-1.0,
"h_c":1.0
},
"lower_bound":0.0,
"upper_bound":1000.0,
"gene_reaction_rule":"KPN_03183",
"subsystem":"Cofactor and Prosthetic Group Biosynthesis",
"notes":{
"original_bigg_ids":[
"ADOCBIK"
]
}
},
{
"id":"ADOCBLS",
"name":"Adenosylcobalamin 5'-phosphate synthase",
"metabolites":{
"adocbl_c":1.0,
"agdpcbi_c":-1.0,
"gmp_c":1.0,
"h_c":1.0,
"rdmbzi_c":-1.0
},
"lower_bound":0.0,
"upper_bound":1000.0,
"gene_reaction_rule":"KPN_02464",
"subsystem":"Cofactor and Prosthetic Group Biosynthesis",
"notes":{
"original_bigg_ids":[
"ADOCBLS"
]
}
},
{
"id":"ADOCBLabcpp",
"name":"Adenosylcobalamin transport via ABC system (periplasm)",
"metabolites":{
"adocbl_c":1.0,
"adocbl_p":-1.0,
"adp_c":1.0,
"atp_c":-1.0,
"h2o_c":-1.0,
"h_c":1.0,
"pi_c":1.0
},
"lower_bound":0.0,
"upper_bound":1000.0,
"gene_reaction_rule":"KPN_00173 and KPN_02169 and KPN_02166",
"subsystem":"Tranpsort, Inner Membrane",
"notes":{
"original_bigg_ids":[
"ADOCBLabcpp"
]
}
},
{
"id":"ADPRDP",
"name":"ADPribose diphosphatase",
"metabolites":{
"adprib_c":-1.0,
"amp_c":1.0,
"h2o_c":-1.0,
"h_c":2.0,
"r5p_c":1.0
},
"lower_bound":0.0,
"upper_bound":1000.0,
"gene_reaction_rule":"KPN_03768",
"subsystem":"Nucleotide Salvage Pathway",
"notes":{
"original_bigg_ids":[
"ADPRDP"
]
}
},
{
"id":"ADPT",
"name":"Adenine phosphoribosyltransferase",
"metabolites":{
"ade_c":-1.0,
"amp_c":1.0,
"ppi_c":1.0,
"prpp_c":-1.0
},
"lower_bound":0.0,
"upper_bound":1000.0,
"gene_reaction_rule":"KPN_00451",
"subsystem":"Nucleotide Salvage Pathway",
"notes":{
"original_bigg_ids":[
"ADPT"
]
}
},
{
"id":"ADSK",
"name":"Adenylyl-sulfate kinase",
"metabolites":{
"adp_c":1.0,
"aps_c":-1.0,
"atp_c":-1.0,
"h_c":1.0,
"paps_c":1.0
},
"lower_bound":0.0,
"upper_bound":1000.0,
"gene_reaction_rule":"KPN_03112",
"subsystem":"Cysteine Metabolism",
"notes":{
"original_bigg_ids":[
"ADSK"
]
}
},
{
"id":"ADSL1r",
"name":"Adenylsuccinate lyase",
"metabolites":{
"amp_c":1.0,
"dcamp_c":-1.0,
"fum_c":1.0
},
"lower_bound":-1000.0,
"upper_bound":1000.0,
"gene_reaction_rule":"KPN_01139",
"subsystem":"Purine and Pyrimidine Biosynthesis",
"notes":{
"original_bigg_ids":[
"ADSL1r"
]
}
},
{
"id":"ADSL2r",
"name":"Adenylosuccinate lyase",
"metabolites":{
"25aics_c":-1.0,
"aicar_c":1.0,
"fum_c":1.0
},
"lower_bound":-1000.0,
"upper_bound":1000.0,
"gene_reaction_rule":"KPN_01139",
"subsystem":"Purine and Pyrimidine Biosynthesis",
"notes":{
"original_bigg_ids":[
"ADSL2r"
]
}
},
{
"id":"ADSS",
"name":"Adenylosuccinate synthase",
"metabolites":{
"asp__L_c":-1.0,
"dcamp_c":1.0,
"gdp_c":1.0,
"gtp_c":-1.0,
"h_c":2.0,
"imp_c":-1.0,
"pi_c":1.0
},
"lower_bound":0.0,
"upper_bound":1000.0,
"gene_reaction_rule":"KPN_04576",
"subsystem":"Purine and Pyrimidine Biosynthesis",
"notes":{
"original_bigg_ids":[
"ADSS"
]
}
},
{
"id":"AGDC",
"name":"N-acetylglucosamine-6-phosphate deacetylase",
"metabolites":{
"ac_c":1.0,
"acgam6p_c":-1.0,
"gam6p_c":1.0,
"h2o_c":-1.0
},
"lower_bound":0.0,
"upper_bound":1000.0,
"gene_reaction_rule":"KPN_00698",
"subsystem":"Alternate Carbon Metabolism",
"notes":{
"original_bigg_ids":[
"AGDC"
]
}
},
{
"id":"AGM3PA",
"name":"N-Acetyl-D-glucosamine(anhydrous)N-Acetylmuramyl-tripeptide amidase",
"metabolites":{
"LalaDgluMdap_c":1.0,
"anhgm3p_c":-1.0,
"anhgm_c":1.0,
"h2o_c":-1.0
},
"lower_bound":0.0,
"upper_bound":1000.0,
"gene_reaction_rule":"KPN_00112",
"subsystem":"Murein Recycling",
"notes":{
"original_bigg_ids":[
"AGM3PA"
]
}
},
{
"id":"AGM3PApp",
"name":"N-Acetyl-D-glucosamine(anhydrous)N-Acetylmuramyl-tripeptide amidase (periplasm)",
"metabolites":{
"LalaDgluMdap_p":1.0,
"anhgm3p_p":-1.0,
"anhgm_p":1.0,
"h2o_p":-1.0
},
"lower_bound":0.0,
"upper_bound":1000.0,
"gene_reaction_rule":"KPN_03225 or KPN_04567 or KPN_02778",
"subsystem":"Murein Recycling",
"notes":{
"original_bigg_ids":[
"AGM3PApp"
]
}
},
{
"id":"AGM3PH",
"name":"N-Acetyl-D-glucosamine(anhydrous)N-Acetylmuramyl-tripeptide beta -1,4-N-acetylglucosaminidase",
"metabolites":{
"acgam_c":1.0,
"anhgm3p_c":-1.0,
"anhm3p_c":1.0,
"h2o_c":-1.0
},
"lower_bound":0.0,
"upper_bound":1000.0,
"gene_reaction_rule":"KPN_01104",
"subsystem":"Murein Recycling",
"notes":{
"original_bigg_ids":[
"AGM3PH"
]
}
},
{
"id":"AGM3Pt2pp",
"name":"GlcNAc-anhMurNAc tripeptide transport in via proton symport (periplasm)",
"metabolites":{
"anhgm3p_c":1.0,
"anhgm3p_p":-1.0,
"h_c":1.0,
"h_p":-1.0
},
"lower_bound":0.0,
"upper_bound":1000.0,
"gene_reaction_rule":"KPN_00395",
"subsystem":"Murein Recycling",
"notes":{
"original_bigg_ids":[
"AGM3Pt2pp"
]
}
},
{
"id":"AGM4PA",
"name":"N-Acetyl-D-glucosamine(anhydrous)N-Acetylmuramyl-tetrapeptide amidase",
"metabolites":{
"LalaDgluMdapDala_c":1.0,
"anhgm4p_c":-1.0,
"anhgm_c":1.0,
"h2o_c":-1.0
},
"lower_bound":0.0,
"upper_bound":1000.0,
"gene_reaction_rule":"KPN_00112",
"subsystem":"Murein Recycling",
"notes":{
"original_bigg_ids":[
"AGM4PA"
]
}
},
{
"id":"AGM4PApp",
"name":"N-Acetyl-D-glucosamine(anhydrous)N-Acetylmuramyl-tetrapeptide amidase (periplasm)",
"metabolites":{
"LalaDgluMdapDala_p":1.0,
"anhgm4p_p":-1.0,
"anhgm_p":1.0,
"h2o_p":-1.0
},
"lower_bound":0.0,
"upper_bound":1000.0,
"gene_reaction_rule":"KPN_02778 or KPN_03225 or KPN_04567",
"subsystem":"Murein Recycling",
"notes":{
"original_bigg_ids":[
"AGM4PApp"
]
}
},
{
"id":"AGM4PCP",
"name":"N-Acetyl-D-glucosamine(anhydrous)N-Acetylmuramyl-tetrapeptide L,D-carboxypeptidase",
"metabolites":{
"ala__D_c":1.0,
"anhgm3p_c":1.0,
"anhgm4p_c":-1.0,
"h2o_c":-1.0
},
"lower_bound":0.0,
"upper_bound":1000.0,
"gene_reaction_rule":"KPN_02306",
"subsystem":"Murein Recycling",
"notes":{
"original_bigg_ids":[
"AGM4PCP"
]
}
},
{
"id":"AGM4PCPpp",
"name":"N-Acetyl-D-glucosamine(anhydrous)N-Acetylmuramyl-tetrapeptide L,D-carboxypeptidase (periplasmic)",
"metabolites":{
"ala__D_p":1.0,
"anhgm3p_p":1.0,
"anhgm4p_p":-1.0,
"h2o_p":-1.0
},
"lower_bound":0.0,
"upper_bound":1000.0,
"gene_reaction_rule":"",
"subsystem":"Exchange",
"notes":{
"original_bigg_ids":[
"AGM4PCPpp"
]
}
},
{
"id":"AGM4PH",
"name":"N-Acetyl-D-glucosamine(anhydrous)N-Acetylmuramyl-tetrapeptide beta -1,4-N-acetylglucosaminidase",
"metabolites":{
"acgam_c":1.0,
"anhgm4p_c":-1.0,
"anhm4p_c":1.0,
"h2o_c":-1.0
},
"lower_bound":0.0,
"upper_bound":1000.0,
"gene_reaction_rule":"KPN_01104",
"subsystem":"Murein Recycling",
"notes":{
"original_bigg_ids":[
"AGM4PH"
]
}
},
{
"id":"AGM4Pt2pp",
"name":"GlcNAc-anhMurNAc tetrapeptide transport in via proton symport (periplasm)",
"metabolites":{
"anhgm4p_c":1.0,
"anhgm4p_p":-1.0,
"h_c":1.0,
"h_p":-1.0
},
"lower_bound":0.0,
"upper_bound":1000.0,
"gene_reaction_rule":"KPN_00395",
"subsystem":"Murein Recycling",
"notes":{
"original_bigg_ids":[
"AGM4Pt2pp"
]
}
},
{
"id":"AGMH",
"name":"N-Acetyl-D-glucosamine(anhydrous)N-Acetylmuramyl beta -1,4-N-acetylglucosaminidase",
"metabolites":{
"acgam_c":1.0,
"anhgm_c":-1.0,
"anhm_c":1.0,
"h2o_c":-1.0
},
"lower_bound":0.0,
"upper_bound":1000.0,
"gene_reaction_rule":"KPN_01104",
"subsystem":"Murein Recycling",
"notes":{
"original_bigg_ids":[
"AGMH"
]
}
},
{
"id":"AGMHE",
"name":"ADP-D-glycero-D-manno-heptose epimerase",
"metabolites":{
"adphep_DD_c":-1.0,
"adphep_LD_c":1.0
},
"lower_bound":0.0,
"upper_bound":1000.0,
"gene_reaction_rule":"KPN_03963",
"subsystem":"Lipopolysaccharide Biosynthesis / Recycling",
"notes":{
"original_bigg_ids":[
"AGMHE"
]
}
},
{
"id":"AGMPTRCtpp",
"name":"Agmatine/putrescine antiporter (periplasm)",
"metabolites":{
"agm_c":1.0,
"agm_p":-1.0,
"ptrc_c":-1.0,
"ptrc_p":1.0
},
"lower_bound":-1000.0,
"upper_bound":1000.0,
"gene_reaction_rule":"KPN_00537",
"subsystem":"Exchange",
"notes":{
"original_bigg_ids":[
"AGMPTRCtpp"
]
}
},
{
"id":"AGMT",
"name":"Agmatinase",
"metabolites":{
"agm_c":-1.0,
"h2o_c":-1.0,
"ptrc_c":1.0,
"urea_c":1.0
},
"lower_bound":0.0,
"upper_bound":1000.0,
"gene_reaction_rule":"KPN_03373",
"subsystem":"Arginine and Proline Metabolism",
"notes":{
"original_bigg_ids":[
"AGMT"
]
}
},
{
"id":"AGMt2pp",
"name":"GlcNAc-anhMurNAc transport in via proton symport (periplasm)",
"metabolites":{
"anhgm_c":1.0,
"anhgm_p":-1.0,
"h_c":1.0,
"h_p":-1.0
},
"lower_bound":0.0,
"upper_bound":1000.0,
"gene_reaction_rule":"KPN_00395",
"subsystem":"Murein Recycling",
"notes":{
"original_bigg_ids":[
"AGMt2pp"
]
}
},
{
"id":"AGMtex",
"name":"Agmatine transport via diffusion (extracellular to periplasm)",
"metabolites":{
"agm_e":-1.0,
"agm_p":1.0
},
"lower_bound":-1000.0,
"upper_bound":1000.0,
"gene_reaction_rule":"KPN_02636 or KPN_02430 or KPN_00956 or KPN_01445",
"subsystem":"Transport, Outer Membrane Porin",
"notes":{
"original_bigg_ids":[
"AGMtex"
]
}
},
{
"id":"AGPAT120",
"name":"1-tetradecanoyl-sn-glycerol 3-phosphate O-acyltransferase (n-C12:0)",
"metabolites":{
"1ddecg3p_c":-1.0,
"ACP_c":1.0,
"ddcaACP_c":-1.0,
"pa120_c":1.0
},
"lower_bound":0.0,
"upper_bound":1000.0,
"gene_reaction_rule":"KPN_03436",
"subsystem":"Glycerophospholipid Metabolism",
"notes":{
"original_bigg_ids":[
"AGPAT120"
]
}
},
{
"id":"AGPAT140",
"name":"1-tetradecanoyl-sn-glycerol 3-phosphate O-acyltransferase (n-C14:0)",
"metabolites":{
"1tdecg3p_c":-1.0,
"ACP_c":1.0,
"myrsACP_c":-1.0,
"pa140_c":1.0
},
"lower_bound":0.0,
"upper_bound":1000.0,
"gene_reaction_rule":"KPN_03436",
"subsystem":"Glycerophospholipid Metabolism",
"notes":{
"original_bigg_ids":[
"AGPAT140"
]
}
},
{
"id":"AGPAT141",
"name":"1-tetradec-7-enoyl-sn-glycerol 3-phosphate O-acyltransferase (n-C14:1)",
"metabolites":{
"1tdec7eg3p_c":-1.0,
"ACP_c":1.0,
"pa141_c":1.0,
"tdeACP_c":-1.0
},
"lower_bound":0.0,
"upper_bound":1000.0,
"gene_reaction_rule":"KPN_03436",
"subsystem":"Glycerophospholipid Metabolism",
"notes":{
"original_bigg_ids":[
"AGPAT141"
]
}
},
{
"id":"AGPAT160",
"name":"1-hexadecanoyl-sn-glycerol 3-phosphate O-acyltransferase (n-C16:0)",
"metabolites":{
"1hdecg3p_c":-1.0,
"ACP_c":1.0,
"pa160_c":1.0,
"palmACP_c":-1.0
},
"lower_bound":0.0,
"upper_bound":1000.0,
"gene_reaction_rule":"KPN_03436",
"subsystem":"Glycerophospholipid Metabolism",
"notes":{
"original_bigg_ids":[
"AGPAT160"
]
}
},
{
"id":"AGPAT161",
"name":"1-hexadec-7-enoyl-sn-glycerol 3-phosphate O-acyltransferase (n-C16:1)",
"metabolites":{
"1hdec9eg3p_c":-1.0,
"ACP_c":1.0,
"hdeACP_c":-1.0,
"pa161_c":1.0
},
"lower_bound":0.0,
"upper_bound":1000.0,
"gene_reaction_rule":"KPN_03436",
"subsystem":"Glycerophospholipid Metabolism",
"notes":{
"original_bigg_ids":[
"AGPAT161"
]
}
},
{
"id":"AGPAT180",
"name":"1-octadecanoyl-sn-glycerol 3-phosphate O-acyltransferase (n-C18:0)",
"metabolites":{
"1odecg3p_c":-1.0,
"ACP_c":1.0,
"ocdcaACP_c":-1.0,
"pa180_c":1.0
},
"lower_bound":0.0,
"upper_bound":1000.0,
"gene_reaction_rule":"KPN_03436",
"subsystem":"Glycerophospholipid Metabolism",
"notes":{
"original_bigg_ids":[
"AGPAT180"
]
}
},
{
"id":"AGPAT181",
"name":"1-octadec-7-enoyl-sn-glycerol 3-phosphate O-acyltransferase (n-C18:1)",
"metabolites":{
"1odec11eg3p_c":-1.0,
"ACP_c":1.0,
"octeACP_c":-1.0,
"pa181_c":1.0
},
"lower_bound":0.0,
"upper_bound":1000.0,
"gene_reaction_rule":"KPN_03436",
"subsystem":"Glycerophospholipid Metabolism",
"notes":{
"original_bigg_ids":[
"AGPAT181"
]
}
},
{
"id":"AGPR",
"name":"N-acetyl-g-glutamyl-phosphate reductase",
"metabolites":{
"acg5p_c":1.0,
"acg5sa_c":-1.0,
"h_c":1.0,
"nadp_c":-1.0,
"nadph_c":1.0,
"pi_c":-1.0
},
"lower_bound":-1000.0,
"upper_bound":1000.0,
"gene_reaction_rule":"KPN_04247",
"subsystem":"Arginine and Proline Metabolism",
"notes":{
"original_bigg_ids":[
"AGPR"
]
}
},
{
"id":"AHCi",
"name":"Adenosylhomocysteinase",
"metabolites":{
"adn_c":1.0,
"ahcys_c":-1.0,
"h2o_c":-1.0,
"hcys__L_c":1.0
},
"lower_bound":-1000.0,
"upper_bound":1000.0,
"gene_reaction_rule":"KPN_02462",
"subsystem":"Methionine Metabolism",
"notes":{
"original_bigg_ids":[
"AHC"
]
}
},
{
"id":"AHCYSNS",
"name":"S-adenosylhomocysteine nucleosidase",
"metabolites":{
"ade_c":1.0,
"ahcys_c":-1.0,
"h2o_c":-1.0,
"rhcys_c":1.0
},
"lower_bound":0.0,
"upper_bound":1000.0,
"gene_reaction_rule":"KPN_00175",
"subsystem":"Methionine Metabolism",
"notes":{
"original_bigg_ids":[
"AHCYSNS"
]
}
},
{
"id":"AICART",
"name":"Phosphoribosylaminoimidazolecarboxamide formyltransferase",
"metabolites":{
"10fthf_c":-1.0,
"aicar_c":-1.0,
"fprica_c":1.0,
"thf_c":1.0
},
"lower_bound":-1000.0,
"upper_bound":1000.0,
"gene_reaction_rule":"KPN_04388",
"subsystem":"Purine and Pyrimidine Biosynthesis",
"notes":{
"original_bigg_ids":[
"AICART"
]
}
},
{
"id":"AIRC2",
"name":"Phosphoribosylaminoimidazole carboxylase",
"metabolites":{
"5caiz_c":1.0,
"adp_c":1.0,
"air_c":-1.0,
"atp_c":-1.0,
"h_c":1.0,
"hco3_c":-1.0,
"pi_c":1.0
},
"lower_bound":0.0,
"upper_bound":1000.0,
"gene_reaction_rule":"KPN_00477",
"subsystem":"Purine and Pyrimidine Biosynthesis",
"notes":{
"original_bigg_ids":[
"AIRC2"
]
}
},
{
"id":"AIRC3",
"name":"Phosphoribosylaminoimidazole carboxylase (mutase rxn)",
"metabolites":{
"5aizc_c":-1.0,
"5caiz_c":1.0
},
"lower_bound":-1000.0,
"upper_bound":1000.0,
"gene_reaction_rule":"KPN_00478",
"subsystem":"Purine and Pyrimidine Biosynthesis",
"notes":{
"original_bigg_ids":[
"AIRC3"
]
}
},
{
"id":"AKGt2rpp",
"name":"2-oxoglutarate reversible transport via symport (periplasm)",
"metabolites":{
"akg_c":1.0,
"akg_p":-1.0,
"h_c":1.0,
"h_p":-1.0
},
"lower_bound":-1000.0,
"upper_bound":1000.0,
"gene_reaction_rule":"KPN_02910",
"subsystem":"Tranpsort, Inner Membrane",
"notes":{
"original_bigg_ids":[
"AKGt2rpp"
]
}
},
{
"id":"AKGtex",
"name":"Alpha-ketoglutarate transport via diffusion (extracellular to periplasm)",
"metabolites":{
"akg_e":-1.0,
"akg_p":1.0
},
"lower_bound":-1000.0,
"upper_bound":0.0,
"gene_reaction_rule":"KPN_02636 or KPN_02430 or KPN_00956 or KPN_01445",
"subsystem":"Transport, Outer Membrane Porin",
"notes":{
"original_bigg_ids":[
"AKGtex"
]
}
},
{
"id":"ALAALAabcpp",
"name":"D-alanyl-D-alanine (DalaDala) transport via ABC system (periplasm)",
"metabolites":{
"adp_c":1.0,
"alaala_c":1.0,
"alaala_p":-1.0,
"atp_c":-1.0,
"h2o_c":-1.0,
"h_c":1.0,
"pi_c":1.0
},
"lower_bound":0.0,
"upper_bound":1000.0,
"gene_reaction_rule":"KPN_03896 and KPN_03895 and KPN_03899 and KPN_03898 and KPN_03897",
"subsystem":"Tranpsort, Inner Membrane",
"notes":{
"original_bigg_ids":[
"ALAALAabcpp"
]
}
},
{
"id":"ALAALAr",
"name":"D-alanine-D-alanine ligase (reversible)",
"metabolites":{
"adp_c":1.0,
"ala__D_c":-2.0,
"alaala_c":1.0,
"atp_c":-1.0,
"h_c":1.0,
"pi_c":1.0
},
"lower_bound":-1000.0,
"upper_bound":1000.0,
"gene_reaction_rule":"KPN_00096 or KPN_00323",
"subsystem":"Cell Envelope Biosynthesis",
"notes":{
"original_bigg_ids":[
"ALAALAr"
]
}
},
{
"id":"ALAALAtex",
"name":"D-alanyl-D-alanine (DalaDala) transport via diffusion (extracellular to periplasm)",
"metabolites":{
"alaala_e":-1.0,
"alaala_p":1.0
},
"lower_bound":-1000.0,
"upper_bound":1000.0,
"gene_reaction_rule":"KPN_02636 or KPN_02430 or KPN_00956 or KPN_01445",
"subsystem":"Transport, Outer Membrane Porin",
"notes":{
"original_bigg_ids":[
"ALAALAtex"
]
}
},
{
"id":"ALAGLUE",
"name":"L-alanyl-gamma-glutamate epimerase",
"metabolites":{
"LalaDglu_c":-1.0,
"LalaLglu_c":1.0
},
"lower_bound":-1000.0,
"upper_bound":1000.0,
"gene_reaction_rule":"KPN_01308",
"subsystem":"Murein Recycling",
"notes":{
"original_bigg_ids":[
"ALAGLUE"
]
}
},
{
"id":"ALAR",
"name":"Alanine racemase",
"metabolites":{
"ala__D_c":1.0,
"ala__L_c":-1.0
},
"lower_bound":-1000.0,
"upper_bound":1000.0,
"gene_reaction_rule":"KPN_04440 or KPN_02308",
"subsystem":"Alanine and Aspartate Metabolism",
"notes":{
"original_bigg_ids":[
"ALAR"
]
}
},
{
"id":"ALATA_D2",
"name":"D-alanine transaminase",
"metabolites":{
"ala__D_c":-1.0,
"pyam5p_c":1.0,
"pydx5p_c":-1.0,
"pyr_c":1.0
},
"lower_bound":0.0,
"upper_bound":1000.0,
"gene_reaction_rule":"KPN_00903 and KPN_02876",
"subsystem":"Cofactor and Prosthetic Group Biosynthesis",
"notes":{
"original_bigg_ids":[
"ALATA_D2"
]
}
},
{
"id":"ALATA_L",
"name":"L-alanine transaminase",
"metabolites":{
"akg_c":-1.0,
"ala__L_c":-1.0,
"glu__L_c":1.0,
"pyr_c":1.0
},
"lower_bound":-1000.0,
"upper_bound":1000.0,
"gene_reaction_rule":"",
"subsystem":"Amino acid, ala",
"notes":{
"original_bigg_ids":[
"ALATA_L"
]
}
},
{
"id":"ALATA_L2",
"name":"Alanine transaminase",
"metabolites":{
"ala__L_c":-1.0,
"pyam5p_c":1.0,
"pydx5p_c":-1.0,
"pyr_c":1.0
},
"lower_bound":0.0,
"upper_bound":1000.0,
"gene_reaction_rule":"KPN_00903 and KPN_02876",
"subsystem":"Cofactor and Prosthetic Group Biosynthesis",
"notes":{
"original_bigg_ids":[
"ALATA_L2"
]
}
},
{
"id":"ALAt2pp",
"name":"L-alanine transport in via proton symport (periplasm)",
"metabolites":{
"ala__L_c":1.0,
"ala__L_p":-1.0,
"h_c":1.0,
"h_p":-1.0
},
"lower_bound":0.0,
"upper_bound":1000.0,
"gene_reaction_rule":"KPN_04601",
"subsystem":"Tranpsort, Inner Membrane",
"notes":{
"original_bigg_ids":[
"ALAt2pp"
]
}
},
{
"id":"ALAt4pp",
"name":"L-alanine transport in via sodium symport (periplasm)",
"metabolites":{
"ala__L_c":1.0,
"ala__L_p":-1.0,
"na1_c":1.0,
"na1_p":-1.0
},
"lower_bound":0.0,
"upper_bound":1000.0,
"gene_reaction_rule":"KPN_00007",
"subsystem":"Tranpsort, Inner Membrane",
"notes":{
"original_bigg_ids":[
"ALAt4pp"
]
}
},
{
"id":"ALAtex",
"name":"L-alanine transport via diffusion (extracellular to periplasm)",
"metabolites":{
"ala__L_e":-1.0,
"ala__L_p":1.0
},
"lower_bound":-1000.0,
"upper_bound":1000.0,
"gene_reaction_rule":"KPN_02636 or KPN_02430 or KPN_00956 or KPN_01445",
"subsystem":"Transport, Outer Membrane Porin",
"notes":{
"original_bigg_ids":[
"ALAtex"
]
}
},
{
"id":"ALCD19",
"name":"Alcohol dehydrogenase (glycerol)",
"metabolites":{
"glyald_c":-1.0,
"glyc_c":1.0,
"h_c":-1.0,
"nad_c":1.0,
"nadh_c":-1.0
},
"lower_bound":-1000.0,
"upper_bound":1000.0,
"gene_reaction_rule":"KPN_01952",
"subsystem":"Alternate Carbon Metabolism",
"notes":{
"original_bigg_ids":[
"ALCD19"
]
}
},
{
"id":"ALCD2x",
"name":"Alcohol dehydrogenase (ethanol)",
"metabolites":{
"acald_c":1.0,
"etoh_c":-1.0,
"h_c":1.0,
"nad_c":-1.0,
"nadh_c":1.0
},
"lower_bound":-1000.0,
"upper_bound":1000.0,
"gene_reaction_rule":"KPN_02199 or KPN_01853 or KPN_01952",
"subsystem":"Pyruvate Metabolism",
"notes":{
"original_bigg_ids":[
"ALCD2x"
]
}
},
{
"id":"ALCD3ir",
"name":"Alcohol dehydrogenase Propanal ",
"metabolites":{
"h_c":-1.0,
"nad_c":1.0,
"nadh_c":-1.0,
"ppal_c":-1.0,
"ppoh_c":1.0
},
"lower_bound":0.0,
"upper_bound":1000.0,
"gene_reaction_rule":"KPN_03217",
"subsystem":"Alternate Carbon Metabolism",
"notes":{
"original_bigg_ids":[
"ALCD3ir"
]
}
},
{
"id":"ALDD19xr",
"name":"Aldehyde dehydrogenase (phenylacetaldehyde, NAD)",
"metabolites":{
"h2o_c":-1.0,
"h_c":2.0,
"nad_c":-1.0,
"nadh_c":1.0,
"pac_c":1.0,
"pacald_c":-1.0
},
"lower_bound":0.0,
"upper_bound":1000.0,
"gene_reaction_rule":"KPN_01455",
"subsystem":"Alternate Carbon Metabolism",
"notes":{
"original_bigg_ids":[
"ALDD19x"
]
}
},
{
"id":"ALDD2x",
"name":"Aldehyde dehydrogenase (acetaldehyde, NAD)",
"metabolites":{
"ac_c":1.0,
"acald_c":-1.0,
"h2o_c":-1.0,
"h_c":2.0,
"nad_c":-1.0,
"nadh_c":1.0
},
"lower_bound":0.0,
"upper_bound":1000.0,
"gene_reaction_rule":"KPN_01018",
"subsystem":"Alternate Carbon Metabolism",
"notes":{
"original_bigg_ids":[
"ALDD2x"
]
}
},
{
"id":"ALDD2y",
"name":"Aldehyde dehydrogenase (acetaldehyde, NADP)",
"metabolites":{
"ac_c":1.0,
"acald_c":-1.0,
"h2o_c":-1.0,
"h_c":2.0,
"nadp_c":-1.0,
"nadph_c":1.0
},
"lower_bound":0.0,
"upper_bound":1000.0,
"gene_reaction_rule":"KPN_02991",
"subsystem":"Alternate Carbon Metabolism",
"notes":{
"original_bigg_ids":[
"ALDD2y"
]
}
},
{
"id":"ALDD3y",
"name":"Aldehyde dehydrogenase (propanal, NADP)",
"metabolites":{
"h2o_c":-1.0,
"h_c":2.0,
"nadp_c":-1.0,
"nadph_c":1.0,
"ppa_c":1.0,
"ppal_c":-1.0
},
"lower_bound":0.0,
"upper_bound":1000.0,
"gene_reaction_rule":"KPN_02991",
"subsystem":"Alternate Carbon Metabolism",
"notes":{
"original_bigg_ids":[
"ALDD3y"
]
}
},
{
"id":"ALLTAMH",
"name":"Allantoate amidohydrolase",
"metabolites":{
"alltt_c":-1.0,
"co2_c":1.0,
"h2o_c":-2.0,
"h_c":-2.0,
"nh4_c":2.0,
"urdglyc_c":1.0
},
"lower_bound":0.0,
"upper_bound":1000.0,
"gene_reaction_rule":"KPN_01761",
"subsystem":"Purine Metabolism",
"notes":{
"original_bigg_ids":[
"ALLTAMH"
]
}
},
{
"id":"ALLTN",
"name":"Allantoinase",
"metabolites":{
"alltn_c":-1.0,
"alltt_c":1.0,
"h2o_c":-1.0,
"h_c":1.0
},
"lower_bound":0.0,
"upper_bound":1000.0,
"gene_reaction_rule":"KPN_01787",
"subsystem":"Purine Metabolism",
"notes":{
"original_bigg_ids":[
"ALLTN"
]
}
},
{
"id":"ALLULPE",
"name":"Allulose 6-phosphate epimerase",
"metabolites":{
"allul6p_c":-1.0,
"f6p_c":1.0
},
"lower_bound":-1000.0,
"upper_bound":1000.0,
"gene_reaction_rule":"KPN_01700",
"subsystem":"Alternate Carbon Metabolism",
"notes":{
"original_bigg_ids":[
"ALLULPE"
]
}
},
{
"id":"ALLtex",
"name":"Allose transport via diffusion (extracellular to periplasm)",
"metabolites":{
"all__D_e":-1.0,
"all__D_p":1.0
},
"lower_bound":-1000.0,
"upper_bound":1000.0,
"gene_reaction_rule":"KPN_02636 or KPN_02430 or KPN_00956 or KPN_01445",
"subsystem":"Transport, Outer Membrane Porin",
"notes":{
"original_bigg_ids":[
"ALLtex"
]
}
},
{
"id":"ALPATE160pp",
"name":"Apolipoprotein N-acyltransferase (phosphatidylethanolamine, periplasm)",
"metabolites":{
"2agpe160_p":1.0,
"alpp_p":-1.0,
"lpp_p":1.0,
"pe160_p":-1.0
},
"lower_bound":0.0,
"upper_bound":1000.0,
"gene_reaction_rule":"KPN_02134 and KPN_00682",
"subsystem":"Unassigned",
"notes":{
"original_bigg_ids":[
"ALPATE160pp"
]
}
},
{
"id":"ALPATG160pp",
"name":"Apolipoprotein N-acyltransferase (phosphatidylglycerol, periplasm)",
"metabolites":{
"2agpg160_p":1.0,
"alpp_p":-1.0,
"lpp_p":1.0,
"pg160_p":-1.0
},
"lower_bound":0.0,
"upper_bound":1000.0,
"gene_reaction_rule":"KPN_02134 and KPN_00682",
"subsystem":"Unassigned",
"notes":{
"original_bigg_ids":[
"ALPATG160pp"
]
}
},
{
"id":"ALR2",
"name":"Aldose reductase (methylglyoxal)",
"metabolites":{
"acetol_c":1.0,
"h_c":-1.0,
"mthgxl_c":-1.0,
"nadp_c":1.0,
"nadph_c":-1.0
},
"lower_bound":0.0,
"upper_bound":1000.0,
"gene_reaction_rule":"KPN_01195 or KPN_02741 or KPN_00221 or KPN_03432",
"subsystem":"Methylglyoxal Metabolism",
"notes":{
"original_bigg_ids":[
"ALR2"
]
}
},
{
"id":"ALR4x",
"name":"Aldose reductase (acetol)",
"metabolites":{
"12ppd__R_c":1.0,
"acetol_c":-1.0,
"h_c":-1.0,
"nad_c":1.0,
"nadh_c":-1.0
},
"lower_bound":0.0,
"upper_bound":1000.0,
"gene_reaction_rule":"KPN_04241",
"subsystem":"Glycerophospholipid Metabolism",
"notes":{
"original_bigg_ids":[
"ALR4x"
]
}
},
{
"id":"ALTRH",
"name":"Altronate hydrolase",
"metabolites":{
"2ddglcn_c":1.0,
"altrn_c":-1.0,
"h2o_c":1.0
},
"lower_bound":0.0,
"upper_bound":1000.0,
"gene_reaction_rule":"KPN_03519",
"subsystem":"Alternate Carbon Metabolism",
"notes":{
"original_bigg_ids":[
"ALTRH"
]
}
},
{
"id":"AM3PA",
"name":"Anhydrous-N-Acetylmuramyl-tripeptide amidase",
"metabolites":{
"LalaDgluMdap_c":1.0,
"anhm3p_c":-1.0,
"anhm_c":1.0,
"h2o_c":-1.0
},
"lower_bound":0.0,
"upper_bound":1000.0,
"gene_reaction_rule":"KPN_00112",
"subsystem":"Murein Recycling",
"notes":{
"original_bigg_ids":[
"AM3PA"
]
}
},
{
"id":"AM4PA",
"name":"Anhydrous-N-Acetylmuramyl-tetrapeptide amidase",
"metabolites":{
"LalaDgluMdapDala_c":1.0,
"anhm4p_c":-1.0,
"anhm_c":1.0,
"h2o_c":-1.0
},
"lower_bound":0.0,
"upper_bound":1000.0,
"gene_reaction_rule":"KPN_00112",
"subsystem":"Murein Recycling",
"notes":{
"original_bigg_ids":[
"AM4PA"
]
}
},
{
"id":"AM4PCP",
"name":"Anhydrous-N-Acetylmuramyl-tetrapeptide L,D-carboxypeptidase",
"metabolites":{
"ala__D_c":1.0,
"anhm3p_c":1.0,
"anhm4p_c":-1.0,
"h2o_c":-1.0
},
"lower_bound":0.0,
"upper_bound":1000.0,
"gene_reaction_rule":"KPN_02306",
"subsystem":"Murein Recycling",
"notes":{
"original_bigg_ids":[
"AM4PCP"
]
}
},
{
"id":"AMALT1",
"name":"Amylomaltase (maltotriose)",
"metabolites":{
"glc__D_c":1.0,
"malt_c":-1.0,
"malttr_c":-1.0,
"maltttr_c":1.0
},
"lower_bound":0.0,
"upper_bound":1000.0,
"gene_reaction_rule":"KPN_03786",
"subsystem":"Alternate Carbon Metabolism",
"notes":{
"original_bigg_ids":[
"AMALT1"
]
}
},
{
"id":"AMALT2",
"name":"Amylomaltase (maltotetraose)",
"metabolites":{
"glc__D_c":1.0,
"malt_c":-1.0,
"maltpt_c":1.0,
"maltttr_c":-1.0
},
"lower_bound":0.0,
"upper_bound":1000.0,
"gene_reaction_rule":"KPN_03786",
"subsystem":"Alternate Carbon Metabolism",
"notes":{
"original_bigg_ids":[
"AMALT2"
]
}
},
{
"id":"AMALT3",
"name":"Amylomaltase (maltopentaose)",
"metabolites":{
"glc__D_c":1.0,
"malt_c":-1.0,
"malthx_c":1.0,
"maltpt_c":-1.0
},
"lower_bound":0.0,
"upper_bound":1000.0,
"gene_reaction_rule":"KPN_03786",
"subsystem":"Alternate Carbon Metabolism",
"notes":{
"original_bigg_ids":[
"AMALT3"
]
}
},
{
"id":"AMALT4",
"name":"Amylomaltase (maltohexaose)",
"metabolites":{
"glc__D_c":1.0,
"malt_c":-1.0,
"malthp_c":1.0,
"malthx_c":-1.0
},
"lower_bound":0.0,
"upper_bound":1000.0,
"gene_reaction_rule":"KPN_03786",
"subsystem":"Alternate Carbon Metabolism",
"notes":{
"original_bigg_ids":[
"AMALT4"
]
}
},
{
"id":"AMANAPEr",
"name":"N-acetylmannosamine 6-phosphate epimerase",
"metabolites":{
"acgam6p_c":1.0,
"acmanap_c":-1.0
},
"lower_bound":-1000.0,
"upper_bound":1000.0,
"gene_reaction_rule":"KPN_03626",
"subsystem":"Alternate Carbon Metabolism",
"notes":{
"original_bigg_ids":[
"AMANAPEr"
]
}
},
{
"id":"AMAOTr",
"name":"Adenosylmethionine-8-amino-7-oxononanoate transaminase",
"metabolites":{
"8aonn_c":-1.0,
"amet_c":-1.0,
"amob_c":1.0,
"dann_c":1.0
},
"lower_bound":-1000.0,
"upper_bound":1000.0,
"gene_reaction_rule":"KPN_00799",
"subsystem":"Cofactor and Prosthetic Group Biosynthesis",
"notes":{
"original_bigg_ids":[
"AMAOTr"
]
}
},
{
"id":"AMMQLT8",
"name":"S-adenosylmethione:2-demthylmenaquinole methyltransferase (menaquinone 8)",
"metabolites":{
"2dmmql8_c":-1.0,
"ahcys_c":1.0,
"amet_c":-1.0,
"h_c":1.0,
"mql8_c":1.0
},
"lower_bound":0.0,
"upper_bound":1000.0,
"gene_reaction_rule":"KPN_04329",
"subsystem":"Cofactor and Prosthetic Group Biosynthesis",
"notes":{
"original_bigg_ids":[
"AMMQLT8"
]
}
},
{
"id":"AMPMS2",
"name":"4-amino-2-methyl-5-phosphomethylpyrimidine synthetase",
"metabolites":{
"4ampm_c":1.0,
"air_c":-1.0,
"for_c":2.0,
"h2o_c":-1.0,
"h_c":3.0,
"nad_c":-1.0,
"nadh_c":1.0
},
"lower_bound":0.0,
"upper_bound":1000.0,
"gene_reaction_rule":"KPN_04376",
"subsystem":"Cofactor and Prosthetic Group Biosynthesis",
"notes":{
"original_bigg_ids":[
"AMPMS2"
]
}
},
{
"id":"AMPN",
"name":"AMP nucleosidase",
"metabolites":{
"ade_c":1.0,
"amp_c":-1.0,
"h2o_c":-1.0,
"r5p_c":1.0
},
"lower_bound":0.0,
"upper_bound":1000.0,
"gene_reaction_rule":"KPN_02445",
"subsystem":"Nucleotide Salvage Pathway",
"notes":{
"original_bigg_ids":[
"AMPN"
]
}
},
{
"id":"AMPTASECG",
"name":"Alanyl aminopeptidase (cys-gly)",
"metabolites":{
"cgly_c":-1.0,
"cys__L_c":1.0,
"gly_c":1.0,
"h2o_c":-1.0
},
"lower_bound":0.0,
"upper_bound":1000.0,
"gene_reaction_rule":"KPN_04665 or KPN_02855 or KPN_00968 or KPN_02862",
"subsystem":"Cysteine Metabolism",
"notes":{
"original_bigg_ids":[
"AMPTASECG"
]
}
},
{
"id":"AMPTASEPG",
"name":"Aminopeptidase (pro-gly)",
"metabolites":{
"gly_c":1.0,
"h2o_c":-1.0,
"pro__L_c":1.0,
"progly_c":-1.0
},
"lower_bound":0.0,
"upper_bound":1000.0,
"gene_reaction_rule":"KPN_00968 or KPN_02855 or KPN_00249 or KPN_04665",
"subsystem":"Arginine and Proline Metabolism",
"notes":{
"original_bigg_ids":[
"AMPTASEPG"
]
}
},
{
"id":"AMPtex",
"name":"AMP transport via diffusion (extracellular to periplasm)",
"metabolites":{
"amp_e":-1.0,
"amp_p":1.0
},
"lower_bound":-1000.0,
"upper_bound":1000.0,
"gene_reaction_rule":"KPN_02636 or KPN_02430 or KPN_00956 or KPN_01445",
"subsystem":"Transport, Outer Membrane Porin",
"notes":{
"original_bigg_ids":[
"AMPtex"
]
}
},
{
"id":"ANHGMtex",
"name":"GlcNAc-anhMurNAc transport via diffusion (extracellular to periplasm)",
"metabolites":{
"anhgm_e":-1.0,
"anhgm_p":1.0
},
"lower_bound":-1000.0,
"upper_bound":1000.0,
"gene_reaction_rule":"KPN_02636 or KPN_02430 or KPN_00956 or KPN_01445",
"subsystem":"Transport, Outer Membrane Porin",
"notes":{
"original_bigg_ids":[
"ANHGMtex"
]
}
},
{
"id":"ANHMK",
"name":"1,6-anhydrous-N-Acetylmuramate kinase",
"metabolites":{
"acmum6p_c":1.0,
"adp_c":1.0,
"anhm_c":-1.0,
"atp_c":-1.0,
"h2o_c":-1.0,
"h_c":1.0
},
"lower_bound":0.0,
"upper_bound":1000.0,
"gene_reaction_rule":"KPN_01978",
"subsystem":"Murein Recycling",
"notes":{
"original_bigg_ids":[
"ANHMK"
]
}
},
{
"id":"ANPRT",
"name":"Anthranilate phosphoribosyltransferase",
"metabolites":{
"anth_c":-1.0,
"ppi_c":1.0,
"pran_c":1.0,
"prpp_c":-1.0
},
"lower_bound":0.0,
"upper_bound":1000.0,
"gene_reaction_rule":"KPN_01256",
"subsystem":"Tyrosine, Tryptophan, and Phenylalanine Metabolism",
"notes":{
"original_bigg_ids":[
"ANPRT"
]
}
},
{
"id":"ANS",
"name":"Anthranilate synthase",
"metabolites":{
"anth_c":1.0,
"chor_c":-1.0,
"gln__L_c":-1.0,
"glu__L_c":1.0,
"h_c":1.0,
"pyr_c":1.0
},
"lower_bound":0.0,
"upper_bound":1000.0,
"gene_reaction_rule":"KPN_01256 and KPN_01257",
"subsystem":"Tyrosine, Tryptophan, and Phenylalanine Metabolism",
"notes":{
"original_bigg_ids":[
"ANS"
]
}
},
{
"id":"AOBUTDs",
"name":"L-2-amino-3-oxobutanoate decarboxylation (spontaneous)",
"metabolites":{
"2aobut_c":-1.0,
"aact_c":1.0,
"co2_c":1.0,
"h_c":-1.0
},
"lower_bound":0.0,
"upper_bound":1000.0,
"gene_reaction_rule":"KPN_SPONT",
"subsystem":"Exchange",
"notes":{
"original_bigg_ids":[
"AOBUTDs"
]
}
},
{
"id":"AOXSr",
"name":"8-amino-7-oxononanoate synthase",
"metabolites":{
"8aonn_c":1.0,
"ala__L_c":-1.0,
"co2_c":1.0,
"coa_c":1.0,
"h_c":-1.0,
"pmcoa_c":-1.0
},
"lower_bound":-1000.0,
"upper_bound":1000.0,
"gene_reaction_rule":"KPN_00801",
"subsystem":"Cofactor and Prosthetic Group Biosynthesis",
"notes":{
"original_bigg_ids":[
"AOXSr"
]
}
},
{
"id":"AP4AH",
"name":"Ap4A hydrolase",
"metabolites":{
"adp_c":2.0,
"ap4a_c":-1.0,
"h2o_c":-1.0,
"h_c":2.0
},
"lower_bound":0.0,
"upper_bound":1000.0,
"gene_reaction_rule":"KPN_00046",
"subsystem":"Nucleotide Salvage Pathway",
"notes":{
"original_bigg_ids":[
"AP4AH"
]
}
},
{
"id":"AP5AH",
"name":"Ap5A hydrolase",
"metabolites":{
"adp_c":1.0,
"ap5a_c":-1.0,
"atp_c":1.0,
"h2o_c":-1.0,
"h_c":2.0
},
"lower_bound":0.0,
"upper_bound":1000.0,
"gene_reaction_rule":"KPN_00046",
"subsystem":"Nucleotide Salvage Pathway",
"notes":{
"original_bigg_ids":[
"AP5AH"
]
}
},
{
"id":"APPLDHr",
"name":"Aminopropanol dehydrogenase reversible",
"metabolites":{
"aact_c":-1.0,
"appl_c":1.0,
"h_c":-1.0,
"nad_c":1.0,
"nadh_c":-1.0
},
"lower_bound":0.0,
"upper_bound":1000.0,
"gene_reaction_rule":"",
"subsystem":"Glycine, Serine and threonine metabolism",
"notes":{
"original_bigg_ids":[
"APPLDH"
]
}
},
{
"id":"APRAUR",
"name":"5-amino-6-(5-phosphoribosylamino)uracil reductase",
"metabolites":{
"5aprbu_c":1.0,
"5apru_c":-1.0,
"h_c":-1.0,
"nadp_c":1.0,
"nadph_c":-1.0
},
"lower_bound":0.0,
"upper_bound":1000.0,
"gene_reaction_rule":"KPN_00366",
"subsystem":"Cofactor and Prosthetic Group Biosynthesis",
"notes":{
"original_bigg_ids":[
"APRAUR"
]
}
},
{
"id":"APTNAT",
"name":"5-aminopentanoate:2-oxoglutarate aminotransferase",
"metabolites":{
"5aptn_c":-1.0,
"akg_c":-1.0,
"glu__L_c":1.0,
"oxptn_c":1.0
},
"lower_bound":-1000.0,
"upper_bound":1000.0,
"gene_reaction_rule":"KPN_00255",
"subsystem":"Lysine Metabolism",
"notes":{
"original_bigg_ids":[
"APTNAT"
]
}
},
{
"id":"ARAI",
"name":"L-arabinose isomerase",
"metabolites":{
"arab__L_c":-1.0,
"rbl__L_c":1.0
},
"lower_bound":-1000.0,
"upper_bound":1000.0,
"gene_reaction_rule":"KPN_00061",
"subsystem":"Alternate Carbon Metabolism",
"notes":{
"original_bigg_ids":[
"ARAI"
]
}
},
{
"id":"ARAT",
"name":"Methionine transaminase",
"metabolites":{
"4met2obut_c":-1.0,
"akg_c":1.0,
"glu__L_c":-1.0,
"h_c":1.0,
"met__L_c":1.0
},
"lower_bound":0.0,
"upper_bound":1000.0,
"gene_reaction_rule":"KPN_01365 or KPN_04441",
"subsystem":"Methionine Metabolism",
"notes":{
"original_bigg_ids":[
"ARAT"
]
}
},
{
"id":"ARBTNabcpp",
"name":"Aerobactin transport via ABC system (periplasm)",
"metabolites":{
"adp_c":1.0,
"arbtn_fe3_c":1.0,
"arbtn_fe3_p":-1.0,
"atp_c":-1.0,
"h2o_c":-1.0,
"h_c":1.0,
"pi_c":1.0
},
"lower_bound":0.0,
"upper_bound":1000.0,
"gene_reaction_rule":"KPN_00166 and KPN_00167 and KPN_00168",
"subsystem":"Tranpsort, Inner Membrane",
"notes":{
"original_bigg_ids":[
"ARBTNabcpp"
]
}
},
{
"id":"ARBt2rpp",
"name":"L-arabinose transport via proton symport (periplasm)",
"metabolites":{
"arab__L_c":1.0,
"arab__L_p":-1.0,
"h_c":1.0,
"h_p":-1.0
},
"lower_bound":-1000.0,
"upper_bound":1000.0,
"gene_reaction_rule":"KPN_03264",
"subsystem":"Tranpsort, Inner Membrane",
"notes":{
"original_bigg_ids":[
"ARBt2rpp"
]
}
},
{
"id":"ARBt3ipp",
"name":"L-arabinose transport via proton antiport (periplasm)",
"metabolites":{
"arab__L_c":-1.0,
"arab__L_p":1.0,
"h_c":1.0,
"h_p":-1.0
},
"lower_bound":0.0,
"upper_bound":1000.0,
"gene_reaction_rule":"KPN_01628",
"subsystem":"Tranpsort, Inner Membrane",
"notes":{
"original_bigg_ids":[
"ARBt3ipp"
]
}
},
{
"id":"ARBtex",
"name":"L-arabinose transport via diffusion (extracellular to periplasm)",
"metabolites":{
"arab__L_e":-1.0,
"arab__L_p":1.0
},
"lower_bound":-1000.0,
"upper_bound":1000.0,
"gene_reaction_rule":"KPN_02636 or KPN_02430 or KPN_00956 or KPN_01445",
"subsystem":"Transport, Outer Membrane Porin",
"notes":{
"original_bigg_ids":[
"ARBtex"
]
}
},
{
"id":"ARD_1",
"name":"Acireductone dioxygenase",
"metabolites":{
"4met2obut_c":1.0,
"dhmtp_c":-1.0,
"for_c":1.0,
"h_c":1.0,
"o2_c":-1.0
},
"lower_bound":0.0,
"upper_bound":1000.0,
"gene_reaction_rule":"",
"subsystem":"Methionine Metabolism",
"notes":{
"original_bigg_ids":[
"ARD"
]
}
},
{
"id":"ARD1",
"name":"Acireductone dioxygenase",
"metabolites":{
"co_c":1.0,
"dhmtp_c":-1.0,
"for_c":1.0,
"h_c":1.0,
"mtpp_c":1.0,
"o2_c":-1.0
},
"lower_bound":0.0,
"upper_bound":1000.0,
"gene_reaction_rule":"KPN_00643",
"subsystem":"Methionine Metabolism",
"notes":{
"original_bigg_ids":[
"ARD1"
]
}
},
{
"id":"ARGDCpp",
"name":"Arginine decarboxylase",
"metabolites":{
"agm_p":1.0,
"arg__L_p":-1.0,
"co2_p":1.0,
"h_p":-1.0
},
"lower_bound":0.0,
"upper_bound":1000.0,
"gene_reaction_rule":"KPN_03374",
"subsystem":"Arginine and Proline Metabolism",
"notes":{
"original_bigg_ids":[
"ARGDCpp"
]
}
},
{
"id":"ARGORNt7pp",
"name":"Arginine/ornithine antiporter (periplasm)",
"metabolites":{
"arg__L_c":1.0,
"arg__L_p":-1.0,
"orn_c":-1.0,
"orn_p":1.0
},
"lower_bound":-1000.0,
"upper_bound":1000.0,
"gene_reaction_rule":"KPN_01524",
"subsystem":"Tranpsort, Inner Membrane",
"notes":{
"original_bigg_ids":[
"ARGORNt7pp"
]
}
},
{
"id":"ARGSL",
"name":"Argininosuccinate lyase",
"metabolites":{
"arg__L_c":1.0,
"argsuc_c":-1.0,
"fum_c":1.0
},
"lower_bound":-1000.0,
"upper_bound":1000.0,
"gene_reaction_rule":"KPN_03580 or KPN_04249",
"subsystem":"Arginine and Proline Metabolism",
"notes":{
"original_bigg_ids":[
"ARGSL"
]
}
},
{
"id":"ARGSS",
"name":"Argininosuccinate synthase",
"metabolites":{
"amp_c":1.0,
"argsuc_c":1.0,
"asp__L_c":-1.0,
"atp_c":-1.0,
"citr__L_c":-1.0,
"h_c":1.0,
"ppi_c":1.0
},
"lower_bound":0.0,
"upper_bound":1000.0,
"gene_reaction_rule":"KPN_03580 or KPN_04249",
"subsystem":"Arginine and Proline Metabolism",
"notes":{
"original_bigg_ids":[
"ARGSS"
]
}
},
{
"id":"ARGTRS",
"name":"Arginyl-tRNA synthetase",
"metabolites":{
"amp_c":1.0,
"arg__L_c":-1.0,
"argtrna_c":1.0,
"atp_c":-1.0,
"ppi_c":1.0,
"trnaarg_c":-1.0
},
"lower_bound":0.0,
"upper_bound":1000.0,
"gene_reaction_rule":"KPN_02388",
"subsystem":"tRNA charging",
"notes":{
"original_bigg_ids":[
"ARGTRS"
]
}
},
{
"id":"ARGabcpp",
"name":"L-arginine transport via ABC system (periplasm)",
"metabolites":{
"adp_c":1.0,
"arg__L_c":1.0,
"arg__L_p":-1.0,
"atp_c":-1.0,
"h2o_c":-1.0,
"h_c":1.0,
"pi_c":1.0
},
"lower_bound":0.0,
"upper_bound":1000.0,
"gene_reaction_rule":"KPN_00897 and KPN_00893 and KPN_00896 and KPN_00894 and KPN_00895",
"subsystem":"Tranpsort, Inner Membrane",
"notes":{
"original_bigg_ids":[
"ARGabcpp"
]
}
},
{
"id":"ARGt3pp",
"name":"L-arginine transport out via proton antiport (cytoplasm to periplasm)",
"metabolites":{
"arg__L_c":-1.0,
"arg__L_p":1.0,
"h_c":1.0,
"h_p":-1.0
},
"lower_bound":0.0,
"upper_bound":1000.0,
"gene_reaction_rule":"KPN_03352",
"subsystem":"Tranpsort, Inner Membrane",
"notes":{
"original_bigg_ids":[
"ARGt3pp"
]
}
},
{
"id":"ARGtex",
"name":"L-arginine transport via diffusion (extracellular to periplasm)",
"metabolites":{
"arg__L_e":-1.0,
"arg__L_p":1.0
},
"lower_bound":-1000.0,
"upper_bound":1000.0,
"gene_reaction_rule":"KPN_02636 or KPN_02430 or KPN_00956 or KPN_01445",
"subsystem":"Transport, Outer Membrane Porin",
"notes":{
"original_bigg_ids":[
"ARGtex"
]
}
},
{
"id":"23DK5MPPISO",
"name":"2;3-diketo-5-methylthiopentyl-1-phosphate enolase",
"metabolites":{
"dkmpp_c":-1.0,
"hkmpp_c":1.0
},
"lower_bound":0.0,
"upper_bound":1000.0,
"gene_reaction_rule":"",
"subsystem":"Methionine Metabolism",
"notes":{
"original_bigg_ids":[
"ARS"
]
}
},
{
"id":"ASAD",
"name":"Aspartate-semialdehyde dehydrogenase",
"metabolites":{
"4pasp_c":1.0,
"aspsa_c":-1.0,
"h_c":1.0,
"nadp_c":-1.0,
"nadph_c":1.0,
"pi_c":-1.0
},
"lower_bound":-1000.0,
"upper_bound":1000.0,
"gene_reaction_rule":"KPN_03799",
"subsystem":"Threonine and Lysine Metabolism",
"notes":{
"original_bigg_ids":[
"ASAD"
]
}
},
{
"id":"ASCBPL",
"name":"L-ascorbate 6-phosphate lactonase",
"metabolites":{
"3dhgulnp_c":1.0,
"ascb6p_c":-1.0,
"h2o_c":-1.0,
"h_c":1.0
},
"lower_bound":0.0,
"upper_bound":1000.0,
"gene_reaction_rule":"KPN_04585",
"subsystem":"Alternate Carbon Metabolism",
"notes":{
"original_bigg_ids":[
"ASCBPL"
]
}
},
{
"id":"ASCBptspp",
"name":"L-ascorbate transport via PEP:Pyr PTS (periplasm)",
"metabolites":{
"ascb6p_c":1.0,
"ascb__L_p":-1.0,
"pep_c":-1.0,
"pyr_c":1.0
},
"lower_bound":0.0,
"upper_bound":1000.0,
"gene_reaction_rule":"KPN_04588 and KPN_04586 and KPN_04587 and KPN_02763 and KPN_02762",
"subsystem":"Tranpsort, Inner Membrane",
"notes":{
"original_bigg_ids":[
"ASCBptspp"
]
}
},
{
"id":"ASCBtex",
"name":"L-ascorbate transport via diffusion (extracellular to periplasm)",
"metabolites":{
"ascb__L_e":-1.0,
"ascb__L_p":1.0
},
"lower_bound":-1000.0,
"upper_bound":1000.0,
"gene_reaction_rule":"KPN_02636 or KPN_02430 or KPN_00956 or KPN_01445",
"subsystem":"Transport, Outer Membrane Porin",
"notes":{
"original_bigg_ids":[
"ASCBtex"
]
}
},
{
"id":"ASNN",
"name":"L-asparaginase",
"metabolites":{
"asn__L_c":-1.0,
"asp__L_c":1.0,
"h2o_c":-1.0,
"nh4_c":1.0
},
"lower_bound":0.0,
"upper_bound":1000.0,
"gene_reaction_rule":"KPN_01203 or KPN_00861",
"subsystem":"Alanine and Aspartate Metabolism",
"notes":{
"original_bigg_ids":[
"ASNN"
]
}
},
{
"id":"ASNNpp",
"name":"L-asparaginase",
"metabolites":{
"asn__L_p":-1.0,
"asp__L_p":1.0,
"h2o_p":-1.0,
"nh4_p":1.0
},
"lower_bound":0.0,
"upper_bound":1000.0,
"gene_reaction_rule":"KPN_01165",
"subsystem":"Alanine and Aspartate Metabolism",
"notes":{
"original_bigg_ids":[
"ASNNpp"
]
}
},
{
"id":"ASNS1",
"name":"Asparagine synthase (glutamine-hydrolysing)",
"metabolites":{
"amp_c":1.0,
"asn__L_c":1.0,
"asp__L_c":-1.0,
"atp_c":-1.0,
"gln__L_c":-1.0,
"glu__L_c":1.0,
"h2o_c":-1.0,
"h_c":1.0,
"ppi_c":1.0
},
"lower_bound":0.0,
"upper_bound":1000.0,
"gene_reaction_rule":"KPN_00695",
"subsystem":"Alanine and Aspartate Metabolism",
"notes":{
"original_bigg_ids":[
"ASNS1"
]
}
},
{
"id":"ASNS2",
"name":"Asparagine synthetase",
"metabolites":{
"amp_c":1.0,
"asn__L_c":1.0,
"asp__L_c":-1.0,
"atp_c":-1.0,
"h_c":1.0,
"nh4_c":-1.0,
"ppi_c":1.0
},
"lower_bound":0.0,
"upper_bound":1000.0,
"gene_reaction_rule":"KPN_04149",
"subsystem":"Alanine and Aspartate Metabolism",
"notes":{
"original_bigg_ids":[
"ASNS2"
]
}
},
{
"id":"ASNTRS",
"name":"Asparaginyl-tRNA synthetase",
"metabolites":{
"amp_c":1.0,
"asn__L_c":-1.0,
"asntrna_c":1.0,
"atp_c":-1.0,
"ppi_c":1.0,
"trnaasn_c":-1.0
},
"lower_bound":0.0,
"upper_bound":1000.0,
"gene_reaction_rule":"KPN_00961",
"subsystem":"tRNA charging",
"notes":{
"original_bigg_ids":[
"ASNTRS"
]
}
},
{
"id":"ASNt2rpp",
"name":"L-asparagine reversible transport via proton symport (periplasm)",
"metabolites":{
"asn__L_c":1.0,
"asn__L_p":-1.0,
"h_c":1.0,
"h_p":-1.0
},
"lower_bound":-1000.0,
"upper_bound":1000.0,
"gene_reaction_rule":"KPN_01906",
"subsystem":"Tranpsort, Inner Membrane",
"notes":{
"original_bigg_ids":[
"ASNt2rpp"
]
}
},
{
"id":"ASNtex",
"name":"L-asparagine transport via diffusion (extracellular to periplasm)",
"metabolites":{
"asn__L_e":-1.0,
"asn__L_p":1.0
},
"lower_bound":-1000.0,
"upper_bound":1000.0,
"gene_reaction_rule":"KPN_02636 or KPN_02430 or KPN_00956 or KPN_01445",
"subsystem":"Transport, Outer Membrane Porin",
"notes":{
"original_bigg_ids":[
"ASNtex"
]
}
},
{
"id":"ASO3tex",
"name":"Arsenite transport via diffusion (extracellular to periplasm)",
"metabolites":{
"aso3_e":-1.0,
"aso3_p":1.0
},
"lower_bound":-1000.0,
"upper_bound":1000.0,
"gene_reaction_rule":"KPN_02636 or KPN_02430 or KPN_00956 or KPN_01445",
"subsystem":"Transport, Outer Membrane Porin",
"notes":{
"original_bigg_ids":[
"ASO3tex"
]
}
},
{
"id":"ASP1DC",
"name":"Aspartate 1-decarboxylase",
"metabolites":{
"ala_B_c":1.0,
"asp__L_c":-1.0,
"co2_c":1.0,
"h_c":-1.0
},
"lower_bound":0.0,
"upper_bound":1000.0,
"gene_reaction_rule":"KPN_00139",
"subsystem":"Cofactor and Prosthetic Group Biosynthesis",
"notes":{
"original_bigg_ids":[
"ASP1DC"
]
}
},
{
"id":"ASPCT",
"name":"Aspartate carbamoyltransferase",
"metabolites":{
"asp__L_c":-1.0,
"cbasp_c":1.0,
"cbp_c":-1.0,
"h_c":1.0,
"pi_c":1.0
},
"lower_bound":0.0,
"upper_bound":1000.0,
"gene_reaction_rule":"KPN_04657 and KPN_04656",
"subsystem":"Purine and Pyrimidine Biosynthesis",
"notes":{
"original_bigg_ids":[
"ASPCT"
]
}
},
{
"id":"ASPK",
"name":"Aspartate kinase",
"metabolites":{
"4pasp_c":1.0,
"adp_c":1.0,
"asp__L_c":-1.0,
"atp_c":-1.0
},
"lower_bound":-1000.0,
"upper_bound":1000.0,
"gene_reaction_rule":"KPN_04412 or KPN_00002 or KPN_04234",
"subsystem":"Threonine and Lysine Metabolism",
"notes":{
"original_bigg_ids":[
"ASPK"
]
}
},
{
"id":"ASPO3",
"name":"L-aspartate oxidase",
"metabolites":{
"asp__L_c":-1.0,
"h_c":1.0,
"iasp_c":1.0,
"q8_c":-1.0,
"q8h2_c":1.0
},
"lower_bound":0.0,
"upper_bound":1000.0,
"gene_reaction_rule":"KPN_02899",
"subsystem":"Cofactor and Prosthetic Group Biosynthesis",
"notes":{
"original_bigg_ids":[
"ASPO3"
]
}
},
{
"id":"ASPO4",
"name":"L-aspartate oxidase",
"metabolites":{
"asp__L_c":-1.0,
"h_c":1.0,
"iasp_c":1.0,
"mql8_c":1.0,
"mqn8_c":-1.0
},
"lower_bound":0.0,
"upper_bound":1000.0,
"gene_reaction_rule":"KPN_02899",
"subsystem":"Cofactor and Prosthetic Group Biosynthesis",
"notes":{
"original_bigg_ids":[
"ASPO4"
]
}
},
{
"id":"ASPO5",
"name":"L-aspartate oxidase",
"metabolites":{
"asp__L_c":-1.0,
"fum_c":-1.0,
"h_c":1.0,
"iasp_c":1.0,
"succ_c":1.0
},
"lower_bound":0.0,
"upper_bound":1000.0,
"gene_reaction_rule":"KPN_02899",
"subsystem":"Cofactor and Prosthetic Group Biosynthesis",
"notes":{
"original_bigg_ids":[
"ASPO5"
]
}
},
{
"id":"ASPO6",
"name":"L-aspartate oxidase",
"metabolites":{
"asp__L_c":-1.0,
"h2o2_c":1.0,
"h_c":1.0,
"iasp_c":1.0,
"o2_c":-1.0
},
"lower_bound":0.0,
"upper_bound":1000.0,
"gene_reaction_rule":"KPN_02899",
"subsystem":"Cofactor and Prosthetic Group Biosynthesis",
"notes":{
"original_bigg_ids":[
"ASPO6"
]
}
},
{
"id":"ASPT",
"name":"L-aspartase",
"metabolites":{
"asp__L_c":-1.0,
"fum_c":1.0,
"nh4_c":1.0
},
"lower_bound":0.0,
"upper_bound":1000.0,
"gene_reaction_rule":"KPN_04529",
"subsystem":"Alanine and Aspartate Metabolism",
"notes":{
"original_bigg_ids":[
"ASPT"
]
}
},
{
"id":"ASPTA",
"name":"Aspartate transaminase",
"metabolites":{
"akg_c":-1.0,
"asp__L_c":-1.0,
"glu__L_c":1.0,
"oaa_c":1.0
},
"lower_bound":-1000.0,
"upper_bound":1000.0,
"gene_reaction_rule":"KPN_00645 or KPN_00955",
"subsystem":"Alanine and Aspartate Metabolism",
"notes":{
"original_bigg_ids":[
"ASPTA"
]
}
},
{
"id":"ASPTRS",
"name":"Aspartyl-tRNA synthetase",
"metabolites":{
"amp_c":1.0,
"asp__L_c":-1.0,
"asptrna_c":1.0,
"atp_c":-1.0,
"ppi_c":1.0,
"trnaasp_c":-1.0
},
"lower_bound":0.0,
"upper_bound":1000.0,
"gene_reaction_rule":"KPN_02380",
"subsystem":"tRNA charging",
"notes":{
"original_bigg_ids":[
"ASPTRS"
]
}
},
{
"id":"ASPabcpp",
"name":"L-aspartate transport via ABC system (periplasm)",
"metabolites":{
"adp_c":1.0,
"asp__L_c":1.0,
"asp__L_p":-1.0,
"atp_c":-1.0,
"h2o_c":-1.0,
"h_c":1.0,
"pi_c":1.0
},
"lower_bound":0.0,
"upper_bound":1000.0,
"gene_reaction_rule":"KPN_00678 and KPN_00680 and KPN_00679 and KPN_00681",
"subsystem":"Tranpsort, Inner Membrane",
"notes":{
"original_bigg_ids":[
"ASPabcpp"
]
}
},
{
"id":"ASPt2_2pp",
"name":"Aspartate transport via proton symport (2 H) (periplasm)",
"metabolites":{
"asp__L_c":1.0,
"asp__L_p":-1.0,
"h_c":2.0,
"h_p":-2.0
},
"lower_bound":0.0,
"upper_bound":1000.0,
"gene_reaction_rule":"KPN_03878",
"subsystem":"Tranpsort, Inner Membrane",
"notes":{
"original_bigg_ids":[
"ASPt2_2pp"
]
}
},
{
"id":"ASPt2_3pp",
"name":"L-asparate transport via proton symport (3 H) (periplasm)",
"metabolites":{
"asp__L_c":1.0,
"asp__L_p":-1.0,
"h_c":3.0,
"h_p":-3.0
},
"lower_bound":0.0,
"upper_bound":1000.0,
"gene_reaction_rule":"KPN_04528 or KPN_04367",
"subsystem":"Tranpsort, Inner Membrane",
"notes":{
"original_bigg_ids":[
"ASPt2_3pp"
]
}
},
{
"id":"ASPt2pp",
"name":"L-aspartate transport in via proton symport (periplasm)",
"metabolites":{
"asp__L_c":1.0,
"asp__L_p":-1.0,
"h_c":1.0,
"h_p":-1.0
},
"lower_bound":0.0,
"upper_bound":1000.0,
"gene_reaction_rule":"KPN_04480",
"subsystem":"Tranpsort, Inner Membrane",
"notes":{
"original_bigg_ids":[
"ASPt2pp"
]
}
},
{
"id":"ASPtex",
"name":"L-aspartate transport via diffusion (extracellular to periplasm)",
"metabolites":{
"asp__L_e":-1.0,
"asp__L_p":1.0
},
"lower_bound":-1000.0,
"upper_bound":1000.0,
"gene_reaction_rule":"KPN_02636 or KPN_02430 or KPN_00956 or KPN_01445",
"subsystem":"Transport, Outer Membrane Porin",
"notes":{
"original_bigg_ids":[
"ASPtex"
]
}
},
{
"id":"AST",
"name":"Arginine succinyltransferase",
"metabolites":{
"arg__L_c":-1.0,
"coa_c":1.0,
"h_c":1.0,
"sucarg_c":1.0,
"succoa_c":-1.0
},
"lower_bound":0.0,
"upper_bound":1000.0,
"gene_reaction_rule":"KPN_01222 or KPN_01494",
"subsystem":"Arginine and Proline Metabolism",
"notes":{
"original_bigg_ids":[
"AST"
]
}
},
{
"id":"ATHRDHr",
"name":"L-allo-threonine dehydrogenase",
"metabolites":{
"2aobut_c":1.0,
"athr__L_c":-1.0,
"h_c":1.0,
"nadp_c":-1.0,
"nadph_c":1.0
},
"lower_bound":-1000.0,
"upper_bound":1000.0,
"gene_reaction_rule":"KPN_01590",
"subsystem":"Threonine and Lysine Metabolism",
"notes":{
"original_bigg_ids":[
"ATHRDHr"
]
}
},
{
"id":"ATPM",
"name":"ATP maintenance requirement",
"metabolites":{
"adp_c":1.0,
"atp_c":-1.0,
"h2o_c":-1.0,
"h_c":1.0,
"pi_c":1.0
},
"lower_bound":6.8,
"upper_bound":6.8,
"gene_reaction_rule":"",
"subsystem":"Biomass and maintenance functions",
"notes":{
"original_bigg_ids":[
"ATPM"
]
}
},
{
"id":"ATPPRT",
"name":"ATP phosphoribosyltransferase",
"metabolites":{
"atp_c":-1.0,
"ppi_c":1.0,
"prbatp_c":1.0,
"prpp_c":-1.0
},
"lower_bound":0.0,
"upper_bound":1000.0,
"gene_reaction_rule":"KPN_02475",
"subsystem":"Histidine Metabolism",
"notes":{
"original_bigg_ids":[
"ATPPRT"
]
}
},
{
"id":"ATPS4rpp",
"name":"ATP synthase (four protons for one ATP) (periplasm)",
"metabolites":{
"adp_c":-1.0,
"atp_c":1.0,
"h2o_c":1.0,
"h_c":3.0,
"h_p":-4.0,
"pi_c":-1.0
},
"lower_bound":-1000.0,
"upper_bound":1000.0,
"gene_reaction_rule":"(KPN_04141 and KPN_04137 and KPN_04144 and KPN_04139 and KPN_04143 and KPN_04138 and KPN_04142 and KPN_04140 and KPN_04136) or (KPN_04141 and KPN_04137 and KPN_04139 and KPN_04143 and KPN_04138 and KPN_04142 and KPN_04140 and KPN_04136)",
"subsystem":"Oxidative Phosphorylation",
"notes":{
"original_bigg_ids":[
"ATPS4rpp"
]
}
},
{
"id":"BALAt2pp",
"name":"Beta-alanine transport in via proton symport (periplasm)",
"metabolites":{
"ala_B_c":1.0,
"ala_B_p":-1.0,
"h_c":1.0,
"h_p":-1.0
},
"lower_bound":0.0,
"upper_bound":1000.0,
"gene_reaction_rule":"KPN_04601",
"subsystem":"Tranpsort, Inner Membrane",
"notes":{
"original_bigg_ids":[
"BALAt2pp"
]
}
},
{
"id":"BALAtex",
"name":"Beta-alanine transport via diffusion (extracellular to periplasm)",
"metabolites":{
"ala_B_e":-1.0,
"ala_B_p":1.0
},
"lower_bound":-1000.0,
"upper_bound":1000.0,
"gene_reaction_rule":"KPN_02636 or KPN_02430 or KPN_00956 or KPN_01445",
"subsystem":"Transport, Outer Membrane Porin",
"notes":{
"original_bigg_ids":[
"BALAtex"
]
}
},
{
"id":"BETALDHx",
"name":"Betaine-aldehyde dehydrogenase",
"metabolites":{
"betald_c":-1.0,
"glyb_c":1.0,
"h2o_c":-1.0,
"h_c":2.0,
"nad_c":-1.0,
"nadh_c":1.0
},
"lower_bound":0.0,
"upper_bound":1000.0,
"gene_reaction_rule":"KPN_00585",
"subsystem":"Unassigned",
"notes":{
"original_bigg_ids":[
"BETALDHx"
]
}
},
{
"id":"BETALDHy",
"name":"Betaine-aldehyde dehydrogenase",
"metabolites":{
"betald_c":-1.0,
"glyb_c":1.0,
"h2o_c":-1.0,
"h_c":2.0,
"nadp_c":-1.0,
"nadph_c":1.0
},
"lower_bound":0.0,
"upper_bound":1000.0,
"gene_reaction_rule":"KPN_00585",
"subsystem":"Unassigned",
"notes":{
"original_bigg_ids":[
"BETALDHy"
]
}
},
{
"id":"BGLK",
"name":"Beta-glucoside kinase",
"metabolites":{
"adp_c":1.0,
"atp_c":-1.0,
"cellb_c":-1.0,
"g6p_c":1.0,
"glc__D_c":1.0,
"h2o_c":-1.0,
"h_c":1.0
},
"lower_bound":0.0,
"upper_bound":1000.0,
"gene_reaction_rule":"KPN_02823",
"subsystem":"Starch and Sucrose Metabolism",
"notes":{
"original_bigg_ids":[
"BGLK"
]
}
},
{
"id":"BLUB",
"name":"Cobalamin biosynthesis",
"metabolites":{
"dmbzid_c":1.0,
"doxopa_c":1.0,
"e4p_c":1.0,
"fmnh2_c":-1.0,
"h2o_c":-1.0,
"o2_c":-1.0,
"urea_c":1.0
},
"lower_bound":0.0,
"upper_bound":1000.0,
"gene_reaction_rule":"",
"subsystem":"Vitamin B12 Metabolism",
"notes":{
"original_bigg_ids":[
"BLUB"
]
}
},
{
"id":"BPNT",
"name":"3',5'-bisphosphate nucleotidase",
"metabolites":{
"amp_c":1.0,
"h2o_c":-1.0,
"pap_c":-1.0,
"pi_c":1.0
},
"lower_bound":0.0,
"upper_bound":1000.0,
"gene_reaction_rule":"",
"subsystem":"Exchange",
"notes":{
"original_bigg_ids":[
"BPNT"
]
}
},
{
"id":"BSORx",
"name":"Biotin sulfoxide reductase",
"metabolites":{
"btn_c":1.0,
"btnso_c":-1.0,
"h2o_c":1.0,
"h_c":-1.0,
"nad_c":1.0,
"nadh_c":-1.0
},
"lower_bound":0.0,
"upper_bound":1000.0,
"gene_reaction_rule":"KPN_03909",
"subsystem":"Cofactor and Prosthetic Group Biosynthesis",
"notes":{
"original_bigg_ids":[
"BSORx"
]
}
},
{
"id":"BSORy",
"name":"Biotin sulfoxide reductase",
"metabolites":{
"btn_c":1.0,
"btnso_c":-1.0,
"h2o_c":1.0,
"h_c":-1.0,
"nadp_c":1.0,
"nadph_c":-1.0
},
"lower_bound":0.0,
"upper_bound":1000.0,
"gene_reaction_rule":"KPN_03909",
"subsystem":"Cofactor and Prosthetic Group Biosynthesis",
"notes":{
"original_bigg_ids":[
"BSORy"
]
}
},
{
"id":"BTDD_RR",
"name":" R R  butanediol dehydrogenase",
"metabolites":{
"actn__R_c":1.0,
"btd_RR_c":-1.0,
"h_c":1.0,
"nad_c":-1.0,
"nadh_c":1.0
},
"lower_bound":-1000.0,
"upper_bound":1000.0,
"gene_reaction_rule":"",
"subsystem":"Butanoate Metabolism",
"notes":{
"original_bigg_ids":[
"BTDD_RR"
]
}
},
{
"id":"BTDt_RR",
"name":" R R  butanediol transport",
"metabolites":{
"btd_RR_c":-1.0,
"btd_RR_e":1.0
},
"lower_bound":-1000.0,
"upper_bound":1000.0,
"gene_reaction_rule":"",
"subsystem":"Transport",
"notes":{
"original_bigg_ids":[
"BTDt_RR"
]
}
},
{
"id":"BTS4",
"name":"Biotin synthase",
"metabolites":{
"amet_c":-1.0,
"btn_c":1.0,
"dad_5_c":1.0,
"dtbt_c":-1.0,
"h_c":1.0,
"met__L_c":1.0,
"s_c":-1.0
},
"lower_bound":0.0,
"upper_bound":1000.0,
"gene_reaction_rule":"KPN_00800",
"subsystem":"Cofactor and Prosthetic Group Biosynthesis",
"notes":{
"original_bigg_ids":[
"BTS4"
]
}
},
{
"id":"BUTCT",
"name":"Acetyl-CoA:butyrate-CoA transferase",
"metabolites":{
"ac_c":1.0,
"accoa_c":-1.0,
"btcoa_c":1.0,
"but_c":-1.0
},
"lower_bound":0.0,
"upper_bound":1000.0,
"gene_reaction_rule":"KPN_02054 and KPN_01538",
"subsystem":"Alternate Carbon Metabolism",
"notes":{
"original_bigg_ids":[
"BUTCT"
]
}
},
{
"id":"BUTSO3abcpp",
"name":"Butanesulfonate transport via ABC system (periplasm)",
"metabolites":{
"adp_c":1.0,
"atp_c":-1.0,
"butso3_c":1.0,
"butso3_p":-1.0,
"h2o_c":-1.0,
"h_c":1.0,
"pi_c":1.0
},
"lower_bound":0.0,
"upper_bound":1000.0,
"gene_reaction_rule":"(KPN_00972 and KPN_00970 and KPN_00969) or (KPN_00311 and KPN_00312 and KPN_00313)",
"subsystem":"Tranpsort, Inner Membrane",
"notes":{
"original_bigg_ids":[
"BUTSO3abcpp"
]
}
},
{
"id":"BUTSO3tex",
"name":"Butanesulfonate transport via diffusion (extracellular to periplasm)",
"metabolites":{
"butso3_e":-1.0,
"butso3_p":1.0
},
"lower_bound":-1000.0,
"upper_bound":1000.0,
"gene_reaction_rule":"KPN_02636 or KPN_02430 or KPN_00956 or KPN_01445",
"subsystem":"Transport, Outer Membrane Porin",
"notes":{
"original_bigg_ids":[
"BUTSO3tex"
]
}
},
{
"id":"BUTtex",
"name":"Butyrate transport via diffusion (extracellular to periplasm)",
"metabolites":{
"but_e":-1.0,
"but_p":1.0
},
"lower_bound":-1000.0,
"upper_bound":1000.0,
"gene_reaction_rule":"KPN_02636 or KPN_02430 or KPN_00956 or KPN_01445",
"subsystem":"Transport, Outer Membrane Porin",
"notes":{
"original_bigg_ids":[
"BUTtex"
]
}
},
{
"id":"BZ12DOX",
"name":"Benzoate 1,2-dioxygenase",
"metabolites":{
"bz12diol_c":1.0,
"bz_c":-1.0,
"h_c":-1.0,
"nad_c":1.0,
"nadh_c":-1.0,
"o2_c":-1.0
},
"lower_bound":0.0,
"upper_bound":1000.0,
"gene_reaction_rule":"KPN_01870 and KPN_01872 and KPN_01871",
"subsystem":"Benzoate degradation",
"notes":{
"original_bigg_ids":[
"BZ12DOX"
]
}
},
{
"id":"BZDIOLDH",
"name":"1,2-dihydrodihydroxybenzoate dehydrogenase",
"metabolites":{
"bz12diol_c":-1.0,
"catechol_c":1.0,
"co2_c":1.0,
"nad_c":-1.0,
"nadh_c":1.0
},
"lower_bound":0.0,
"upper_bound":1000.0,
"gene_reaction_rule":"KPN_01869",
"subsystem":"Benzoate degradation",
"notes":{
"original_bigg_ids":[
"BZDIOLDH"
]
}
},
{
"id":"BZt",
"name":"Benzoate transport (diffusion)",
"metabolites":{
"bz_c":1.0,
"bz_e":-1.0
},
"lower_bound":-1000.0,
"upper_bound":1000.0,
"gene_reaction_rule":"KPN_SPONT",
"subsystem":"Tranport",
"notes":{
"original_bigg_ids":[
"BZt"
]
}
},
{
"id":"CA2t3pp",
"name":"Calcium (Ca+2) transport out via proton antiport (periplasm)",
"metabolites":{
"ca2_c":-1.0,
"ca2_p":1.0,
"h_c":1.0,
"h_p":-1.0
},
"lower_bound":0.0,
"upper_bound":1000.0,
"gene_reaction_rule":"KPN_02229",
"subsystem":"Inorganic Ion Transport and Metabolism",
"notes":{
"original_bigg_ids":[
"CA2t3pp"
]
}
},
{
"id":"CA2tex",
"name":"Calcium (Ca+2) transport via diffusion (extracellular to periplasm)",
"metabolites":{
"ca2_e":-1.0,
"ca2_p":1.0
},
"lower_bound":-1000.0,
"upper_bound":1000.0,
"gene_reaction_rule":"KPN_02636 or KPN_02430 or KPN_00956 or KPN_01445",
"subsystem":"Transport, Outer Membrane Porin",
"notes":{
"original_bigg_ids":[
"CA2tex"
]
}
},
{
"id":"CADVtpp",
"name":"Lysine/Cadaverine antiporter (periplasm)",
"metabolites":{
"15dap_c":-1.0,
"15dap_p":1.0,
"h_c":1.0,
"h_p":-1.0,
"lys__L_c":1.0,
"lys__L_p":-1.0
},
"lower_bound":0.0,
"upper_bound":1000.0,
"gene_reaction_rule":"KPN_00499",
"subsystem":"Tranpsort, Inner Membrane",
"notes":{
"original_bigg_ids":[
"CADVtpp"
]
}
},
{
"id":"CAT",
"name":"Catalase",
"metabolites":{
"h2o2_c":-2.0,
"h2o_c":2.0,
"o2_c":1.0
},
"lower_bound":0.0,
"upper_bound":1000.0,
"gene_reaction_rule":"KPN_01236 or KPN_01819",
"subsystem":"Unassigned",
"notes":{
"original_bigg_ids":[
"CAT"
]
}
},
{
"id":"CATDOX",
"name":"Catechol 1,2-dioxygenase;",
"metabolites":{
"catechol_c":-1.0,
"ccmuac_c":1.0,
"h_c":2.0,
"o2_c":-1.0
},
"lower_bound":0.0,
"upper_bound":1000.0,
"gene_reaction_rule":"KPN_01873",
"subsystem":"Benzoate degradation",
"notes":{
"original_bigg_ids":[
"CATDOX"
]
}
},
{
"id":"CAt6pp",
"name":"Calcium / sodium antiporter (1:1)",
"metabolites":{
"ca2_c":-1.0,
"ca2_p":1.0,
"na1_c":1.0,
"na1_p":-1.0
},
"lower_bound":-1000.0,
"upper_bound":1000.0,
"gene_reaction_rule":"KPN_03606",
"subsystem":"Inorganic Ion Transport and Metabolism",
"notes":{
"original_bigg_ids":[
"CAt6pp"
]
}
},
{
"id":"CBIAT",
"name":"Cobinamide adenyltransferase",
"metabolites":{
"adocbi_c":1.0,
"atp_c":-1.0,
"cbi_c":-1.0,
"h_c":-1.0,
"pppi_c":1.0
},
"lower_bound":-1000.0,
"upper_bound":1000.0,
"gene_reaction_rule":"KPN_01266",
"subsystem":"Cofactor and Prosthetic Group Biosynthesis",
"notes":{
"original_bigg_ids":[
"CBIAT"
]
}
},
{
"id":"CBIuabcpp",
"name":"Cobinamide transport via ABC system (uptake, periplasm)",
"metabolites":{
"adp_c":1.0,
"atp_c":-1.0,
"cbi_c":1.0,
"cbi_p":-1.0,
"h2o_c":-1.0,
"h_c":1.0,
"pi_c":1.0
},
"lower_bound":0.0,
"upper_bound":1000.0,
"gene_reaction_rule":"KPN_00173 and KPN_02169 and KPN_02166",
"subsystem":"Tranpsort, Inner Membrane",
"notes":{
"original_bigg_ids":[
"CBIuabcpp"
]
}
},
{
"id":"CBL1abcpp",
"name":"Cob(1)alamin transport via ABC system (periplasm)",
"metabolites":{
"adp_c":1.0,
"atp_c":-1.0,
"cbl1_c":1.0,
"cbl1_p":-1.0,
"h2o_c":-1.0,
"h_c":1.0,
"pi_c":1.0
},
"lower_bound":0.0,
"upper_bound":1000.0,
"gene_reaction_rule":"KPN_00173 and KPN_02169 and KPN_02166",
"subsystem":"Tranpsort, Inner Membrane",
"notes":{
"original_bigg_ids":[
"CBL1abcpp"
]
}
},
{
"id":"CBLAT",
"name":"Cob(I)alamin adenosyltransferase",
"metabolites":{
"adocbl_c":1.0,
"atp_c":-1.0,
"cbl1_c":-1.0,
"h_c":-1.0,
"pppi_c":1.0
},
"lower_bound":-1000.0,
"upper_bound":1000.0,
"gene_reaction_rule":"KPN_01266",
"subsystem":"Cofactor and Prosthetic Group Biosynthesis",
"notes":{
"original_bigg_ids":[
"CBLAT"
]
}
},
{
"id":"CBPS",
"name":"Carbamoyl-phosphate synthase (glutamine-hydrolysing)",
"metabolites":{
"adp_c":2.0,
"atp_c":-2.0,
"cbp_c":1.0,
"gln__L_c":-1.0,
"glu__L_c":1.0,
"h2o_c":-1.0,
"h_c":2.0,
"hco3_c":-1.0,
"pi_c":1.0
},
"lower_bound":0.0,
"upper_bound":1000.0,
"gene_reaction_rule":"KPN_00040 or KPN_00041",
"subsystem":"Arginine and Proline Metabolism",
"notes":{
"original_bigg_ids":[
"CBPS"
]
}
},
{
"id":"CD2abcpp",
"name":"Cadmium (Cd+2) ABC transporter (periplasm)",
"metabolites":{
"adp_c":1.0,
"atp_c":-1.0,
"cd2_c":-1.0,
"cd2_p":1.0,
"h2o_c":-1.0,
"h_c":1.0,
"pi_c":1.0
},
"lower_bound":0.0,
"upper_bound":1000.0,
"gene_reaction_rule":"KPN_03835",
"subsystem":"Inorganic Ion Transport and Metabolism",
"notes":{
"original_bigg_ids":[
"CD2abcpp"
]
}
},
{
"id":"CD2t3pp",
"name":"Cadmium (Cd+2) transport out via proton antiport (periplasm)",
"metabolites":{
"cd2_c":-1.0,
"cd2_p":1.0,
"h_c":1.0,
"h_p":-1.0
},
"lower_bound":0.0,
"upper_bound":1000.0,
"gene_reaction_rule":"KPN_00756 or KPN_04222",
"subsystem":"Inorganic Ion Transport and Metabolism",
"notes":{
"original_bigg_ids":[
"CD2t3pp"
]
}
},
{
"id":"CD2tex",
"name":"Cadmium (Cd+2) transport via diffusion (extracellular to periplasm)",
"metabolites":{
"cd2_e":-1.0,
"cd2_p":1.0
},
"lower_bound":-1000.0,
"upper_bound":1000.0,
"gene_reaction_rule":"KPN_02636 or KPN_02430 or KPN_00956 or KPN_01445",
"subsystem":"Transport, Outer Membrane Porin",
"notes":{
"original_bigg_ids":[
"CD2tex"
]
}
},
{
"id":"CD2tpp",
"name":"Cadmium (+2) transport in via permease (no H+)",
"metabolites":{
"cd2_c":1.0,
"cd2_p":-1.0
},
"lower_bound":0.0,
"upper_bound":1000.0,
"gene_reaction_rule":"KPN_03453",
"subsystem":"Inorganic Ion Transport and Metabolism",
"notes":{
"original_bigg_ids":[
"CD2tpp"
]
}
},
{
"id":"CDAPPA120",
"name":"CDP-Diacylglycerol pyrophostatase (n-C12:0)",
"metabolites":{
"cdpdddecg_c":-1.0,
"cmp_c":1.0,
"h2o_c":-1.0,
"h_c":2.0,
"pa120_c":1.0
},
"lower_bound":0.0,
"upper_bound":1000.0,
"gene_reaction_rule":"KPN_04007",
"subsystem":"Glycerophospholipid Metabolism",
"notes":{
"original_bigg_ids":[
"CDAPPA120"
]
}
},
{
"id":"CDAPPA140",
"name":"CDP-Diacylglycerol pyrophostatase (n-C14:0)",
"metabolites":{
"cdpdtdecg_c":-1.0,
"cmp_c":1.0,
"h2o_c":-1.0,
"h_c":2.0,
"pa140_c":1.0
},
"lower_bound":0.0,
"upper_bound":1000.0,
"gene_reaction_rule":"KPN_04007",
"subsystem":"Glycerophospholipid Metabolism",
"notes":{
"original_bigg_ids":[
"CDAPPA140"
]
}
},
{
"id":"CDAPPA141",
"name":"CDP-Diacylglycerol pyrophostatase (n-C14:1)",
"metabolites":{
"cdpdtdec7eg_c":-1.0,
"cmp_c":1.0,
"h2o_c":-1.0,
"h_c":2.0,
"pa141_c":1.0
},
"lower_bound":0.0,
"upper_bound":1000.0,
"gene_reaction_rule":"KPN_04007",
"subsystem":"Glycerophospholipid Metabolism",
"notes":{
"original_bigg_ids":[
"CDAPPA141"
]
}
},
{
"id":"CDAPPA160",
"name":"CDP-Diacylglycerol pyrophostatase (n-C16:0)",
"metabolites":{
"cdpdhdecg_c":-1.0,
"cmp_c":1.0,
"h2o_c":-1.0,
"h_c":2.0,
"pa160_c":1.0
},
"lower_bound":0.0,
"upper_bound":1000.0,
"gene_reaction_rule":"KPN_04007",
"subsystem":"Glycerophospholipid Metabolism",
"notes":{
"original_bigg_ids":[
"CDAPPA160"
]
}
},
{
"id":"CDAPPA161",
"name":"CDP-Diacylglycerol pyrophostatase (n-C16:1)",
"metabolites":{
"cdpdhdec9eg_c":-1.0,
"cmp_c":1.0,
"h2o_c":-1.0,
"h_c":2.0,
"pa161_c":1.0
},
"lower_bound":0.0,
"upper_bound":1000.0,
"gene_reaction_rule":"KPN_04007",
"subsystem":"Glycerophospholipid Metabolism",
"notes":{
"original_bigg_ids":[
"CDAPPA161"
]
}
},
{
"id":"CDAPPA180",
"name":"CDP-Diacylglycerol pyrophostatase (n-C18:0)",
"metabolites":{
"cdpdodecg_c":-1.0,
"cmp_c":1.0,
"h2o_c":-1.0,
"h_c":2.0,
"pa180_c":1.0
},
"lower_bound":0.0,
"upper_bound":1000.0,
"gene_reaction_rule":"KPN_04007",
"subsystem":"Glycerophospholipid Metabolism",
"notes":{
"original_bigg_ids":[
"CDAPPA180"
]
}
},
{
"id":"CDAPPA181",
"name":"CDP-Diacylglycerol pyrophostatase (n-C18:1)",
"metabolites":{
"cdpdodec11eg_c":-1.0,
"cmp_c":1.0,
"h2o_c":-1.0,
"h_c":2.0,
"pa181_c":1.0
},
"lower_bound":0.0,
"upper_bound":1000.0,
"gene_reaction_rule":"KPN_04007",
"subsystem":"Glycerophospholipid Metabolism",
"notes":{
"original_bigg_ids":[
"CDAPPA181"
]
}
},
{
"id":"CDPMEK",
"name":"4-(cytidine 5'-diphospho)-2-C-methyl-D-erythritol kinase",
"metabolites":{
"2p4c2me_c":1.0,
"4c2me_c":-1.0,
"adp_c":1.0,
"atp_c":-1.0,
"h_c":1.0
},
"lower_bound":0.0,
"upper_bound":1000.0,
"gene_reaction_rule":"KPN_02237",
"subsystem":"Cofactor and Prosthetic Group Biosynthesis",
"notes":{
"original_bigg_ids":[
"CDPMEK"
]
}
},
{
"id":"CELLBabc",
"name":"Cellobiose transport via ATP transporter",
"metabolites":{
"adp_c":1.0,
"atp_c":-1.0,
"cellb_c":1.0,
"cellb_e":-1.0,
"h2o_c":-1.0,
"h_c":1.0,
"pi_c":1.0
},
"lower_bound":0.0,
"upper_bound":1000.0,
"gene_reaction_rule":"",
"subsystem":"Transport",
"notes":{
"original_bigg_ids":[
"CELLBabc"
]
}
},
{
"id":"CFAS160E",
"name":"Cyclopropane fatty acid synthase (Phosphatidylethanolamine, n-C16:0)",
"metabolites":{
"ahcys_c":2.0,
"amet_c":-2.0,
"cpe160_c":1.0,
"h_c":2.0,
"pe161_c":-1.0
},
"lower_bound":0.0,
"upper_bound":1000.0,
"gene_reaction_rule":"KPN_01999",
"subsystem":"Glycerophospholipid Metabolism",
"notes":{
"original_bigg_ids":[
"CFAS160E"
]
}
},
{
"id":"CFAS160G",
"name":"Cyclopropane fatty acid synthase (Phosphatidylglycerol, n-C16:0)",
"metabolites":{
"ahcys_c":2.0,
"amet_c":-2.0,
"cpg160_c":1.0,
"h_c":2.0,
"pg161_c":-1.0
},
"lower_bound":0.0,
"upper_bound":1000.0,
"gene_reaction_rule":"KPN_01999",
"subsystem":"Glycerophospholipid Metabolism",
"notes":{
"original_bigg_ids":[
"CFAS160G"
]
}
},
{
"id":"CFAS180E",
"name":"Cyclopropane fatty acid synthase (Phosphatidylethanolamine, n-C18:0)",
"metabolites":{
"ahcys_c":2.0,
"amet_c":-2.0,
"cpe180_c":1.0,
"h_c":2.0,
"pe181_c":-1.0
},
"lower_bound":0.0,
"upper_bound":1000.0,
"gene_reaction_rule":"KPN_01999",
"subsystem":"Glycerophospholipid Metabolism",
"notes":{
"original_bigg_ids":[
"CFAS180E"
]
}
},
{
"id":"CFAS180G",
"name":"Cyclopropane fatty acid synthase (Phosphatidylglycerol, n-C18:0)",
"metabolites":{
"ahcys_c":2.0,
"amet_c":-2.0,
"cpg180_c":1.0,
"h_c":2.0,
"pg181_c":-1.0
},
"lower_bound":0.0,
"upper_bound":1000.0,
"gene_reaction_rule":"KPN_01999",
"subsystem":"Glycerophospholipid Metabolism",
"notes":{
"original_bigg_ids":[
"CFAS180G"
]
}
},
{
"id":"CGLYabcpp",
"name":"L-Cysteinylglycine (Cys-Gly) transport via ABC system (periplasm)",
"metabolites":{
"adp_c":1.0,
"atp_c":-1.0,
"cgly_c":1.0,
"cgly_p":-1.0,
"h2o_c":-1.0,
"h_c":1.0,
"pi_c":1.0
},
"lower_bound":0.0,
"upper_bound":1000.0,
"gene_reaction_rule":"KPN_03896 and KPN_03895 and KPN_03899 and KPN_03898 and KPN_03897",
"subsystem":"Tranpsort, Inner Membrane",
"notes":{
"original_bigg_ids":[
"CGLYabcpp"
]
}
},
{
"id":"CGLYtex",
"name":"L-Cysteinylglycine transport via diffusion (extracellular to periplasm)",
"metabolites":{
"cgly_e":-1.0,
"cgly_p":1.0
},
"lower_bound":-1000.0,
"upper_bound":1000.0,
"gene_reaction_rule":"KPN_02636 or KPN_02430 or KPN_00956 or KPN_01445",
"subsystem":"Transport, Outer Membrane Porin",
"notes":{
"original_bigg_ids":[
"CGLYtex"
]
}
},
{
"id":"CHLabcpp",
"name":"Choline transport via ABC system (periplasm)",
"metabolites":{
"adp_c":1.0,
"atp_c":-1.0,
"chol_c":1.0,
"chol_p":-1.0,
"h2o_c":-1.0,
"h_c":1.0,
"pi_c":1.0
},
"lower_bound":0.0,
"upper_bound":1000.0,
"gene_reaction_rule":"KPN_02565 and KPN_02566 and KPN_02564 and KPN_02567",
"subsystem":"Tranpsort, Inner Membrane",
"notes":{
"original_bigg_ids":[
"CHLabcpp"
]
}
},
{
"id":"CHLtex",
"name":"Choline transport via diffusion (extracellular to periplasm)",
"metabolites":{
"chol_e":-1.0,
"chol_p":1.0
},
"lower_bound":-1000.0,
"upper_bound":1000.0,
"gene_reaction_rule":"KPN_02636 or KPN_02430 or KPN_00956 or KPN_01445",
"subsystem":"Transport, Outer Membrane Porin",
"notes":{
"original_bigg_ids":[
"CHLtex"
]
}
},
{
"id":"CHORM",
"name":"Chorismate mutase",
"metabolites":{
"chor_c":-1.0,
"pphn_c":1.0
},
"lower_bound":0.0,
"upper_bound":1000.0,
"gene_reaction_rule":"KPN_02920 or KPN_02922",
"subsystem":"Tyrosine, Tryptophan, and Phenylalanine Metabolism",
"notes":{
"original_bigg_ids":[
"CHORM"
]
}
},
{
"id":"CHORS",
"name":"Chorismate synthase",
"metabolites":{
"3psme_c":-1.0,
"chor_c":1.0,
"pi_c":1.0
},
"lower_bound":0.0,
"upper_bound":1000.0,
"gene_reaction_rule":"KPN_02719",
"subsystem":"Tyrosine, Tryptophan, and Phenylalanine Metabolism",
"notes":{
"original_bigg_ids":[
"CHORS"
]
}
},
{
"id":"CHRPL",
"name":"Chorismate pyruvate lyase",
"metabolites":{
"4hbz_c":1.0,
"chor_c":-1.0,
"pyr_c":1.0
},
"lower_bound":0.0,
"upper_bound":1000.0,
"gene_reaction_rule":"KPN_04427",
"subsystem":"Cofactor and Prosthetic Group Biosynthesis",
"notes":{
"original_bigg_ids":[
"CHRPL"
]
}
},
{
"id":"CITACt",
"name":"Citrate transport via acetate antiport",
"metabolites":{
"ac_c":-1.0,
"ac_e":1.0,
"cit_c":1.0,
"cit_e":-1.0
},
"lower_bound":0.0,
"upper_bound":1000.0,
"gene_reaction_rule":"KPN_00055",
"subsystem":"Transport",
"notes":{
"original_bigg_ids":[
"CITACt"
]
}
},
{
"id":"CITL",
"name":"Citrate lyase",
"metabolites":{
"ac_c":1.0,
"cit_c":-1.0,
"oaa_c":1.0
},
"lower_bound":0.0,
"upper_bound":1000.0,
"gene_reaction_rule":"KPN_00056 and KPN_00037 and KPN_00035 and KPN_00036",
"subsystem":"Citric Acid Cycle",
"notes":{
"original_bigg_ids":[
"CITL"
]
}
},
{
"id":"CITt4_1",
"name":"Citrate transport via sodium symport",
"metabolites":{
"cit_c":1.0,
"cit_e":-1.0,
"na1_c":1.0,
"na1_e":-1.0
},
"lower_bound":0.0,
"upper_bound":1000.0,
"gene_reaction_rule":"KPN_00033",
"subsystem":"Pyruvate Metabolism",
"notes":{
"original_bigg_ids":[
"CITt4_1"
]
}
},
{
"id":"CLIPAtex",
"name":"Cold lipid A transport via vector (periplasm to extracellular)",
"metabolites":{
"lipa_cold_e":1.0,
"lipa_cold_p":-1.0
},
"lower_bound":0.0,
"upper_bound":1000.0,
"gene_reaction_rule":"",
"subsystem":"Lipopolysaccharide Biosynthesis / Recycling",
"notes":{
"original_bigg_ids":[
"CLIPAtex"
]
}
},
{
"id":"CLPNH120pp",
"name":"Cardiolipin hydrolase (periplasm, n-C12:0)",
"metabolites":{
"clpn120_p":-1.0,
"h2o_p":-1.0,
"h_p":1.0,
"pa120_p":1.0,
"pg120_p":1.0
},
"lower_bound":0.0,
"upper_bound":1000.0,
"gene_reaction_rule":"",
"subsystem":"Fatty Acid  Biosynthesis",
"notes":{
"original_bigg_ids":[
"CLPNH120pp"
]
}
},
{
"id":"CLPNH140pp",
"name":"Cardiolipin hydrolase (periplasm, n-C14:0)",
"metabolites":{
"clpn140_p":-1.0,
"h2o_p":-1.0,
"h_p":1.0,
"pa140_p":1.0,
"pg140_p":1.0
},
"lower_bound":0.0,
"upper_bound":1000.0,
"gene_reaction_rule":"",
"subsystem":"Fatty Acid  Biosynthesis",
"notes":{
"original_bigg_ids":[
"CLPNH140pp"
]
}
},
{
"id":"CLPNH141pp",
"name":"Cardiolipin hydrolase (periplasm, n-C14:1)",
"metabolites":{
"clpn141_p":-1.0,
"h2o_p":-1.0,
"h_p":1.0,
"pa141_p":1.0,
"pg141_p":1.0
},
"lower_bound":0.0,
"upper_bound":1000.0,
"gene_reaction_rule":"",
"subsystem":"Fatty Acid  Biosynthesis",
"notes":{
"original_bigg_ids":[
"CLPNH141pp"
]
}
},
{
"id":"CLPNH160pp",
"name":"Cardiolipin hydrolase (periplasm, n-C16:0)",
"metabolites":{
"clpn160_p":-1.0,
"h2o_p":-1.0,
"h_p":1.0,
"pa160_p":1.0,
"pg160_p":1.0
},
"lower_bound":0.0,
"upper_bound":1000.0,
"gene_reaction_rule":"",
"subsystem":"Fatty Acid  Biosynthesis",
"notes":{
"original_bigg_ids":[
"CLPNH160pp"
]
}
},
{
"id":"CLPNH161pp",
"name":"Cardiolipin hydrolase (periplasm, n-C16:1)",
"metabolites":{
"clpn161_p":-1.0,
"h2o_p":-1.0,
"h_p":1.0,
"pa161_p":1.0,
"pg161_p":1.0
},
"lower_bound":0.0,
"upper_bound":1000.0,
"gene_reaction_rule":"",
"subsystem":"Fatty Acid  Biosynthesis",
"notes":{
"original_bigg_ids":[
"CLPNH161pp"
]
}
},
{
"id":"CLPNH180pp",
"name":"Cardiolipin hydrolase (periplasm, n-C18:0)",
"metabolites":{
"clpn180_p":-1.0,
"h2o_p":-1.0,
"h_p":1.0,
"pa180_p":1.0,
"pg180_p":1.0
},
"lower_bound":0.0,
"upper_bound":1000.0,
"gene_reaction_rule":"",
"subsystem":"Fatty Acid  Biosynthesis",
"notes":{
"original_bigg_ids":[
"CLPNH180pp"
]
}
},
{
"id":"CLPNH181pp",
"name":"Cardiolipin hydrolase (periplasm, n-C18:1)",
"metabolites":{
"clpn181_p":-1.0,
"h2o_p":-1.0,
"h_p":1.0,
"pa181_p":1.0,
"pg181_p":1.0
},
"lower_bound":0.0,
"upper_bound":1000.0,
"gene_reaction_rule":"",
"subsystem":"Fatty Acid  Biosynthesis",
"notes":{
"original_bigg_ids":[
"CLPNH181pp"
]
}
},
{
"id":"CLPNS120pp",
"name":"Cardiolipin synthase (periplasmic, n-C12:0)",
"metabolites":{
"clpn120_p":1.0,
"glyc_p":1.0,
"pg120_p":-2.0
},
"lower_bound":-1000.0,
"upper_bound":1000.0,
"gene_reaction_rule":"KPN_00817 or KPN_02190",
"subsystem":"Glycerophospholipid Metabolism",
"notes":{
"original_bigg_ids":[
"CLPNS120pp"
]
}
},
{
"id":"CLPNS140pp",
"name":"Cardiolipin synthase (periplasmic, n-C14:0)",
"metabolites":{
"clpn140_p":1.0,
"glyc_p":1.0,
"pg140_p":-2.0
},
"lower_bound":-1000.0,
"upper_bound":1000.0,
"gene_reaction_rule":"KPN_00817 or KPN_02190",
"subsystem":"Glycerophospholipid Metabolism",
"notes":{
"original_bigg_ids":[
"CLPNS140pp"
]
}
},
{
"id":"CLPNS141pp",
"name":"Cardiolipin synthase (periplasmic, n-C14:1)",
"metabolites":{
"clpn141_p":1.0,
"glyc_p":1.0,
"pg141_p":-2.0
},
"lower_bound":-1000.0,
"upper_bound":1000.0,
"gene_reaction_rule":"KPN_00817 or KPN_02190",
"subsystem":"Glycerophospholipid Metabolism",
"notes":{
"original_bigg_ids":[
"CLPNS141pp"
]
}
},
{
"id":"CLPNS160pp",
"name":"Cardiolipin synthase (periplasmic, n-C16:0)",
"metabolites":{
"clpn160_p":1.0,
"glyc_p":1.0,
"pg160_p":-2.0
},
"lower_bound":-1000.0,
"upper_bound":1000.0,
"gene_reaction_rule":"KPN_00817 or KPN_02190",
"subsystem":"Glycerophospholipid Metabolism",
"notes":{
"original_bigg_ids":[
"CLPNS160pp"
]
}
},
{
"id":"CLPNS161pp",
"name":"Cardiolipin synthase (periplasmic, n-C16:1)",
"metabolites":{
"clpn161_p":1.0,
"glyc_p":1.0,
"pg161_p":-2.0
},
"lower_bound":-1000.0,
"upper_bound":1000.0,
"gene_reaction_rule":"KPN_00817 or KPN_02190",
"subsystem":"Glycerophospholipid Metabolism",
"notes":{
"original_bigg_ids":[
"CLPNS161pp"
]
}
},
{
"id":"CLPNS180pp",
"name":"Cardiolipin synthase (periplasmic, n-C18:0)",
"metabolites":{
"clpn180_p":1.0,
"glyc_p":1.0,
"pg180_p":-2.0
},
"lower_bound":-1000.0,
"upper_bound":1000.0,
"gene_reaction_rule":"KPN_00817 or KPN_02190",
"subsystem":"Glycerophospholipid Metabolism",
"notes":{
"original_bigg_ids":[
"CLPNS180pp"
]
}
},
{
"id":"CLPNS181pp",
"name":"Cardiolipin synthase (periplasmic, n-C18:1)",
"metabolites":{
"clpn181_p":1.0,
"glyc_p":1.0,
"pg181_p":-2.0
},
"lower_bound":-1000.0,
"upper_bound":1000.0,
"gene_reaction_rule":"KPN_02190 or KPN_00817",
"subsystem":"Glycerophospholipid Metabolism",
"notes":{
"original_bigg_ids":[
"CLPNS181pp"
]
}
},
{
"id":"CLt3_2pp",
"name":"Chloride transport out via proton antiport (2:1) (periplasm)",
"metabolites":{
"cl_c":2.0,
"cl_p":-2.0,
"h_c":-1.0,
"h_p":1.0
},
"lower_bound":0.0,
"upper_bound":1000.0,
"gene_reaction_rule":"KPN_00170 or KPN_01576",
"subsystem":"Inorganic Ion Transport and Metabolism",
"notes":{
"original_bigg_ids":[
"CLt3_2pp"
]
}
},
{
"id":"CLtex",
"name":"Chloride (Cl-1) transport via diffusion (extracellular to periplasm)",
"metabolites":{
"cl_e":-1.0,
"cl_p":1.0
},
"lower_bound":-1000.0,
"upper_bound":1000.0,
"gene_reaction_rule":"KPN_02636 or KPN_02430 or KPN_00956 or KPN_01445",
"subsystem":"Transport, Outer Membrane Porin",
"notes":{
"original_bigg_ids":[
"CLtex"
]
}
},
{
"id":"CMCMSAD",
"name":"4 carboxy 2 hydroxymuconate 6 semialdehyde dehydrogenase",
"metabolites":{
"5cmhm_c":1.0,
"5cmhmsa_c":-1.0,
"h2o_c":-1.0,
"h_c":2.0,
"nad_c":-1.0,
"nadh_c":1.0
},
"lower_bound":0.0,
"upper_bound":1000.0,
"gene_reaction_rule":"KPN_04787",
"subsystem":"Tyrosine metabolism",
"notes":{
"original_bigg_ids":[
"CMCMSAD"
]
}
},
{
"id":"CMHMI",
"name":"5 carboxymethyl 2 hydroxymuconate delta isomerase",
"metabolites":{
"5cmhm_c":-1.0,
"5cohe_c":1.0
},
"lower_bound":-1000.0,
"upper_bound":1000.0,
"gene_reaction_rule":"KPN_04785",
"subsystem":"Tyrosine metabolism",
"notes":{
"original_bigg_ids":[
"CMHMI"
]
}
},
{
"id":"CMPtex",
"name":"CMP transport via diffusion (extracellular to periplasm)",
"metabolites":{
"cmp_e":-1.0,
"cmp_p":1.0
},
"lower_bound":-1000.0,
"upper_bound":1000.0,
"gene_reaction_rule":"KPN_02636 or KPN_02430 or KPN_00956 or KPN_01445",
"subsystem":"Transport, Outer Membrane Porin",
"notes":{
"original_bigg_ids":[
"CMPtex"
]
}
},
{
"id":"CO2tex",
"name":"CO2 transport via diffusion (extracellular to periplasm)",
"metabolites":{
"co2_e":-1.0,
"co2_p":1.0
},
"lower_bound":-1000.0,
"upper_bound":1000.0,
"gene_reaction_rule":"KPN_02636 or KPN_02430 or KPN_00956 or KPN_01445",
"subsystem":"Transport, Outer Membrane Porin",
"notes":{
"original_bigg_ids":[
"CO2tex"
]
}
},
{
"id":"CO2tpp",
"name":"CO2 transporter via diffusion (periplasm)",
"metabolites":{
"co2_c":1.0,
"co2_p":-1.0
},
"lower_bound":-1000.0,
"upper_bound":1000.0,
"gene_reaction_rule":"KPN_SPONT",
"subsystem":"Transport",
"notes":{
"original_bigg_ids":[
"CO2tpp"
]
}
},
{
"id":"COBALT2abcpp",
"name":"Cobalt (Co+2) ABC transporter (periplasm)",
"metabolites":{
"adp_c":1.0,
"atp_c":-1.0,
"cobalt2_c":-1.0,
"cobalt2_p":1.0,
"h2o_c":-1.0,
"h_c":1.0,
"pi_c":1.0
},
"lower_bound":0.0,
"upper_bound":1000.0,
"gene_reaction_rule":"KPN_03835",
"subsystem":"Inorganic Ion Transport and Metabolism",
"notes":{
"original_bigg_ids":[
"COBALT2abcpp"
]
}
},
{
"id":"COBALT2t3pp",
"name":"Cobalt (Co+2) transport out via proton antiport (periplasm)",
"metabolites":{
"cobalt2_c":-1.0,
"cobalt2_p":1.0,
"h_c":1.0,
"h_p":-1.0
},
"lower_bound":0.0,
"upper_bound":1000.0,
"gene_reaction_rule":"KPN_04222 or KPN_00756",
"subsystem":"Inorganic Ion Transport and Metabolism",
"notes":{
"original_bigg_ids":[
"COBALT2t3pp"
]
}
},
{
"id":"COBALT2tex",
"name":"Cobalt (Co+2) transport via diffusion (extracellular to periplasm)",
"metabolites":{
"cobalt2_e":-1.0,
"cobalt2_p":1.0
},
"lower_bound":-1000.0,
"upper_bound":1000.0,
"gene_reaction_rule":"KPN_02636 or KPN_02430 or KPN_00956 or KPN_01445",
"subsystem":"Transport, Outer Membrane Porin",
"notes":{
"original_bigg_ids":[
"COBALT2tex"
]
}
},
{
"id":"COBALT2tpp",
"name":"Cobalt transport in via permease (no H+)",
"metabolites":{
"cobalt2_c":1.0,
"cobalt2_p":-1.0
},
"lower_bound":0.0,
"upper_bound":1000.0,
"gene_reaction_rule":"KPN_03453 or KPN_04313",
"subsystem":"Inorganic Ion Transport and Metabolism",
"notes":{
"original_bigg_ids":[
"COBALT2tpp"
]
}
},
{
"id":"COLIPAabcpp",
"name":"Core oligosaccharide lipid A transport via ABC system (periplasm)",
"metabolites":{
"adp_c":1.0,
"atp_c":-1.0,
"colipa_c":-1.0,
"colipa_p":1.0,
"h2o_c":-1.0,
"h_c":1.0,
"pi_c":1.0
},
"lower_bound":0.0,
"upper_bound":1000.0,
"gene_reaction_rule":"KPN_00941",
"subsystem":"Lipopolysaccharide Biosynthesis / Recycling",
"notes":{
"original_bigg_ids":[
"COLIPAabcpp"
]
}
},
{
"id":"CPC2MT",
"name":"Precorrin-2 C20-methyltransferase",
"metabolites":{
"ahcys_c":1.0,
"amet_c":-1.0,
"copre2_c":-1.0,
"copre3_c":1.0,
"h_c":1.0
},
"lower_bound":0.0,
"upper_bound":1000.0,
"gene_reaction_rule":"KPN_03189",
"subsystem":"Vitamin B12 Metabolism",
"notes":{
"original_bigg_ids":[
"CPC2MT"
]
}
},
{
"id":"CPC3MT",
"name":"Precorrin-3B C17-methyltransferase",
"metabolites":{
"ahcys_c":1.0,
"amet_c":-1.0,
"copre3_c":-1.0,
"copre4_c":1.0
},
"lower_bound":0.0,
"upper_bound":1000.0,
"gene_reaction_rule":"KPN_03192",
"subsystem":"Vitamin B12 Metabolism",
"notes":{
"original_bigg_ids":[
"CPC3MT"
]
}
},
{
"id":"CPC4MT",
"name":"Precorrin-4 C11-methyltransferase",
"metabolites":{
"ahcys_c":1.0,
"amet_c":-1.0,
"copre4_c":-1.0,
"copre5_c":1.0,
"h_c":1.0
},
"lower_bound":0.0,
"upper_bound":1000.0,
"gene_reaction_rule":"KPN_03194",
"subsystem":"Vitamin B12 Metabolism",
"notes":{
"original_bigg_ids":[
"CPC4MT"
]
}
},
{
"id":"CPC5MT",
"name":"Precorrin-5 C1-methyltransferase",
"metabolites":{
"acald_c":1.0,
"ahcys_c":1.0,
"amet_c":-1.0,
"copre5_c":-1.0,
"copre6_c":1.0,
"h2o_c":-1.0,
"h_c":1.0
},
"lower_bound":0.0,
"upper_bound":1000.0,
"gene_reaction_rule":"KPN_03193 and KPN_03197",
"subsystem":"Vitamin B12 Metabolism",
"notes":{
"original_bigg_ids":[
"CPC5MT"
]
}
},
{
"id":"CPC6MT",
"name":"Precorrin-6Y C5,15-methyltransferase (decarboxylating)",
"metabolites":{
"ahcys_c":2.0,
"amet_c":-2.0,
"co2_c":1.0,
"codhpre6_c":-1.0,
"copre8_c":1.0,
"h_c":1.0
},
"lower_bound":0.0,
"upper_bound":1000.0,
"gene_reaction_rule":"KPN_03196 and KPN_03195",
"subsystem":"Vitamin B12 Metabolism",
"notes":{
"original_bigg_ids":[
"CPC6MT"
]
}
},
{
"id":"CPC6R",
"name":"Precorrin-6A reductase",
"metabolites":{
"codhpre6_c":1.0,
"copre6_c":-1.0,
"h_c":-1.0,
"nadp_c":1.0,
"nadph_c":-1.0
},
"lower_bound":0.0,
"upper_bound":1000.0,
"gene_reaction_rule":"KPN_03191",
"subsystem":"Vitamin B12 Metabolism",
"notes":{
"original_bigg_ids":[
"CPC6R"
]
}
},
{
"id":"CPC8MM",
"name":"Precorrin-8X methylmutase",
"metabolites":{
"cobya_c":1.0,
"copre8_c":-1.0
},
"lower_bound":-1000.0,
"upper_bound":1000.0,
"gene_reaction_rule":"KPN_03198",
"subsystem":"Vitamin B12 Metabolism",
"notes":{
"original_bigg_ids":[
"CPC8MM"
]
}
},
{
"id":"CPGNabcpp",
"name":"Coprogen transport via ABC system (periplasm)",
"metabolites":{
"adp_c":1.0,
"atp_c":-1.0,
"cpgn_c":1.0,
"cpgn_p":-1.0,
"h2o_c":-1.0,
"h_c":1.0,
"pi_c":1.0
},
"lower_bound":0.0,
"upper_bound":1000.0,
"gene_reaction_rule":"KPN_00166 and KPN_00167 and KPN_00168",
"subsystem":"Tranpsort, Inner Membrane",
"notes":{
"original_bigg_ids":[
"CPGNabcpp"
]
}
},
{
"id":"CPPPGO",
"name":"Coproporphyrinogen oxidase (O2 required)",
"metabolites":{
"co2_c":2.0,
"cpppg3_c":-1.0,
"h2o_c":2.0,
"h_c":-2.0,
"o2_c":-1.0,
"pppg9_c":1.0
},
"lower_bound":0.0,
"upper_bound":1000.0,
"gene_reaction_rule":"KPN_02779",
"subsystem":"Cofactor and Prosthetic Group Biosynthesis",
"notes":{
"original_bigg_ids":[
"CPPPGO"
]
}
},
{
"id":"CPPPGO2",
"name":"Oxygen Independent coproporphyrinogen-III oxidase",
"metabolites":{
"amet_c":-2.0,
"co2_c":2.0,
"cpppg3_c":-1.0,
"dad_5_c":2.0,
"met__L_c":2.0,
"pppg9_c":1.0
},
"lower_bound":0.0,
"upper_bound":1000.0,
"gene_reaction_rule":"KPN_04175 or KPN_03389",
"subsystem":"Cofactor and Prosthetic Group Biosynthesis",
"notes":{
"original_bigg_ids":[
"CPPPGO2"
]
}
},
{
"id":"CRNDabcpp",
"name":"D-carnitine transport via ABC system (periplasm)",
"metabolites":{
"adp_c":1.0,
"atp_c":-1.0,
"crn__D_c":1.0,
"crn__D_p":-1.0,
"h2o_c":-1.0,
"h_c":1.0,
"pi_c":1.0
},
"lower_bound":0.0,
"upper_bound":1000.0,
"gene_reaction_rule":"KPN_03009 and KPN_03008 and KPN_03010",
"subsystem":"Tranpsort, Inner Membrane",
"notes":{
"original_bigg_ids":[
"CRNDabcpp"
]
}
},
{
"id":"CRNDt2rpp",
"name":"D-carnitine outward transport (H+ antiport)",
"metabolites":{
"crn__D_c":1.0,
"crn__D_p":-1.0,
"h_c":1.0,
"h_p":-1.0
},
"lower_bound":-1000.0,
"upper_bound":1000.0,
"gene_reaction_rule":"KPN_04503",
"subsystem":"Tranpsort, Inner Membrane",
"notes":{
"original_bigg_ids":[
"CRNDt2rpp"
]
}
},
{
"id":"CRNabcpp",
"name":"L-carnitine transport via ABC system (periplasm)",
"metabolites":{
"adp_c":1.0,
"atp_c":-1.0,
"crn_c":1.0,
"crn_p":-1.0,
"h2o_c":-1.0,
"h_c":1.0,
"pi_c":1.0
},
"lower_bound":0.0,
"upper_bound":1000.0,
"gene_reaction_rule":"KPN_03008 and KPN_03009 and KPN_03010",
"subsystem":"Tranpsort, Inner Membrane",
"notes":{
"original_bigg_ids":[
"CRNabcpp"
]
}
},
{
"id":"CRNt2rpp",
"name":"L-carnitine outward transport (H+ antiport)",
"metabolites":{
"crn_c":1.0,
"crn_p":-1.0,
"h_c":1.0,
"h_p":-1.0
},
"lower_bound":-1000.0,
"upper_bound":1000.0,
"gene_reaction_rule":"KPN_04503",
"subsystem":"Tranpsort, Inner Membrane",
"notes":{
"original_bigg_ids":[
"CRNt2rpp"
]
}
},
{
"id":"CRNtex",
"name":"L-carnitine transport via diffusion (extracellular to periplasm)",
"metabolites":{
"crn_e":-1.0,
"crn_p":1.0
},
"lower_bound":-1000.0,
"upper_bound":1000.0,
"gene_reaction_rule":"KPN_02636 or KPN_02430 or KPN_00956 or KPN_01445",
"subsystem":"Transport, Outer Membrane Porin",
"notes":{
"original_bigg_ids":[
"CRNtex"
]
}
},
{
"id":"CS",
"name":"Citrate synthase",
"metabolites":{
"accoa_c":-1.0,
"cit_c":1.0,
"coa_c":1.0,
"h2o_c":-1.0,
"h_c":1.0,
"oaa_c":-1.0
},
"lower_bound":0.0,
"upper_bound":1000.0,
"gene_reaction_rule":"KPN_00727",
"subsystem":"Citric Acid Cycle",
"notes":{
"original_bigg_ids":[
"CS"
]
}
},
{
"id":"CSND",
"name":"Cytosine deaminase",
"metabolites":{
"csn_c":-1.0,
"h2o_c":-1.0,
"h_c":-1.0,
"nh4_c":1.0,
"ura_c":1.0
},
"lower_bound":0.0,
"upper_bound":1000.0,
"gene_reaction_rule":"KPN_03751 or KPN_00632",
"subsystem":"Nucleotide Salvage Pathway",
"notes":{
"original_bigg_ids":[
"CSND"
]
}
},
{
"id":"CSNt2pp",
"name":"Cytosine transport in via proton symport (periplasm)",
"metabolites":{
"csn_c":1.0,
"csn_p":-1.0,
"h_c":1.0,
"h_p":-1.0
},
"lower_bound":0.0,
"upper_bound":1000.0,
"gene_reaction_rule":"KPN_00633",
"subsystem":"Transport, Inner Membrane",
"notes":{
"original_bigg_ids":[
"CSNt2pp"
]
}
},
{
"id":"CSNtex",
"name":"Cytosine transport via diffusion (extracellular to periplasm)",
"metabolites":{
"csn_e":-1.0,
"csn_p":1.0
},
"lower_bound":-1000.0,
"upper_bound":1000.0,
"gene_reaction_rule":"KPN_02636 or KPN_02430 or KPN_00956 or KPN_01445",
"subsystem":"Transport, Outer Membrane Porin",
"notes":{
"original_bigg_ids":[
"CSNtex"
]
}
},
{
"id":"CTBTabcpp",
"name":"Crotonobetaine transport via ABC system (periplasm)",
"metabolites":{
"adp_c":1.0,
"atp_c":-1.0,
"ctbt_c":1.0,
"ctbt_p":-1.0,
"h2o_c":-1.0,
"h_c":1.0,
"pi_c":1.0
},
"lower_bound":0.0,
"upper_bound":1000.0,
"gene_reaction_rule":"KPN_03008 and KPN_03009 and KPN_03010",
"subsystem":"Tranpsort, Inner Membrane",
"notes":{
"original_bigg_ids":[
"CTBTabcpp"
]
}
},
{
"id":"CTBTt2rpp",
"name":"Cronobetaine outward transport (H+ antiport)",
"metabolites":{
"ctbt_c":1.0,
"ctbt_p":-1.0,
"h_c":1.0,
"h_p":-1.0
},
"lower_bound":-1000.0,
"upper_bound":1000.0,
"gene_reaction_rule":"KPN_04503",
"subsystem":"Tranpsort, Inner Membrane",
"notes":{
"original_bigg_ids":[
"CTBTt2rpp"
]
}
},
{
"id":"CTPS2",
"name":"CTP synthase (glutamine)",
"metabolites":{
"adp_c":1.0,
"atp_c":-1.0,
"ctp_c":1.0,
"gln__L_c":-1.0,
"glu__L_c":1.0,
"h2o_c":-1.0,
"h_c":2.0,
"pi_c":1.0,
"utp_c":-1.0
},
"lower_bound":0.0,
"upper_bound":1000.0,
"gene_reaction_rule":"KPN_03124",
"subsystem":"Purine and Pyrimidine Biosynthesis",
"notes":{
"original_bigg_ids":[
"CTPS2"
]
}
},
{
"id":"CU2abcpp",
"name":"Copper (Cu+2) ABC transporter (periplasm)",
"metabolites":{
"adp_c":1.0,
"atp_c":-1.0,
"cu2_c":-1.0,
"cu2_p":1.0,
"h2o_c":-1.0,
"h_c":1.0,
"pi_c":1.0
},
"lower_bound":0.0,
"upper_bound":1000.0,
"gene_reaction_rule":"KPN_03835",
"subsystem":"Inorganic Ion Transport and Metabolism",
"notes":{
"original_bigg_ids":[
"CU2abcpp"
]
}
},
{
"id":"CU2tex",
"name":"Copper (Cu+2) transport via diffusion (extracellular to periplasm)",
"metabolites":{
"cu2_e":-1.0,
"cu2_p":1.0
},
"lower_bound":-1000.0,
"upper_bound":1000.0,
"gene_reaction_rule":"KPN_02636 or KPN_02430 or KPN_00956 or KPN_01445",
"subsystem":"Transport, Outer Membrane Porin",
"notes":{
"original_bigg_ids":[
"CU2tex"
]
}
},
{
"id":"CU2tpp",
"name":"Copper transport in via permease (no H+)",
"metabolites":{
"cu2_c":1.0,
"cu2_p":-1.0
},
"lower_bound":0.0,
"upper_bound":1000.0,
"gene_reaction_rule":"KPN_03453",
"subsystem":"Inorganic Ion Transport and Metabolism",
"notes":{
"original_bigg_ids":[
"CU2tpp"
]
}
},
{
"id":"CUtex",
"name":"Copper (Cu+1) transport via diffusion (extracellular to periplasm)",
"metabolites":{
"cu_e":-1.0,
"cu_p":1.0
},
"lower_bound":-1000.0,
"upper_bound":1000.0,
"gene_reaction_rule":"KPN_02636 or KPN_02430 or KPN_00956 or KPN_01445",
"subsystem":"Transport, Outer Membrane Porin",
"notes":{
"original_bigg_ids":[
"CUtex"
]
}
},
{
"id":"CYANST",
"name":"Cyanide sulfurtransferase",
"metabolites":{
"cyan_c":-1.0,
"h_c":1.0,
"so3_c":1.0,
"tcynt_c":1.0,
"tsul_c":-1.0
},
"lower_bound":0.0,
"upper_bound":1000.0,
"gene_reaction_rule":"KPN_03791",
"subsystem":"Unassigned",
"notes":{
"original_bigg_ids":[
"CYANST"
]
}
},
{
"id":"CYANSTpp",
"name":"Cyanide sulfurtransferase (periplasmic)",
"metabolites":{
"cyan_p":-1.0,
"h_p":1.0,
"so3_p":1.0,
"tcynt_p":1.0,
"tsul_p":-1.0
},
"lower_bound":0.0,
"upper_bound":1000.0,
"gene_reaction_rule":"KPN_01213",
"subsystem":"Transport",
"notes":{
"original_bigg_ids":[
"CYANSTpp"
]
}
},
{
"id":"CYANtex",
"name":"Cyanide transport via diffusion (extracellular to periplasm)",
"metabolites":{
"cyan_e":-1.0,
"cyan_p":1.0
},
"lower_bound":-1000.0,
"upper_bound":1000.0,
"gene_reaction_rule":"KPN_02636 or KPN_02430 or KPN_00956 or KPN_01445",
"subsystem":"Transport, Outer Membrane Porin",
"notes":{
"original_bigg_ids":[
"CYANtex"
]
}
},
{
"id":"CYNTt2pp",
"name":"Cyanate transport via proton symport (periplasm)",
"metabolites":{
"cynt_c":1.0,
"cynt_p":-1.0,
"h_c":1.0,
"h_p":-1.0
},
"lower_bound":0.0,
"upper_bound":1000.0,
"gene_reaction_rule":"KPN_02734",
"subsystem":"Tranpsort, Inner Membrane",
"notes":{
"original_bigg_ids":[
"CYNTt2pp"
]
}
},
{
"id":"CYNTtex",
"name":"Cyanate transport via diffusion (extracellular to periplasm)",
"metabolites":{
"cynt_e":-1.0,
"cynt_p":1.0
},
"lower_bound":-1000.0,
"upper_bound":1000.0,
"gene_reaction_rule":"KPN_02636 or KPN_02430 or KPN_00956 or KPN_01445",
"subsystem":"Transport, Outer Membrane Porin",
"notes":{
"original_bigg_ids":[
"CYNTtex"
]
}
},
{
"id":"CYRDAAT",
"name":"Cob(I)yrinic acid a,c-diamide adenosyltransferase",
"metabolites":{
"adcobdam_c":1.0,
"atp_c":-1.0,
"co1dam_c":-1.0,
"h_c":-1.0,
"pppi_c":1.0
},
"lower_bound":0.0,
"upper_bound":1000.0,
"gene_reaction_rule":"KPN_01266",
"subsystem":"Vitamin B12 Metabolism",
"notes":{
"original_bigg_ids":[
"CYRDAAT"
]
}
},
{
"id":"CYRDAR2",
"name":"Cob(II)yrinic acid a,c-diamide reductase (fmn-dependent)",
"metabolites":{
"co1dam_c":2.0,
"co2dam_c":-2.0,
"fmn_c":1.0,
"fmnh2_c":-1.0,
"h_c":2.0
},
"lower_bound":0.0,
"upper_bound":1000.0,
"gene_reaction_rule":"",
"subsystem":"Vitamin B12 Metabolism",
"notes":{
"original_bigg_ids":[
"CYRDAR2"
]
}
},
{
"id":"CYRDAS",
"name":"Cob(II)yrinate a,c-diamide synthase (glutamine-hydrolysing)",
"metabolites":{
"adp_c":2.0,
"atp_c":-2.0,
"co2dam_c":1.0,
"cobya_c":-1.0,
"gln__L_c":-2.0,
"glu__L_c":2.0,
"h2o_c":-1.0,
"h_c":1.0,
"ppi_c":1.0
},
"lower_bound":0.0,
"upper_bound":1000.0,
"gene_reaction_rule":"",
"subsystem":"Vitamin B12 Metabolism",
"notes":{
"original_bigg_ids":[
"CYRDAS"
]
}
},
{
"id":"CYS",
"name":"L-cysteine",
"metabolites":{
"cys__L_c":1.0,
"h2o_c":1.0,
"h2s_c":-1.0,
"ser__L_c":-1.0
},
"lower_bound":-1000.0,
"upper_bound":1000.0,
"gene_reaction_rule":"KPN_03409",
"subsystem":"Glycine, Serine and threonine metabolism",
"notes":{
"original_bigg_ids":[
"CYS"
]
}
},
{
"id":"CYSDDS",
"name":"D-cysteine desulfhydrase",
"metabolites":{
"cys__D_c":-1.0,
"h2o_c":-1.0,
"h2s_c":1.0,
"nh4_c":1.0,
"pyr_c":1.0
},
"lower_bound":0.0,
"upper_bound":1000.0,
"gene_reaction_rule":"KPN_02417",
"subsystem":"Cysteine Metabolism",
"notes":{
"original_bigg_ids":[
"CYSDDS"
]
}
},
{
"id":"CYSDS",
"name":"Cysteine Desulfhydrase",
"metabolites":{
"cys__L_c":-1.0,
"h2o_c":-1.0,
"h2s_c":1.0,
"nh4_c":1.0,
"pyr_c":1.0
},
"lower_bound":0.0,
"upper_bound":1000.0,
"gene_reaction_rule":"KPN_03428",
"subsystem":"Cysteine Metabolism",
"notes":{
"original_bigg_ids":[
"CYSDS"
]
}
},
{
"id":"CYSDabcpp",
"name":"D-cysteine uptake via ABC system (periplasm)",
"metabolites":{
"adp_c":1.0,
"atp_c":-1.0,
"cys__D_c":1.0,
"cys__D_p":-1.0,
"h2o_c":-1.0,
"h_c":1.0,
"pi_c":1.0
},
"lower_bound":0.0,
"upper_bound":1000.0,
"gene_reaction_rule":"",
"subsystem":"Transport, Inner Membrane",
"notes":{
"original_bigg_ids":[
"CYSDabcpp"
]
}
},
{
"id":"CYSDtex",
"name":"D-cysteine transport via diffusion (extracellular to periplasm)",
"metabolites":{
"cys__D_e":-1.0,
"cys__D_p":1.0
},
"lower_bound":-1000.0,
"upper_bound":1000.0,
"gene_reaction_rule":"KPN_02636 or KPN_02430 or KPN_00956 or KPN_01445",
"subsystem":"Transport, Outer Membrane Porin",
"notes":{
"original_bigg_ids":[
"CYSDtex"
]
}
},
{
"id":"CYSS",
"name":"Cysteine synthase",
"metabolites":{
"ac_c":1.0,
"acser_c":-1.0,
"cys__L_c":1.0,
"h2s_c":-1.0,
"h_c":1.0
},
"lower_bound":0.0,
"upper_bound":1000.0,
"gene_reaction_rule":"KPN_02769 or KPN_02761 or KPN_00409",
"subsystem":"Cysteine Metabolism",
"notes":{
"original_bigg_ids":[
"CYSS"
]
}
},
{
"id":"CYSSADS",
"name":"L-cysteine sulfinic acid desulfurase",
"metabolites":{
"3sala_c":-1.0,
"ala__L_c":1.0,
"h_c":-2.0,
"so2_c":1.0
},
"lower_bound":0.0,
"upper_bound":1000.0,
"gene_reaction_rule":"KPN_03161",
"subsystem":"Cysteine Metabolism",
"notes":{
"original_bigg_ids":[
"CYSSADS"
]
}
},
{
"id":"CYSTGL",
"name":"Cystathionine g lyase",
"metabolites":{
"2obut_c":1.0,
"cys__L_c":1.0,
"cyst__L_c":-1.0,
"h2o_c":-1.0,
"nh4_c":1.0
},
"lower_bound":0.0,
"upper_bound":1000.0,
"gene_reaction_rule":"KPN_03410",
"subsystem":"Methionine Metabolism",
"notes":{
"original_bigg_ids":[
"CYSTGL"
]
}
},
{
"id":"CYSTL",
"name":"Cystathionine b-lyase",
"metabolites":{
"cyst__L_c":-1.0,
"h2o_c":-1.0,
"hcys__L_c":1.0,
"nh4_c":1.0,
"pyr_c":1.0
},
"lower_bound":0.0,
"upper_bound":1000.0,
"gene_reaction_rule":"KPN_01511 or KPN_03428",
"subsystem":"Methionine Metabolism",
"notes":{
"original_bigg_ids":[
"CYSTL"
]
}
},
{
"id":"CYSTRS",
"name":"Cysteinyl-tRNA synthetase",
"metabolites":{
"amp_c":1.0,
"atp_c":-1.0,
"cys__L_c":-1.0,
"cystrna_c":1.0,
"ppi_c":1.0,
"trnacys_c":-1.0
},
"lower_bound":0.0,
"upper_bound":1000.0,
"gene_reaction_rule":"KPN_00482",
"subsystem":"tRNA charging",
"notes":{
"original_bigg_ids":[
"CYSTRS"
]
}
},
{
"id":"CYSTS",
"name":"Cystathionine beta synthase",
"metabolites":{
"cyst__L_c":1.0,
"h2o_c":1.0,
"hcys__L_c":-1.0,
"ser__L_c":-1.0
},
"lower_bound":0.0,
"upper_bound":1000.0,
"gene_reaction_rule":"KPN_03409",
"subsystem":"Glycine, Serine and threonine metabolism",
"notes":{
"original_bigg_ids":[
"CYSTS"
]
}
},
{
"id":"CYSabc2pp",
"name":"L-cysteine export via ABC system (cytoplasm to periplasm)",
"metabolites":{
"adp_c":1.0,
"atp_c":-1.0,
"cys__L_c":-1.0,
"cys__L_p":1.0,
"h2o_c":-1.0,
"h_c":1.0,
"pi_c":1.0
},
"lower_bound":0.0,
"upper_bound":1000.0,
"gene_reaction_rule":"KPN_00919 and KPN_00918",
"subsystem":"Tranpsort, Inner Membrane",
"notes":{
"original_bigg_ids":[
"CYSabc2pp"
]
}
},
{
"id":"CYSabcpp",
"name":"L-cysteine uptake via ABC system (periplasm)",
"metabolites":{
"adp_c":1.0,
"atp_c":-1.0,
"cys__L_c":1.0,
"cys__L_p":-1.0,
"h2o_c":-1.0,
"h_c":1.0,
"pi_c":1.0
},
"lower_bound":0.0,
"upper_bound":1000.0,
"gene_reaction_rule":"",
"subsystem":"Transport",
"notes":{
"original_bigg_ids":[
"CYSabcpp"
]
}
},
{
"id":"CYStex",
"name":"L-cysteine transport via diffusion (extracellular to periplasm)",
"metabolites":{
"cys__L_e":-1.0,
"cys__L_p":1.0
},
"lower_bound":-1000.0,
"upper_bound":1000.0,
"gene_reaction_rule":"KPN_02636 or KPN_02430 or KPN_00956 or KPN_01445",
"subsystem":"Transport, Outer Membrane Porin",
"notes":{
"original_bigg_ids":[
"CYStex"
]
}
},
{
"id":"CYStpp",
"name":"L-cysteine export via facilitated transport",
"metabolites":{
"cys__L_c":-1.0,
"cys__L_p":1.0
},
"lower_bound":0.0,
"upper_bound":1000.0,
"gene_reaction_rule":"KPN_00233 or KPN_01622",
"subsystem":"Tranpsort, Inner Membrane",
"notes":{
"original_bigg_ids":[
"CYStpp"
]
}
},
{
"id":"CYTBDpp",
"name":"Cytochrome oxidase bd (ubiquinol-8: 2 protons) (periplasm)",
"metabolites":{
"h2o_c":1.0,
"h_c":-2.0,
"h_p":2.0,
"o2_c":-0.5,
"q8_c":1.0,
"q8h2_c":-1.0
},
"lower_bound":0.0,
"upper_bound":1000.0,
"gene_reaction_rule":"KPN_00737 and KPN_00736",
"subsystem":"Oxidative Phosphorylation",
"notes":{
"original_bigg_ids":[
"CYTBDpp"
]
}
},
{
"id":"CYTBO3_4pp",
"name":"Cytochrome oxidase bo3 (ubiquinol-8: 4 protons) (periplasm)",
"metabolites":{
"h2o_c":1.0,
"h_c":-4.0,
"h_p":4.0,
"o2_c":-0.5,
"q8_c":1.0,
"q8h2_c":-1.0
},
"lower_bound":0.0,
"upper_bound":1000.0,
"gene_reaction_rule":"KPN_00391 and KPN_00394 and KPN_00392 and KPN_00393",
"subsystem":"Oxidative Phosphorylation",
"notes":{
"original_bigg_ids":[
"CYTBO3_4pp"
]
}
},
{
"id":"CYTD",
"name":"Cytidine deaminase",
"metabolites":{
"cytd_c":-1.0,
"h2o_c":-1.0,
"h_c":-1.0,
"nh4_c":1.0,
"uri_c":1.0
},
"lower_bound":0.0,
"upper_bound":1000.0,
"gene_reaction_rule":"KPN_02584",
"subsystem":"Nucleotide Salvage Pathway",
"notes":{
"original_bigg_ids":[
"CYTD"
]
}
},
{
"id":"CYTDH",
"name":"Cytidine hydrolase",
"metabolites":{
"csn_c":1.0,
"cytd_c":-1.0,
"h2o_c":-1.0,
"rib__D_c":1.0
},
"lower_bound":0.0,
"upper_bound":1000.0,
"gene_reaction_rule":"KPN_00025 or KPN_01912",
"subsystem":"Alternate Carbon Metabolism",
"notes":{
"original_bigg_ids":[
"CYTDH"
]
}
},
{
"id":"CYTDK2",
"name":"Cytidine kinase (GTP)",
"metabolites":{
"cmp_c":1.0,
"cytd_c":-1.0,
"gdp_c":1.0,
"gtp_c":-1.0,
"h_c":1.0
},
"lower_bound":0.0,
"upper_bound":1000.0,
"gene_reaction_rule":"KPN_02519",
"subsystem":"Nucleotide Salvage Pathway",
"notes":{
"original_bigg_ids":[
"CYTDK2"
]
}
},
{
"id":"CYTDt2pp",
"name":"Cytidine transport in via proton symport (periplasm)",
"metabolites":{
"cytd_c":1.0,
"cytd_p":-1.0,
"h_c":1.0,
"h_p":-1.0
},
"lower_bound":0.0,
"upper_bound":1000.0,
"gene_reaction_rule":"KPN_03396 or KPN_02744",
"subsystem":"Tranpsort, Inner Membrane",
"notes":{
"original_bigg_ids":[
"CYTDt2pp"
]
}
},
{
"id":"CYTDtex",
"name":"Cytidine transport via diffusion (extracellular to periplasm)",
"metabolites":{
"cytd_e":-1.0,
"cytd_p":1.0
},
"lower_bound":-1000.0,
"upper_bound":1000.0,
"gene_reaction_rule":"KPN_02636 or KPN_02430 or KPN_00956 or KPN_01445",
"subsystem":"Transport, Outer Membrane Porin",
"notes":{
"original_bigg_ids":[
"CYTDtex"
]
}
},
{
"id":"CYTK1",
"name":"Cytidylate kinase (CMP)",
"metabolites":{
"adp_c":1.0,
"atp_c":-1.0,
"cdp_c":1.0,
"cmp_c":-1.0
},
"lower_bound":-1000.0,
"upper_bound":1000.0,
"gene_reaction_rule":"KPN_00937",
"subsystem":"Nucleotide Salvage Pathway",
"notes":{
"original_bigg_ids":[
"CYTK1"
]
}
},
{
"id":"CYTK2",
"name":"Cytidylate kinase (dCMP)",
"metabolites":{
"adp_c":1.0,
"atp_c":-1.0,
"dcdp_c":1.0,
"dcmp_c":-1.0
},
"lower_bound":-1000.0,
"upper_bound":1000.0,
"gene_reaction_rule":"KPN_00937",
"subsystem":"Nucleotide Salvage Pathway",
"notes":{
"original_bigg_ids":[
"CYTK2"
]
}
},
{
"id":"D_LACt2pp",
"name":"D-lactate transport via proton symport (periplasm)",
"metabolites":{
"h_c":1.0,
"h_p":-1.0,
"lac__D_c":1.0,
"lac__D_p":-1.0
},
"lower_bound":-1000.0,
"upper_bound":1000.0,
"gene_reaction_rule":"KPN_03947",
"subsystem":"Tranpsort, Inner Membrane",
"notes":{
"original_bigg_ids":[
"D_LACt2pp"
]
}
},
{
"id":"D_LACtex",
"name":"D-lactate transport via diffusion (extracellular to periplasm)",
"metabolites":{
"lac__D_e":-1.0,
"lac__D_p":1.0
},
"lower_bound":-1000.0,
"upper_bound":1000.0,
"gene_reaction_rule":"KPN_02636 or KPN_02430 or KPN_00956 or KPN_01445",
"subsystem":"Transport, Outer Membrane Porin",
"notes":{
"original_bigg_ids":[
"D_LACtex"
]
}
},
{
"id":"D5KGK",
"name":"2-Deoxy-5-Keto-D-gluconate kinase",
"metabolites":{
"adp_c":1.0,
"atp_c":-1.0,
"d5kg_c":-1.0,
"d5kgp_c":1.0,
"h_c":1.0
},
"lower_bound":0.0,
"upper_bound":1000.0,
"gene_reaction_rule":"KPN_04673",
"subsystem":"Inositol Metabolism",
"notes":{
"original_bigg_ids":[
"D5KGK"
]
}
},
{
"id":"D5KGPA",
"name":"2-Deoxy-5-keto-D-gluconate 6-phosphate aldolase",
"metabolites":{
"d5kgp_c":-1.0,
"dhap_c":1.0,
"msa_c":1.0
},
"lower_bound":0.0,
"upper_bound":1000.0,
"gene_reaction_rule":"",
"subsystem":"Inositol Metabolism",
"notes":{
"original_bigg_ids":[
"D5KGPA"
]
}
},
{
"id":"DAAD",
"name":"D-Amino acid dehydrogenase",
"metabolites":{
"ala__D_c":-1.0,
"fad_c":-1.0,
"fadh2_c":1.0,
"h2o_c":-1.0,
"nh4_c":1.0,
"pyr_c":1.0
},
"lower_bound":0.0,
"upper_bound":1000.0,
"gene_reaction_rule":"KPN_02309",
"subsystem":"Alanine Aspartate Metabolism",
"notes":{
"original_bigg_ids":[
"DAAD"
]
}
},
{
"id":"DACTt3",
"name":"Diacetyl transport out via proton antiport",
"metabolites":{
"diact_c":-1.0,
"diact_e":1.0,
"h_c":1.0,
"h_e":-1.0
},
"lower_bound":0.0,
"upper_bound":1000.0,
"gene_reaction_rule":"",
"subsystem":"Transport",
"notes":{
"original_bigg_ids":[
"DACTt3"
]
}
},
{
"id":"DADA",
"name":"Deoxyadenosine deaminase",
"metabolites":{
"dad_2_c":-1.0,
"din_c":1.0,
"h2o_c":-1.0,
"h_c":-1.0,
"nh4_c":1.0
},
"lower_bound":0.0,
"upper_bound":1000.0,
"gene_reaction_rule":"KPN_01958",
"subsystem":"Nucleotide Salvage Pathway",
"notes":{
"original_bigg_ids":[
"DADA"
]
}
},
{
"id":"DADK",
"name":"Deoxyadenylate kinase",
"metabolites":{
"adp_c":1.0,
"atp_c":-1.0,
"dadp_c":1.0,
"damp_c":-1.0
},
"lower_bound":-1000.0,
"upper_bound":1000.0,
"gene_reaction_rule":"KPN_00456",
"subsystem":"Nucleotide Salvage Pathway",
"notes":{
"original_bigg_ids":[
"DADK"
]
}
},
{
"id":"DADNt2pp",
"name":"Deoxyadenosine transport in via proton symport (periplasm)",
"metabolites":{
"dad_2_c":1.0,
"dad_2_p":-1.0,
"h_c":1.0,
"h_p":-1.0
},
"lower_bound":0.0,
"upper_bound":1000.0,
"gene_reaction_rule":"KPN_02744 or KPN_03396",
"subsystem":"Tranpsort, Inner Membrane",
"notes":{
"original_bigg_ids":[
"DADNt2pp"
]
}
},
{
"id":"DADNtex",
"name":"Deoxyadenosine transport via diffusion (extracellular to periplasm)",
"metabolites":{
"dad_2_e":-1.0,
"dad_2_p":1.0
},
"lower_bound":-1000.0,
"upper_bound":1000.0,
"gene_reaction_rule":"KPN_00363",
"subsystem":"Transport, Outer Membrane",
"notes":{
"original_bigg_ids":[
"DADNtex"
]
}
},
{
"id":"DAGK120",
"name":"Diacylglycerol kinase (n-C12:0)",
"metabolites":{
"12dgr120_c":-1.0,
"adp_c":1.0,
"atp_c":-1.0,
"h_c":1.0,
"pa120_c":1.0
},
"lower_bound":0.0,
"upper_bound":1000.0,
"gene_reaction_rule":"KPN_04430",
"subsystem":"Glycerophospholipid Metabolism",
"notes":{
"original_bigg_ids":[
"DAGK120"
]
}
},
{
"id":"DAGK140",
"name":"Diacylglycerol kinase (n-C14:0)",
"metabolites":{
"12dgr140_c":-1.0,
"adp_c":1.0,
"atp_c":-1.0,
"h_c":1.0,
"pa140_c":1.0
},
"lower_bound":0.0,
"upper_bound":1000.0,
"gene_reaction_rule":"KPN_04430",
"subsystem":"Glycerophospholipid Metabolism",
"notes":{
"original_bigg_ids":[
"DAGK140"
]
}
},
{
"id":"DAGK141",
"name":"Diacylglycerol kinase (n-C14:1)",
"metabolites":{
"12dgr141_c":-1.0,
"adp_c":1.0,
"atp_c":-1.0,
"h_c":1.0,
"pa141_c":1.0
},
"lower_bound":0.0,
"upper_bound":1000.0,
"gene_reaction_rule":"KPN_04430",
"subsystem":"Glycerophospholipid Metabolism",
"notes":{
"original_bigg_ids":[
"DAGK141"
]
}
},
{
"id":"DAGK160",
"name":"Diacylglycerol kinase (n-C16:0)",
"metabolites":{
"12dgr160_c":-1.0,
"adp_c":1.0,
"atp_c":-1.0,
"h_c":1.0,
"pa160_c":1.0
},
"lower_bound":0.0,
"upper_bound":1000.0,
"gene_reaction_rule":"KPN_04430",
"subsystem":"Glycerophospholipid Metabolism",
"notes":{
"original_bigg_ids":[
"DAGK160"
]
}
},
{
"id":"DAGK161",
"name":"Diacylglycerol kinase (n-C16:1)",
"metabolites":{
"12dgr161_c":-1.0,
"adp_c":1.0,
"atp_c":-1.0,
"h_c":1.0,
"pa161_c":1.0
},
"lower_bound":0.0,
"upper_bound":1000.0,
"gene_reaction_rule":"KPN_04430",
"subsystem":"Glycerophospholipid Metabolism",
"notes":{
"original_bigg_ids":[
"DAGK161"
]
}
},
{
"id":"DAGK180",
"name":"Diacylglycerol kinase (n-C18:0)",
"metabolites":{
"12dgr180_c":-1.0,
"adp_c":1.0,
"atp_c":-1.0,
"h_c":1.0,
"pa180_c":1.0
},
"lower_bound":0.0,
"upper_bound":1000.0,
"gene_reaction_rule":"KPN_04430",
"subsystem":"Glycerophospholipid Metabolism",
"notes":{
"original_bigg_ids":[
"DAGK180"
]
}
},
{
"id":"DAGK181",
"name":"Diacylglycerol kinase (n-C18:1)",
"metabolites":{
"12dgr181_c":-1.0,
"adp_c":1.0,
"atp_c":-1.0,
"h_c":1.0,
"pa181_c":1.0
},
"lower_bound":0.0,
"upper_bound":1000.0,
"gene_reaction_rule":"KPN_04430",
"subsystem":"Glycerophospholipid Metabolism",
"notes":{
"original_bigg_ids":[
"DAGK181"
]
}
},
{
"id":"DALAt2pp",
"name":"D-alanine transport in via proton symport (periplasm)",
"metabolites":{
"ala__D_c":1.0,
"ala__D_p":-1.0,
"h_c":1.0,
"h_p":-1.0
},
"lower_bound":0.0,
"upper_bound":1000.0,
"gene_reaction_rule":"KPN_04601",
"subsystem":"Tranpsort, Inner Membrane",
"notes":{
"original_bigg_ids":[
"DALAt2pp"
]
}
},
{
"id":"DALAtex",
"name":"D-Alanine transport via diffusion (extracellular to periplasm)",
"metabolites":{
"ala__D_e":-1.0,
"ala__D_p":1.0
},
"lower_bound":-1000.0,
"upper_bound":1000.0,
"gene_reaction_rule":"KPN_02636 or KPN_02430 or KPN_00956 or KPN_01445",
"subsystem":"Transport, Outer Membrane Porin",
"notes":{
"original_bigg_ids":[
"DALAtex"
]
}
},
{
"id":"DAMPtex",
"name":"DAMP transport via diffusion (extracellular to periplasm)",
"metabolites":{
"damp_e":-1.0,
"damp_p":1.0
},
"lower_bound":-1000.0,
"upper_bound":1000.0,
"gene_reaction_rule":"KPN_02636 or KPN_02430 or KPN_00956 or KPN_01445",
"subsystem":"Transport, Outer Membrane Porin",
"notes":{
"original_bigg_ids":[
"DAMPtex"
]
}
},
{
"id":"DAPAL",
"name":"2,3-diaminopropionate amonnia lyase",
"metabolites":{
"23dappa_c":-1.0,
"h2o_c":-1.0,
"nh4_c":2.0,
"pyr_c":1.0
},
"lower_bound":0.0,
"upper_bound":1000.0,
"gene_reaction_rule":"KPN_00963",
"subsystem":"Alternate Carbon Metabolism",
"notes":{
"original_bigg_ids":[
"DAPAL"
]
}
},
{
"id":"DAPAT",
"name":"Cadaverine aminotranferase",
"metabolites":{
"15dap_c":-1.0,
"akg_c":-1.0,
"glu__L_c":1.0,
"h2o_c":1.0,
"h_c":1.0,
"pprdn_c":1.0
},
"lower_bound":0.0,
"upper_bound":1000.0,
"gene_reaction_rule":"",
"subsystem":"Lysine Metabolism",
"notes":{
"original_bigg_ids":[
"DAPAT"
]
}
},
{
"id":"DAPDC",
"name":"Diaminopimelate decarboxylase",
"metabolites":{
"26dap__M_c":-1.0,
"co2_c":1.0,
"h_c":-1.0,
"lys__L_c":1.0
},
"lower_bound":0.0,
"upper_bound":1000.0,
"gene_reaction_rule":"KPN_03252",
"subsystem":"Threonine and Lysine Metabolism",
"notes":{
"original_bigg_ids":[
"DAPDC"
]
}
},
{
"id":"DAPE",
"name":"Diaminopimelate epimerase",
"metabolites":{
"26dap_LL_c":-1.0,
"26dap__M_c":1.0
},
"lower_bound":-1000.0,
"upper_bound":1000.0,
"gene_reaction_rule":"KPN_04308",
"subsystem":"Threonine and Lysine Metabolism",
"notes":{
"original_bigg_ids":[
"DAPE"
]
}
},
{
"id":"DAPtex",
"name":"1,5-Diaminopentane transport via diffusion (extracellular to periplasm)",
"metabolites":{
"15dap_e":-1.0,
"15dap_p":1.0
},
"lower_bound":-1000.0,
"upper_bound":1000.0,
"gene_reaction_rule":"KPN_02636 or KPN_02430 or KPN_00956 or KPN_01445",
"subsystem":"Transport, Outer Membrane Porin",
"notes":{
"original_bigg_ids":[
"DAPtex"
]
}
},
{
"id":"DASYN120",
"name":"CDP-diacylglycerol synthetase (n-C12:0)",
"metabolites":{
"cdpdddecg_c":1.0,
"ctp_c":-1.0,
"h_c":-1.0,
"pa120_c":-1.0,
"ppi_c":1.0
},
"lower_bound":0.0,
"upper_bound":1000.0,
"gene_reaction_rule":"KPN_00188",
"subsystem":"Glycerophospholipid Metabolism",
"notes":{
"original_bigg_ids":[
"DASYN120"
]
}
},
{
"id":"DASYN140",
"name":"CDP-diacylglycerol synthetase (n-C14:0)",
"metabolites":{
"cdpdtdecg_c":1.0,
"ctp_c":-1.0,
"h_c":-1.0,
"pa140_c":-1.0,
"ppi_c":1.0
},
"lower_bound":0.0,
"upper_bound":1000.0,
"gene_reaction_rule":"KPN_00188",
"subsystem":"Glycerophospholipid Metabolism",
"notes":{
"original_bigg_ids":[
"DASYN140"
]
}
},
{
"id":"DASYN141",
"name":"CDP-diacylglycerol synthetase (n-C14:1)",
"metabolites":{
"cdpdtdec7eg_c":1.0,
"ctp_c":-1.0,
"h_c":-1.0,
"pa141_c":-1.0,
"ppi_c":1.0
},
"lower_bound":0.0,
"upper_bound":1000.0,
"gene_reaction_rule":"KPN_00188",
"subsystem":"Glycerophospholipid Metabolism",
"notes":{
"original_bigg_ids":[
"DASYN141"
]
}
},
{
"id":"DASYN160",
"name":"CDP-diacylglycerol synthetase (n-C16:0)",
"metabolites":{
"cdpdhdecg_c":1.0,
"ctp_c":-1.0,
"h_c":-1.0,
"pa160_c":-1.0,
"ppi_c":1.0
},
"lower_bound":0.0,
"upper_bound":1000.0,
"gene_reaction_rule":"KPN_00188",
"subsystem":"Glycerophospholipid Metabolism",
"notes":{
"original_bigg_ids":[
"DASYN160"
]
}
},
{
"id":"DASYN161",
"name":"CDP-diacylglycerol synthetase (n-C16:1)",
"metabolites":{
"cdpdhdec9eg_c":1.0,
"ctp_c":-1.0,
"h_c":-1.0,
"pa161_c":-1.0,
"ppi_c":1.0
},
"lower_bound":0.0,
"upper_bound":1000.0,
"gene_reaction_rule":"KPN_00188",
"subsystem":"Glycerophospholipid Metabolism",
"notes":{
"original_bigg_ids":[
"DASYN161"
]
}
},
{
"id":"DASYN180",
"name":"CDP-diacylglycerol synthetase (n-C18:0)",
"metabolites":{
"cdpdodecg_c":1.0,
"ctp_c":-1.0,
"h_c":-1.0,
"pa180_c":-1.0,
"ppi_c":1.0
},
"lower_bound":0.0,
"upper_bound":1000.0,
"gene_reaction_rule":"KPN_00188",
"subsystem":"Glycerophospholipid Metabolism",
"notes":{
"original_bigg_ids":[
"DASYN180"
]
}
},
{
"id":"DASYN181",
"name":"CDP-diacylglycerol synthetase (n-C18:1)",
"metabolites":{
"cdpdodec11eg_c":1.0,
"ctp_c":-1.0,
"h_c":-1.0,
"pa181_c":-1.0,
"ppi_c":1.0
},
"lower_bound":0.0,
"upper_bound":1000.0,
"gene_reaction_rule":"KPN_00188",
"subsystem":"Glycerophospholipid Metabolism",
"notes":{
"original_bigg_ids":[
"DASYN181"
]
}
},
{
"id":"DB4PS",
"name":"3,4-Dihydroxy-2-butanone-4-phosphate synthase",
"metabolites":{
"db4p_c":1.0,
"for_c":1.0,
"h_c":1.0,
"ru5p__D_c":-1.0
},
"lower_bound":0.0,
"upper_bound":1000.0,
"gene_reaction_rule":"KPN_03454",
"subsystem":"Cofactor and Prosthetic Group Biosynthesis",
"notes":{
"original_bigg_ids":[
"DB4PS"
]
}
},
{
"id":"DBTS",
"name":"Dethiobiotin synthase",
"metabolites":{
"adp_c":1.0,
"atp_c":-1.0,
"co2_c":-1.0,
"dann_c":-1.0,
"dtbt_c":1.0,
"h_c":3.0,
"pi_c":1.0
},
"lower_bound":0.0,
"upper_bound":1000.0,
"gene_reaction_rule":"KPN_00803",
"subsystem":"Cofactor and Prosthetic Group Biosynthesis",
"notes":{
"original_bigg_ids":[
"DBTS"
]
}
},
{
"id":"DCAtex",
"name":"Decanoate transport via diffusion (extracellular to periplasm)",
"metabolites":{
"dca_e":-1.0,
"dca_p":1.0
},
"lower_bound":-1000.0,
"upper_bound":0.0,
"gene_reaction_rule":"KPN_02636 or KPN_02430 or KPN_00956 or KPN_01445",
"subsystem":"Transport, Outer Membrane Porin",
"notes":{
"original_bigg_ids":[
"DCAtex"
]
}
},
{
"id":"DCMPtex",
"name":"DCMP transport via diffusion (extracellular to periplasm)",
"metabolites":{
"dcmp_e":-1.0,
"dcmp_p":1.0
},
"lower_bound":-1000.0,
"upper_bound":1000.0,
"gene_reaction_rule":"KPN_02636 or KPN_02430 or KPN_00956 or KPN_01445",
"subsystem":"Transport, Outer Membrane Porin",
"notes":{
"original_bigg_ids":[
"DCMPtex"
]
}
},
{
"id":"DCTPD",
"name":"DCTP deaminase",
"metabolites":{
"dctp_c":-1.0,
"dutp_c":1.0,
"h2o_c":-1.0,
"h_c":-1.0,
"nh4_c":1.0
},
"lower_bound":0.0,
"upper_bound":1000.0,
"gene_reaction_rule":"KPN_02518",
"subsystem":"Nucleotide Salvage Pathway",
"notes":{
"original_bigg_ids":[
"DCTPD"
]
}
},
{
"id":"DCYTD",
"name":"Deoxycytidine deaminase",
"metabolites":{
"dcyt_c":-1.0,
"duri_c":1.0,
"h2o_c":-1.0,
"h_c":-1.0,
"nh4_c":1.0
},
"lower_bound":0.0,
"upper_bound":1000.0,
"gene_reaction_rule":"KPN_02584",
"subsystem":"Nucleotide Salvage Pathway",
"notes":{
"original_bigg_ids":[
"DCYTD"
]
}
},
{
"id":"DCYTt2pp",
"name":"Deoxycytidine transport in via proton symport (periplasm)",
"metabolites":{
"dcyt_c":1.0,
"dcyt_p":-1.0,
"h_c":1.0,
"h_p":-1.0
},
"lower_bound":0.0,
"upper_bound":1000.0,
"gene_reaction_rule":"KPN_03396 or KPN_02744",
"subsystem":"Tranpsort, Inner Membrane",
"notes":{
"original_bigg_ids":[
"DCYTt2pp"
]
}
},
{
"id":"DCYTtex",
"name":"Deoxycytidine transport via diffusion (extracellular to periplasm)",
"metabolites":{
"dcyt_e":-1.0,
"dcyt_p":1.0
},
"lower_bound":-1000.0,
"upper_bound":1000.0,
"gene_reaction_rule":"KPN_00363",
"subsystem":"Transport, Outer Membrane",
"notes":{
"original_bigg_ids":[
"DCYTtex"
]
}
},
{
"id":"DDCAtexi",
"name":"Fatty acid (dodecanoate) transport via facilitated irreversible diffusion (extracellular to periplasm)",
"metabolites":{
"ddca_e":-1.0,
"ddca_p":1.0
},
"lower_bound":0.0,
"upper_bound":1000.0,
"gene_reaction_rule":"KPN_02726",
"subsystem":"Transport, Outer Membrane",
"notes":{
"original_bigg_ids":[
"DDCAtexi"
]
}
},
{
"id":"DDGALK",
"name":"2-dehydro-3-deoxygalactonokinase",
"metabolites":{
"2dh3dgal6p_c":1.0,
"2dh3dgal_c":-1.0,
"adp_c":1.0,
"atp_c":-1.0,
"h_c":1.0
},
"lower_bound":0.0,
"upper_bound":1000.0,
"gene_reaction_rule":"KPN_04097",
"subsystem":"Alternate Carbon Metabolism",
"notes":{
"original_bigg_ids":[
"DDGALK"
]
}
},
{
"id":"DDGLCNtex",
"name":"2-dehydro-3-deoxy-D-gluconate transport via diffusion (extracellular to periplasm)",
"metabolites":{
"2ddglcn_e":-1.0,
"2ddglcn_p":1.0
},
"lower_bound":-1000.0,
"upper_bound":1000.0,
"gene_reaction_rule":"KPN_02636 or KPN_02430 or KPN_00956 or KPN_01445",
"subsystem":"Transport, Outer Membrane Porin",
"notes":{
"original_bigg_ids":[
"DDGLCNtex"
]
}
},
{
"id":"DDGLK",
"name":"2-dehydro-3-deoxygluconokinase",
"metabolites":{
"2ddg6p_c":1.0,
"2ddglcn_c":-1.0,
"adp_c":1.0,
"atp_c":-1.0,
"h_c":1.0
},
"lower_bound":0.0,
"upper_bound":1000.0,
"gene_reaction_rule":"KPN_03876",
"subsystem":"Alternate Carbon Metabolism",
"notes":{
"original_bigg_ids":[
"DDGLK"
]
}
},
{
"id":"DDPA",
"name":"3-deoxy-D-arabino-heptulosonate 7-phosphate synthetase",
"metabolites":{
"2dda7p_c":1.0,
"e4p_c":-1.0,
"h2o_c":-1.0,
"pep_c":-1.0,
"pi_c":1.0
},
"lower_bound":0.0,
"upper_bound":1000.0,
"gene_reaction_rule":"KPN_02923 or KPN_00758 or KPN_02162",
"subsystem":"Tyrosine, Tryptophan, and Phenylalanine Metabolism",
"notes":{
"original_bigg_ids":[
"DDPA"
]
}
},
{
"id":"DDPGALA",
"name":"2-dehydro-3-deoxy-6-phosphogalactonate aldolase",
"metabolites":{
"2dh3dgal6p_c":-1.0,
"g3p_c":1.0,
"pyr_c":1.0
},
"lower_bound":-1000.0,
"upper_bound":1000.0,
"gene_reaction_rule":"KPN_04096",
"subsystem":"Alternate Carbon Metabolism",
"notes":{
"original_bigg_ids":[
"DDPGALA"
]
}
},
{
"id":"DGK1",
"name":"Deoxyguanylate kinase (dGMP:ATP)",
"metabolites":{
"adp_c":1.0,
"atp_c":-1.0,
"dgdp_c":1.0,
"dgmp_c":-1.0
},
"lower_bound":-1000.0,
"upper_bound":1000.0,
"gene_reaction_rule":"KPN_03996",
"subsystem":"Nucleotide Salvage Pathway",
"notes":{
"original_bigg_ids":[
"DGK1"
]
}
},
{
"id":"DGMPtex",
"name":"DGMP transport via diffusion (extracellular to periplasm)",
"metabolites":{
"dgmp_e":-1.0,
"dgmp_p":1.0
},
"lower_bound":-1000.0,
"upper_bound":1000.0,
"gene_reaction_rule":"KPN_02636 or KPN_02430 or KPN_00956 or KPN_01445",
"subsystem":"Transport, Outer Membrane Porin",
"notes":{
"original_bigg_ids":[
"DGMPtex"
]
}
},
{
"id":"DGSNt2pp",
"name":"Deoxyguanosine transport in via proton symport (periplasm)",
"metabolites":{
"dgsn_c":1.0,
"dgsn_p":-1.0,
"h_c":1.0,
"h_p":-1.0
},
"lower_bound":0.0,
"upper_bound":1000.0,
"gene_reaction_rule":"KPN_03396",
"subsystem":"Tranpsort, Inner Membrane",
"notes":{
"original_bigg_ids":[
"DGSNt2pp"
]
}
},
{
"id":"DGSNtex",
"name":"Deoxyguanosine transport via diffusion (extracellular to periplasm)",
"metabolites":{
"dgsn_e":-1.0,
"dgsn_p":1.0
},
"lower_bound":-1000.0,
"upper_bound":1000.0,
"gene_reaction_rule":"KPN_02636 or KPN_02430 or KPN_00956 or KPN_01445",
"subsystem":"Transport, Outer Membrane Porin",
"notes":{
"original_bigg_ids":[
"DGSNtex"
]
}
},
{
"id":"DHAD1",
"name":"Dihydroxy-acid dehydratase (2,3-dihydroxy-3-methylbutanoate)",
"metabolites":{
"23dhmb_c":-1.0,
"3mob_c":1.0,
"h2o_c":1.0
},
"lower_bound":0.0,
"upper_bound":1000.0,
"gene_reaction_rule":"KPN_04270",
"subsystem":"Valine, Leucine, and Isoleucine Metabolism",
"notes":{
"original_bigg_ids":[
"DHAD1"
]
}
},
{
"id":"DHAD2",
"name":"Dihydroxy-acid dehydratase (2,3-dihydroxy-3-methylpentanoate)",
"metabolites":{
"23dhmp_c":-1.0,
"3mop_c":1.0,
"h2o_c":1.0
},
"lower_bound":0.0,
"upper_bound":1000.0,
"gene_reaction_rule":"KPN_04270",
"subsystem":"Valine, Leucine, and Isoleucine Metabolism",
"notes":{
"original_bigg_ids":[
"DHAD2"
]
}
},
{
"id":"DHAK",
"name":"Dihydroxyacetone kinase",
"metabolites":{
"adp_c":1.0,
"atp_c":-1.0,
"dha_c":-1.0,
"dhap_c":1.0,
"h_c":1.0
},
"lower_bound":0.0,
"upper_bound":1000.0,
"gene_reaction_rule":"KPN_03498",
"subsystem":"Alternate Carbon Metabolism",
"notes":{
"original_bigg_ids":[
"DHAK"
]
}
},
{
"id":"DHAPT",
"name":"Dihydroxyacetone phosphotransferase",
"metabolites":{
"dha_c":-1.0,
"dhap_c":1.0,
"pep_c":-1.0,
"pyr_c":1.0
},
"lower_bound":0.0,
"upper_bound":1000.0,
"gene_reaction_rule":"KPN_03496 and KPN_03495 and KPN_02763 and KPN_03497 and KPN_02762",
"subsystem":"Alternate Carbon Metabolism",
"notes":{
"original_bigg_ids":[
"DHAPT"
]
}
},
{
"id":"DHAtex",
"name":"Dihydroxyacetone transport via diffusion (extracellular to periplasm)",
"metabolites":{
"dha_e":-1.0,
"dha_p":1.0
},
"lower_bound":-1000.0,
"upper_bound":1000.0,
"gene_reaction_rule":"KPN_02636 or KPN_02430 or KPN_00956 or KPN_01445",
"subsystem":"Transport, Outer Membrane Porin",
"notes":{
"original_bigg_ids":[
"DHAtex"
]
}
},
{
"id":"DHAtpp",
"name":"Dihydroxyacetone transport via facilitated diffusion (periplasm)",
"metabolites":{
"dha_c":1.0,
"dha_p":-1.0
},
"lower_bound":-1000.0,
"upper_bound":1000.0,
"gene_reaction_rule":"",
"subsystem":"Transport, Inner Membrane",
"notes":{
"original_bigg_ids":[
"DHAtpp"
]
}
},
{
"id":"DHBD",
"name":"2,3-dihydro-2,3-dihydroxybenzoate dehydrogenase",
"metabolites":{
"23ddhb_c":-1.0,
"23dhb_c":1.0,
"h_c":1.0,
"nad_c":-1.0,
"nadh_c":1.0
},
"lower_bound":-1000.0,
"upper_bound":1000.0,
"gene_reaction_rule":"KPN_00614",
"subsystem":"Cofactor and Prosthetic Group Biosynthesis",
"notes":{
"original_bigg_ids":[
"DHBD"
]
}
},
{
"id":"DHBS",
"name":"2,3-dihydroxybenzoate adenylate synthase",
"metabolites":{
"23dhb_c":-1.0,
"23dhba_c":1.0,
"atp_c":-1.0,
"h_c":-1.0,
"ppi_c":1.0
},
"lower_bound":0.0,
"upper_bound":1000.0,
"gene_reaction_rule":"KPN_00612",
"subsystem":"Cofactor and Prosthetic Group Biosynthesis",
"notes":{
"original_bigg_ids":[
"DHBS"
]
}
},
{
"id":"DHBSH",
"name":"2,3-dihydroxybenzoylserine hydrolase",
"metabolites":{
"23dhb_c":1.0,
"23dhbzs_c":-1.0,
"h2o_c":-1.0,
"ser__L_c":1.0
},
"lower_bound":0.0,
"upper_bound":1000.0,
"gene_reaction_rule":"",
"subsystem":"Cofactor and Prosthetic Group Biosynthesis",
"notes":{
"original_bigg_ids":[
"DHBSH"
]
}
},
{
"id":"DHCINDO",
"name":"2,3-dihydroxycinnamate 1,2-dioxygenase",
"metabolites":{
"dhcinnm_c":-1.0,
"h_c":1.0,
"hkntd_c":1.0,
"o2_c":-1.0
},
"lower_bound":0.0,
"upper_bound":1000.0,
"gene_reaction_rule":"KPN_02121",
"subsystem":"Alternate Carbon Metabolism",
"notes":{
"original_bigg_ids":[
"DHCINDO"
]
}
},
{
"id":"DHDPRy",
"name":"Dihydrodipicolinate reductase (NADPH)",
"metabolites":{
"23dhdp_c":-1.0,
"h_c":-1.0,
"nadp_c":1.0,
"nadph_c":-1.0,
"thdp_c":1.0
},
"lower_bound":0.0,
"upper_bound":1000.0,
"gene_reaction_rule":"KPN_00039",
"subsystem":"Threonine and Lysine Metabolism",
"notes":{
"original_bigg_ids":[
"DHDPRy"
]
}
},
{
"id":"DHDPS",
"name":"Dihydrodipicolinate synthase",
"metabolites":{
"23dhdp_c":1.0,
"aspsa_c":-1.0,
"h2o_c":2.0,
"h_c":1.0,
"pyr_c":-1.0
},
"lower_bound":0.0,
"upper_bound":1000.0,
"gene_reaction_rule":"KPN_02812",
"subsystem":"Threonine and Lysine Metabolism",
"notes":{
"original_bigg_ids":[
"DHDPS"
]
}
},
{
"id":"DHEDAA",
"name":"2,4-dihydroxyhept-2-ene-1,7-dioic acid aldolase",
"metabolites":{
"24dhhed_c":-1.0,
"pyr_c":1.0,
"sucsal_c":1.0
},
"lower_bound":0.0,
"upper_bound":1000.0,
"gene_reaction_rule":"KPN_04783",
"subsystem":"Tyrosine metabolism",
"notes":{
"original_bigg_ids":[
"DHEDAA"
]
}
},
{
"id":"DHFR",
"name":"Dihydrofolate reductase",
"metabolites":{
"dhf_c":-1.0,
"h_c":-1.0,
"nadp_c":1.0,
"nadph_c":-1.0,
"thf_c":1.0
},
"lower_bound":-1000.0,
"upper_bound":1000.0,
"gene_reaction_rule":"KPN_00045 or KPN_01523",
"subsystem":"Cofactor and Prosthetic Group Biosynthesis",
"notes":{
"original_bigg_ids":[
"DHFR"
]
}
},
{
"id":"DHFS",
"name":"Dihydrofolate synthase",
"metabolites":{
"adp_c":1.0,
"atp_c":-1.0,
"dhf_c":1.0,
"dhpt_c":-1.0,
"glu__L_c":-1.0,
"h_c":1.0,
"pi_c":1.0
},
"lower_bound":0.0,
"upper_bound":1000.0,
"gene_reaction_rule":"KPN_02705",
"subsystem":"Cofactor and Prosthetic Group Biosynthesis",
"notes":{
"original_bigg_ids":[
"DHFS"
]
}
},
{
"id":"DHNAOT4",
"name":"1,4-dihydroxy-2-naphthoate octaprenyltransferase",
"metabolites":{
"2dmmql8_c":1.0,
"co2_c":1.0,
"dhna_c":-1.0,
"h_c":-1.0,
"octdp_c":-1.0,
"ppi_c":1.0
},
"lower_bound":0.0,
"upper_bound":1000.0,
"gene_reaction_rule":"KPN_04225",
"subsystem":"Cofactor and Prosthetic Group Biosynthesis",
"notes":{
"original_bigg_ids":[
"DHNAOT4"
]
}
},
{
"id":"DHNPA2r",
"name":"Dihydroneopterin aldolase reversible",
"metabolites":{
"6hmhpt_c":1.0,
"dhnpt_c":-1.0,
"gcald_c":1.0
},
"lower_bound":0.0,
"upper_bound":1000.0,
"gene_reaction_rule":"KPN_03462",
"subsystem":"Cofactor and Prosthetic Group Biosynthesis",
"notes":{
"original_bigg_ids":[
"DHNPA2"
]
}
},
{
"id":"DHORD2",
"name":"Dihydoorotic acid dehydrogenase (quinone8)",
"metabolites":{
"dhor__S_c":-1.0,
"orot_c":1.0,
"q8_c":-1.0,
"q8h2_c":1.0
},
"lower_bound":0.0,
"upper_bound":1000.0,
"gene_reaction_rule":"KPN_00974",
"subsystem":"Purine and Pyrimidine Biosynthesis",
"notes":{
"original_bigg_ids":[
"DHORD2"
]
}
},
{
"id":"DHORD5",
"name":"Dihydroorotic acid (menaquinone-8)",
"metabolites":{
"dhor__S_c":-1.0,
"mql8_c":1.0,
"mqn8_c":-1.0,
"orot_c":1.0
},
"lower_bound":0.0,
"upper_bound":1000.0,
"gene_reaction_rule":"KPN_00974",
"subsystem":"Purine and Pyrimidine Biosynthesis",
"notes":{
"original_bigg_ids":[
"DHORD5"
]
}
},
{
"id":"DHORTS",
"name":"Dihydroorotase",
"metabolites":{
"cbasp_c":1.0,
"dhor__S_c":-1.0,
"h2o_c":-1.0,
"h_c":1.0
},
"lower_bound":-1000.0,
"upper_bound":1000.0,
"gene_reaction_rule":"KPN_01074",
"subsystem":"Purine and Pyrimidine Biosynthesis",
"notes":{
"original_bigg_ids":[
"DHORTS"
]
}
},
{
"id":"DHPACCOAHIT",
"name":"1,2-Dihydroxy-1,2-dihydrophenylacetyl-CoA Hydratase/Isomerase/Ketothiolase complex",
"metabolites":{
"2dhphaccoa_c":-1.0,
"3hadpcoa_c":1.0,
"accoa_c":1.0,
"coa_c":-1.0,
"h2_c":1.0,
"h2o_c":-2.0,
"h_c":1.0
},
"lower_bound":0.0,
"upper_bound":1000.0,
"gene_reaction_rule":"KPN_01478 and KPN_01468 and KPN_01475",
"subsystem":"Phenylalanine Metabolism",
"notes":{
"original_bigg_ids":[
"DHPACCOAHIT"
]
}
},
{
"id":"DHPDO",
"name":"3 4 dihydroxyphenylacetate 2 3 dioxygenase",
"metabolites":{
"34dhpha_c":-1.0,
"5cmhmsa_c":1.0,
"h_c":1.0,
"o2_c":-1.0
},
"lower_bound":0.0,
"upper_bound":1000.0,
"gene_reaction_rule":"KPN_04786",
"subsystem":"Tyrosine metabolism",
"notes":{
"original_bigg_ids":[
"DHPDO"
]
}
},
{
"id":"DHPPDA2",
"name":"Diaminohydroxyphosphoribosylaminopryrimidine deaminase (25drapp)",
"metabolites":{
"25drapp_c":-1.0,
"5apru_c":1.0,
"h2o_c":-1.0,
"h_c":-1.0,
"nh4_c":1.0
},
"lower_bound":0.0,
"upper_bound":1000.0,
"gene_reaction_rule":"KPN_00366",
"subsystem":"Cofactor and Prosthetic Group Biosynthesis",
"notes":{
"original_bigg_ids":[
"DHPPDA2"
]
}
},
{
"id":"DHPTPE",
"name":"Dihydroneopterin triphosphate 2'-epimerase",
"metabolites":{
"ahdt_c":-1.0,
"dhmptp_c":1.0
},
"lower_bound":-1000.0,
"upper_bound":1000.0,
"gene_reaction_rule":"KPN_02693",
"subsystem":"Cofactor and Prosthetic Group Biosynthesis",
"notes":{
"original_bigg_ids":[
"DHPTPE"
]
}
},
{
"id":"DHQS",
"name":"3-dehydroquinate synthase",
"metabolites":{
"2dda7p_c":-1.0,
"3dhq_c":1.0,
"pi_c":1.0
},
"lower_bound":0.0,
"upper_bound":1000.0,
"gene_reaction_rule":"KPN_03760",
"subsystem":"Tyrosine, Tryptophan, and Phenylalanine Metabolism",
"notes":{
"original_bigg_ids":[
"DHQS"
]
}
},
{
"id":"DHQTi",
"name":"3-dehydroquinate dehydratase, irreversible",
"metabolites":{
"3dhq_c":-1.0,
"3dhsk_c":1.0,
"h2o_c":1.0
},
"lower_bound":0.0,
"upper_bound":1000.0,
"gene_reaction_rule":"KPN_00073",
"subsystem":"Tyrosine, Tryptophan, and Phenylalanine Metabolism",
"notes":{
"original_bigg_ids":[
"DHQTi"
]
}
},
{
"id":"DIMPtex",
"name":"DIMP transport via diffusion (extracellular to periplasm)",
"metabolites":{
"dimp_e":-1.0,
"dimp_p":1.0
},
"lower_bound":-1000.0,
"upper_bound":1000.0,
"gene_reaction_rule":"KPN_02636 or KPN_02430 or KPN_00956 or KPN_01445",
"subsystem":"Transport, Outer Membrane Porin",
"notes":{
"original_bigg_ids":[
"DIMPtex"
]
}
},
{
"id":"DINSt2pp",
"name":"Deoxyinosine transport in via proton symport (periplasm)",
"metabolites":{
"din_c":1.0,
"din_p":-1.0,
"h_c":1.0,
"h_p":-1.0
},
"lower_bound":0.0,
"upper_bound":1000.0,
"gene_reaction_rule":"KPN_03396",
"subsystem":"Tranpsort, Inner Membrane",
"notes":{
"original_bigg_ids":[
"DINSt2pp"
]
}
},
{
"id":"DINStex",
"name":"Deoxyinosine transport via diffusion (extracellular to periplasm)",
"metabolites":{
"din_e":-1.0,
"din_p":1.0
},
"lower_bound":-1000.0,
"upper_bound":1000.0,
"gene_reaction_rule":"KPN_02636 or KPN_02430 or KPN_00956 or KPN_01445",
"subsystem":"Transport, Outer Membrane Porin",
"notes":{
"original_bigg_ids":[
"DINStex"
]
}
},
{
"id":"DKDID",
"name":"D-2,3-Diketo 4-deoxy-epi-inositol dehydratase",
"metabolites":{
"d5kg_c":1.0,
"dkdi_c":-1.0,
"h2o_c":-1.0,
"h_c":1.0
},
"lower_bound":0.0,
"upper_bound":1000.0,
"gene_reaction_rule":"KPN_04671 and KPN_04674",
"subsystem":"Inositol Metabolism",
"notes":{
"original_bigg_ids":[
"DKDID"
]
}
},
{
"id":"DKGLCNR1",
"name":"2,5-diketo-D-gluconate reductase",
"metabolites":{
"25dkglcn_c":-1.0,
"2dhguln_c":1.0,
"h_c":-1.0,
"nadp_c":1.0,
"nadph_c":-1.0
},
"lower_bound":0.0,
"upper_bound":1000.0,
"gene_reaction_rule":"KPN_00221 or KPN_03432",
"subsystem":"Alternate Carbon Metabolism",
"notes":{
"original_bigg_ids":[
"DKGLCNR1"
]
}
},
{
"id":"DKGLCNR2x",
"name":"2,5-diketo-D-gluconate reductase (NADH)",
"metabolites":{
"25dkglcn_c":-1.0,
"5dglcn_c":1.0,
"h_c":-1.0,
"nad_c":1.0,
"nadh_c":-1.0
},
"lower_bound":0.0,
"upper_bound":1000.0,
"gene_reaction_rule":"KPN_03915",
"subsystem":"Alternate Carbon Metabolism",
"notes":{
"original_bigg_ids":[
"DKGLCNR2x"
]
}
},
{
"id":"DKGLCNR2y",
"name":"2,5-diketo-D-gluconate reductase (NADPH)",
"metabolites":{
"25dkglcn_c":-1.0,
"5dglcn_c":1.0,
"h_c":-1.0,
"nadp_c":1.0,
"nadph_c":-1.0
},
"lower_bound":0.0,
"upper_bound":1000.0,
"gene_reaction_rule":"KPN_03915",
"subsystem":"Alternate Carbon Metabolism",
"notes":{
"original_bigg_ids":[
"DKGLCNR2y"
]
}
},
{
"id":"DKMPPD",
"name":"2,3-diketo-5-methylthio-1-phosphopentane degradation reaction",
"metabolites":{
"2kmb_c":1.0,
"dkmpp_c":-1.0,
"for_c":1.0,
"h2o_c":-1.0,
"h_c":2.0,
"o2_c":-1.0,
"pi_c":1.0
},
"lower_bound":0.0,
"upper_bound":1000.0,
"gene_reaction_rule":"",
"subsystem":"Exchange",
"notes":{
"original_bigg_ids":[
"DKMPPD"
]
}
},
{
"id":"DKMPPD3",
"name":"2,3-diketo-5-methylthio-1-phosphopentane degradation reaction",
"metabolites":{
"2kmb_c":1.0,
"dkmpp_c":-1.0,
"for_c":1.0,
"h2o_c":-3.0,
"h_c":4.0,
"nad_c":-2.0,
"nadh_c":2.0,
"pi_c":1.0
},
"lower_bound":0.0,
"upper_bound":1000.0,
"gene_reaction_rule":"",
"subsystem":"Exchange",
"notes":{
"original_bigg_ids":[
"DKMPPD3"
]
}
},
{
"id":"DMATT",
"name":"Dimethylallyltranstransferase",
"metabolites":{
"dmpp_c":-1.0,
"grdp_c":1.0,
"ipdp_c":-1.0,
"ppi_c":1.0
},
"lower_bound":0.0,
"upper_bound":1000.0,
"gene_reaction_rule":"KPN_00373",
"subsystem":"Cofactor and Prosthetic Group Biosynthesis",
"notes":{
"original_bigg_ids":[
"DMATT"
]
}
},
{
"id":"DMPPS",
"name":"1-hydroxy-2-methyl-2-(E)-butenyl 4-diphosphate reductase (dmpp)",
"metabolites":{
"dmpp_c":1.0,
"h2mb4p_c":-1.0,
"h2o_c":1.0,
"h_c":-1.0,
"nad_c":1.0,
"nadh_c":-1.0
},
"lower_bound":0.0,
"upper_bound":1000.0,
"gene_reaction_rule":"KPN_00024",
"subsystem":"Cofactor and Prosthetic Group Biosynthesis",
"notes":{
"original_bigg_ids":[
"DMPPS"
]
}
},
{
"id":"DMQMT",
"name":"3-Dimethylubiquinonol 3-methyltransferase",
"metabolites":{
"2omhmbl_c":-1.0,
"ahcys_c":1.0,
"amet_c":-1.0,
"h_c":1.0,
"q8h2_c":1.0
},
"lower_bound":0.0,
"upper_bound":1000.0,
"gene_reaction_rule":"KPN_02641",
"subsystem":"Cofactor and Prosthetic Group Biosynthesis",
"notes":{
"original_bigg_ids":[
"DMQMT"
]
}
},
{
"id":"DMSOR1",
"name":"Dimethyl sulfoxide reductase (Menaquinol 8)",
"metabolites":{
"dms_c":1.0,
"dmso_c":-1.0,
"h2o_c":1.0,
"mql8_c":-1.0,
"mqn8_c":1.0
},
"lower_bound":0.0,
"upper_bound":1000.0,
"gene_reaction_rule":"KPN_00926 and KPN_00928 and KPN_01579",
"subsystem":"Oxidative Phosphorylation",
"notes":{
"original_bigg_ids":[
"DMSOR1"
]
}
},
{
"id":"DMSOR2",
"name":"Dimethyl sulfoxide reductase (Demethylmenaquinol 8)",
"metabolites":{
"2dmmq8_c":1.0,
"2dmmql8_c":-1.0,
"dms_c":1.0,
"dmso_c":-1.0,
"h2o_c":1.0
},
"lower_bound":0.0,
"upper_bound":1000.0,
"gene_reaction_rule":"KPN_00926 and KPN_00928 and KPN_01579",
"subsystem":"Oxidative Phosphorylation",
"notes":{
"original_bigg_ids":[
"DMSOR2"
]
}
},
{
"id":"DMSOtex",
"name":"Dimethyl sulfoxide transport via diffusion (extracellular to periplasm)",
"metabolites":{
"dmso_e":-1.0,
"dmso_p":1.0
},
"lower_bound":-1000.0,
"upper_bound":1000.0,
"gene_reaction_rule":"KPN_02636 or KPN_02430 or KPN_00956 or KPN_01445",
"subsystem":"Transport, Outer Membrane Porin",
"notes":{
"original_bigg_ids":[
"DMSOtex"
]
}
},
{
"id":"DMStex",
"name":"Dimethyl sulfide transport via diffusion (extracellular to periplasm)",
"metabolites":{
"dms_e":-1.0,
"dms_p":1.0
},
"lower_bound":-1000.0,
"upper_bound":1000.0,
"gene_reaction_rule":"KPN_02636 or KPN_02430 or KPN_00956 or KPN_01445",
"subsystem":"Transport, Outer Membrane Porin",
"notes":{
"original_bigg_ids":[
"DMStex"
]
}
},
{
"id":"DNMPPA",
"name":"Dihydroneopterin monophosphate dephosphorylase",
"metabolites":{
"dhnpt_c":1.0,
"dhpmp_c":-1.0,
"h2o_c":-1.0,
"pi_c":1.0
},
"lower_bound":0.0,
"upper_bound":1000.0,
"gene_reaction_rule":"",
"subsystem":"Exchange",
"notes":{
"original_bigg_ids":[
"DNMPPA"
]
}
},
{
"id":"DNTPPA",
"name":"Dihydroneopterin triphosphate pyrophosphatase",
"metabolites":{
"ahdt_c":-1.0,
"dhpmp_c":1.0,
"h2o_c":-1.0,
"h_c":1.0,
"ppi_c":1.0
},
"lower_bound":0.0,
"upper_bound":1000.0,
"gene_reaction_rule":"KPN_02379 or KPN_00103",
"subsystem":"Cofactor and Prosthetic Group Biosynthesis",
"notes":{
"original_bigg_ids":[
"DNTPPA"
]
}
},
{
"id":"DOPAtex",
"name":"Dopamine transport via diffusion (extracellular to periplasm)",
"metabolites":{
"dopa_e":-1.0,
"dopa_p":1.0
},
"lower_bound":-1000.0,
"upper_bound":1000.0,
"gene_reaction_rule":"KPN_02636 or KPN_02430 or KPN_00956 or KPN_01445",
"subsystem":"Transport, Outer Membrane Porin",
"notes":{
"original_bigg_ids":[
"DOPAtex"
]
}
},
{
"id":"DPCOAK",
"name":"Dephospho-CoA kinase",
"metabolites":{
"adp_c":1.0,
"atp_c":-1.0,
"coa_c":1.0,
"dpcoa_c":-1.0,
"h_c":1.0
},
"lower_bound":0.0,
"upper_bound":1000.0,
"gene_reaction_rule":"KPN_00106",
"subsystem":"Cofactor and Prosthetic Group Biosynthesis",
"notes":{
"original_bigg_ids":[
"DPCOAK"
]
}
},
{
"id":"DPR",
"name":"2-dehydropantoate 2-reductase",
"metabolites":{
"2dhp_c":-1.0,
"h_c":-1.0,
"nadp_c":1.0,
"nadph_c":-1.0,
"pant__R_c":1.0
},
"lower_bound":0.0,
"upper_bound":1000.0,
"gene_reaction_rule":"KPN_00378 or KPN_04273",
"subsystem":"Cofactor and Prosthetic Group Biosynthesis",
"notes":{
"original_bigg_ids":[
"DPR"
]
}
},
{
"id":"DRPA",
"name":"Deoxyribose-phosphate aldolase",
"metabolites":{
"2dr5p_c":-1.0,
"acald_c":1.0,
"g3p_c":1.0
},
"lower_bound":0.0,
"upper_bound":1000.0,
"gene_reaction_rule":"KPN_04837",
"subsystem":"Alternate Carbon Metabolism",
"notes":{
"original_bigg_ids":[
"DRPA"
]
}
},
{
"id":"DSBDR",
"name":"DsbD reductase",
"metabolites":{
"dsbdox_c":-1.0,
"dsbdrd_c":1.0,
"trdox_c":1.0,
"trdrd_c":-1.0
},
"lower_bound":0.0,
"upper_bound":1000.0,
"gene_reaction_rule":"(KPN_04526 and KPN_04282) or (KPN_04526 and KPN_02905)",
"subsystem":"Unassigned",
"notes":{
"original_bigg_ids":[
"DSBDR"
]
}
},
{
"id":"DSBGGT",
[truncated: 616,256 more chars]
