# Supplementary material for: Comparative Genome-Scale Metabolic Modeling of Metallo-Beta-Lactamase–Producing Multidrug-Resistant Klebsiella pneumoniae Clinical Isolates
Source: Front Cell Infect Microbiol. 2019 May 24;9:161. doi: 10.3389/fcimb.2019.00161 (PMC6543805; doi:10.3389/fcimb.2019.00161)
Supplement: Supplementary Data Sheet 2 — All reconstruction information and model information including: reaction info, metabolite info, homology info, reaction presence/absence in multi-strain models, and reactions added via usage of DETECT v2. [file Data_Sheet_2.ZIP]

Archive with 1 entries (1 files):
- SDF2/Supplementary Data File 2- model contents and homology data.xlsx
