# Supplementary material for: Comparative Genome-Scale Metabolic Modeling of Metallo-Beta-Lactamase–Producing Multidrug-Resistant Klebsiella pneumoniae Clinical Isolates
Source: Front Cell Infect Microbiol. 2019 May 24;9:161. doi: 10.3389/fcimb.2019.00161 (PMC6543805; doi:10.3389/fcimb.2019.00161)
Supplement: Supplementary Data Sheet 2 — All reconstruction information and model information including: reaction info, metabolite info, homology info, reaction presence/absence in multi-strain models, and reactions added via usage of DETECT v2. [file Data_Sheet_2.ZIP › SDF2/Supplementary Data File 2- model contents and homology data.xlsx]

## Sheet: Reaction Info
Reaction ID	Reaction Name	Formula	Gene Reaction Rule	EC Number	TC Number	Reaction Formula	Subsystem	Notes
12DGR120tipp	1,2 diacylglycerol transport via flipping (periplasm to cytoplasm, n-C12:0)	12dgr120_p --> 12dgr120_c		None	None	C27H52O5 = C27H52O5	Fatty Acid Biosynthesis	Needed for membrane formation_x000D_ PMID:14527277_x000D_ _x000D_ FCC_x000D_ 20090219
12DGR140tipp	1,2 diacylglycerol transport via flipping (periplasm to cytoplasm, n-C14:0)	12dgr140_p --> 12dgr140_c		None	None	C31H60O5 = C31H60O5	Fatty Acid Biosynthesis	Needed for membrane formation_x000D_ PMID:14527277_x000D_ _x000D_ FCC_x000D_ 20090219
12DGR141tipp	1,2 diacylglycerol transport via flipping (periplasm to cytoplasm, n-C14:1)	12dgr141_p --> 12dgr141_c		None	None	C31H56O5 = C31H56O5	Fatty Acid Biosynthesis	Needed for membrane formation_x000D_ PMID:14527277_x000D_ _x000D_ FCC_x000D_ 20090219
12DGR160tipp	1,2 diacylglycerol transport via flipping (periplasm to cytoplasm, n-C16:0)	12dgr160_p --> 12dgr160_c		None	None	C35H68O5 = C35H68O5	Fatty Acid Biosynthesis	Needed for membrane formation_x000D_ PMID:14527277_x000D_ _x000D_ FCC_x000D_ 20090219
12DGR161tipp	1,2 diacylglycerol transport via flipping (periplasm to cytoplasm, n-C16:1)	12dgr161_p --> 12dgr161_c		None	None	C35H64O5 = C35H64O5	Fatty Acid Biosynthesis	Needed for membrane formation_x000D_ PMID:14527277_x000D_ _x000D_ FCC_x000D_ 20090219
12DGR180tipp	1,2 diacylglycerol transport via flipping (periplasm to cytoplasm, n-C18:0)	12dgr180_p --> 12dgr180_c		None	None	C39H76O5 = C39H76O5	Fatty Acid Biosynthesis	Needed for membrane formation_x000D_ PMID:14527277_x000D_ _x000D_ FCC_x000D_ 20090219
12DGR181tipp	1,2 diacylglycerol transport via flipping (periplasm to cytoplasm, n-C18:1)	12dgr181_p --> 12dgr181_c		None	None	C39H72O5 = C39H72O5	Fatty Acid Biosynthesis	Needed for membrane formation_x000D_ PMID:14527277_x000D_ _x000D_ FCC_x000D_ 20090219
12PPDt	S-Propane-1,2-diol facilitated transport	12ppd__S_e <=> 12ppd__S_c	KPN_03202	None	None	C3H8O2 = C3H8O2	Alternate Carbon Metabolism	Based on PMID: 10498708 and homology to SLT2_x000D_ 20090619_x000D_ Jade
13PPDH	1,3-propanediol dehydrogenase	3hppnl_c + h_c + nadh_c --> 13ppd_c + nad_c	KPN_03491	1.1.1.202	None	C3H6O2 + H + C21H27N7O14P2 = C3H8O2 + C21H26N7O14P2	Glycerolipid Metabolism	In order to produce 1,3-propanediol (from 3hppnl to 13ppd)_x000D_ _x000D_ PMID: 19075867_x000D_ _x000D_ Jade_x000D_ 20090219_x000D_ _x000D_ _x000D_ KPN_03491 (table 2, spot No. 12) is 1,3-propanediol dehydrogenase (sequence similar to KPN858)_x000D_ Jade_x000D_ 20090305
13PPDtex	1,3-propanediol transporter via diffusion (extracellular to periplasm)	13ppd_e <=> 13ppd_p		None	None	C3H8O2 = C3H8O2	Transport, Outer Membrane	13ppd should be secreted, add transport reation between [p]<->[e]_x000D_ PMID: 19075867_x000D_ _x000D_ Jade_x000D_ 20090302
13PPDtpp	1,3-propanediol transporter (facilitated diffusion, periplasm)	13ppd_p <=> 13ppd_c		None	None	C3H8O2 = C3H8O2	Transport, Inner Membrane	13ppd should be secreted, add transport reation between [c]<->[p]_x000D_ PMID: 19075867_x000D_ _x000D_ Jade_x000D_ 20090302
14GLUCANabcpp	1,4-alpha-D-glucan transport via ABC system (periplasm)	14glucan_p + atp_c + h2o_c --> 14glucan_c + adp_c + h_c + pi_c	KPN_04423 and KPN_04421 and KPN_04424 and KPN_04422	None	None	C36H62O31 + C10H12N5O10P2 + H + HO4P = C36H62O31 + C10H12N5O13P3 + H2O	Tranpsort, Inner Membrane
14GLUCANtexi	1,4-alpha-D-glucan transport via diffusion (extracellular to periplasm) irreversible	14glucan_e --> 14glucan_p	KPN_04425	None	None	C36H62O31 = C36H62O31	Transport, Outer Membrane
23CAMPtex	23cAMP transport via diffusion (extracellular to periplasm)	23camp_e <=> 23camp_p	KPN_00282 or KPN_02636 or KPN_02430 or KPN_00956 or KPN_01445	None	None	C10H11N5O6P = C10H11N5O6P	Transport, Outer Membrane Porin
23CCMPtex	23cCMP transport via diffusion (extracellular to periplasm)	23ccmp_e <=> 23ccmp_p	KPN_00282 or KPN_02636 or KPN_02430 or KPN_00956 or KPN_01445	None	None	C9H11N3O7P = C9H11N3O7P	Transport, Outer Membrane Porin
23CGMPtex	23cGMP transport via diffusion (extracellular to periplasm)	23cgmp_e <=> 23cgmp_p	KPN_00282 or KPN_02636 or KPN_02430 or KPN_00956 or KPN_01445	None	None	C10H11N5O7P = C10H11N5O7P	Transport, Outer Membrane Porin
23CUMPtex	23cUMP transport via diffusion (extracellular to periplasm)	23cump_e <=> 23cump_p	KPN_00282 or KPN_02636 or KPN_02430 or KPN_00956 or KPN_01445	None	None	C9H10N2O8P = C9H10N2O8P	Transport, Outer Membrane Porin
23DAPPAt2pp	2,3-diaminopropionate transport in via proton symport	23dappa_p + h_p --> 23dappa_c + h_c		None	None	C3H9N2O2 + H = C3H9N2O2 + H	Transport, Inner Membrane	Assumed to fill the 23 DAPPA gap between periplasm to cytosol._x000D_ Following iAF1260_x000D_ _x000D_ FCC_x000D_ 20090220
23DAPPAtex	2,3-diaminopropionate transport via diffusion	23dappa_e <=> 23dappa_p	KPN_00282 or KPN_02636 or KPN_02430 or KPN_00956 or KPN_01445	None	None	C3H9N2O2 = C3H9N2O2	Transport, Outer Membrane Porin
23DK5MPPISO	2	dkmpp_c --> hkmpp_c
23PDE2pp	2',3'-cyclic-nucleotide phosphodiesterase (UMP) (periplasm)	23cump_p + h2o_p --> 3ump_p + h_p	KPN_04607	3.1.4.16	None	C9H10N2O8P + H2O = C9H11N2O9P + H	Nucleotide Salvage Pathway
23PDE4pp	2',3'-cyclic-nucleotide phosphodiesterase (CMP) (periplasm)	23ccmp_p + h2o_p --> 3cmp_p + h_p	KPN_04607	3.1.4.16	None	C9H11N3O7P + H2O = C9H12N3O8P + H	Nucleotide Salvage Pathway
23PDE7pp	2',3'-cyclic-nucleotide phosphodiesterase (AMP) (periplasm)	23camp_p + h2o_p --> 3amp_p + h_p	KPN_04607	3.1.4.16	None	C10H11N5O6P + H2O = C10H12N5O7P + H	Nucleotide Salvage Pathway
23PDE9pp	2',3'-cyclic-nucleotide phosphodiesterase (GMP) (periplasm)	23cgmp_p + h2o_p --> 3gmp_p + h_p	KPN_04607	3.1.4.16	None	C10H11N5O7P + H2O = C10H12N5O8P + H	Nucleotide Salvage Pathway
26DAHtex	Meso-2,6-Diaminoheptanedioate transport via diffusion (extracellular to periplasm)	26dap__M_e <=> 26dap__M_p	KPN_00282 or KPN_02636 or KPN_02430 or KPN_00956 or KPN_01445	None	None	C7H14N2O4 = C7H14N2O4	Transport, Outer Membrane Porin
2AGPA120tipp	2-Acyl-sn-glycero-3-phosphatidate (n-C12:0) transporter via facilitated diffusion (periplasm)	2ddecg3p_p --> 2ddecg3p_c	KPN_03244	None	None	C15H30O7P1 = C15H30O7P1	Tranpsort, Inner Membrane
2AGPA140tipp	2-Acyl-sn-glycero-3-phosphatidate (n-C14:0) transporter via facilitated diffusion (periplasm)	2tdecg3p_p --> 2tdecg3p_c	KPN_03244	None	None	C17H34O7P1 = C17H34O7P1	Tranpsort, Inner Membrane
2AGPA141tipp	2-Acyl-sn-glycero-3-phosphatidate (n-C14:1) transporter via facilitated diffusion (periplasm)	2tdec7eg3p_p --> 2tdec7eg3p_c	KPN_03244	None	None	C17H32O7P1 = C17H32O7P1	Tranpsort, Inner Membrane
2AGPA160tipp	2-Acyl-sn-glycero-3-phosphatidate (n-C16:0) transporter via facilitated diffusion (periplasm)	2hdecg3p_p --> 2hdecg3p_c	KPN_03244	None	None	C19H38O7P1 = C19H38O7P1	Tranpsort, Inner Membrane
2AGPA161tipp	2-Acyl-sn-glycero-3-phosphatidate (n-C16:1) transporter via facilitated diffusion (periplasm)	2hdec9eg3p_p --> 2hdec9eg3p_c	KPN_03244	None	None	C19H36O7P1 = C19H36O7P1	Tranpsort, Inner Membrane
2AGPA180tipp	2-Acyl-sn-glycero-3-phosphatidate (n-C18:0) transporter via facilitated diffusion (periplasm)	2odecg3p_p --> 2odecg3p_c	KPN_03244	None	None	C21H42O7P1 = C21H42O7P1	Tranpsort, Inner Membrane
2AGPA181tipp	2-Acyl-sn-glycero-3-phosphatidate (n-C18:1) transporter via facilitated diffusion (periplasm)	2odec11eg3p_p --> 2odec11eg3p_c	KPN_03244	None	None	C21H40O7P1 = C21H40O7P1	Tranpsort, Inner Membrane
2AGPE120tipp	2-Acyl-sn-glycero-3-phosphoethanolamine (n-C12:0) transporter via facilitated diffusion (periplasm)	2agpe120_p --> 2agpe120_c	KPN_03244	None	None	C17H36NO7P1 = C17H36NO7P1	Tranpsort, Inner Membrane
2AGPE140tipp	2-Acyl-sn-glycero-3-phosphoethanolamine (n-C14:0) transporter via facilitated diffusion (periplasm)	2agpe140_p --> 2agpe140_c	KPN_03244	None	None	C19H40NO7P1 = C19H40NO7P1	Tranpsort, Inner Membrane
2AGPE141tipp	2-Acyl-sn-glycero-3-phosphoethanolamine (n-C14:1) transporter via facilitated diffusion (periplasm)	2agpe141_p --> 2agpe141_c	KPN_03244	None	None	C19H38NO7P1 = C19H38NO7P1	Tranpsort, Inner Membrane
2AGPE160tipp	2-Acyl-sn-glycero-3-phosphoethanolamine (n-C16:0) transporter via facilitated diffusion (periplasm)	2agpe160_p --> 2agpe160_c	KPN_03244	None	None	C21H44NO7P1 = C21H44NO7P1	Tranpsort, Inner Membrane
2AGPE161tipp	2-Acyl-sn-glycero-3-phosphoethanolamine (n-C16:1) transporter via facilitated diffusion (periplasm)	2agpe161_p --> 2agpe161_c	KPN_03244	None	None	C21H42NO7P1 = C21H42NO7P1	Tranpsort, Inner Membrane
2AGPE180tipp	2-Acyl-sn-glycero-3-phosphoethanolamine (n-C18:0) transporter via facilitated diffusion (periplasm)	2agpe180_p --> 2agpe180_c	KPN_03244	None	None	C23H48NO7P1 = C23H48NO7P1	Tranpsort, Inner Membrane
2AGPE181tipp	2-Acyl-sn-glycero-3-phosphoethanolamine (n-C18:1) transporter via facilitated diffusion (periplasm)	2agpe181_p --> 2agpe181_c	KPN_03244	None	None	C23H46NO7P1 = C23H46NO7P1	Tranpsort, Inner Membrane
2AGPEAT120	2-acyl-glycerophospho-ethanolamine acyltransferase (n-C12:0)	2agpe120_c + atp_c + ddca_c --> amp_c + pe120_c + ppi_c	KPN_03245	2.3.1.40	None	C10H12N5O7P + C29H58N1O8P1 + HO7P2 = C17H36NO7P1 + C10H12N5O13P3 + C12H23O2	Glycerophospholipid Metabolism
2AGPEAT140	2-acyl-glycerophospho-ethanolamine acyltransferase (n-C14:0)	2agpe140_c + atp_c + ttdca_c --> amp_c + pe140_c + ppi_c	KPN_03245	2.3.1.40	None	C10H12N5O7P + C33H66N1O8P1 + HO7P2 = C19H40NO7P1 + C10H12N5O13P3 + C14H27O2	Glycerophospholipid Metabolism
2AGPEAT141	2-acyl-glycerophospho-ethanolamine acyltransferase (n-C14:1)	2agpe141_c + atp_c + ttdcea_c --> amp_c + pe141_c + ppi_c	KPN_03245	2.3.1.40	None	C10H12N5O7P + C33H62N1O8P1 + HO7P2 = C19H38NO7P1 + C10H12N5O13P3 + C14H25O2	Glycerophospholipid Metabolism
2AGPEAT160	2-acyl-glycerophospho-ethanolamine acyltransferase (n-C16:0)	2agpe160_c + atp_c + hdca_c --> amp_c + pe160_c + ppi_c	KPN_03245	2.3.1.40	None	C10H12N5O7P + C37H74N1O8P1 + HO7P2 = C21H44NO7P1 + C10H12N5O13P3 + C16H31O2	Glycerophospholipid Metabolism
2AGPEAT161	2-acyl-glycerophospho-ethanolamine acyltransferase (n-C16:1)	2agpe161_c + atp_c + hdcea_c --> amp_c + pe161_c + ppi_c	KPN_03245	2.3.1.40	None	C10H12N5O7P + C37H70N1O8P1 + HO7P2 = C21H42NO7P1 + C10H12N5O13P3 + C16H29O2	Glycerophospholipid Metabolism
2AGPEAT180	2-acyl-glycerophospho-ethanolamine acyltransferase (n-C18:0)	2agpe180_c + atp_c + ocdca_c --> amp_c + pe180_c + ppi_c	KPN_03245	2.3.1.40	None	C10H12N5O7P + C41H82N1O8P1 + HO7P2 = C23H48NO7P1 + C10H12N5O13P3 + C18H35O2	Glycerophospholipid Metabolism
2AGPEAT181	2-acyl-glycerophospho-ethanolamine acyltransferase (n-C18:1)	2agpe181_c + atp_c + ocdcea_c --> amp_c + pe181_c + ppi_c	KPN_03245	2.3.1.40	None	C10H12N5O7P + C41H78N1O8P1 + HO7P2 = C23H46NO7P1 + C10H12N5O13P3 + C18H33O2	Glycerophospholipid Metabolism
2AGPG120tipp	2-Acyl-sn-glycero-3-phosphoglycerol (n-C12:0) transporter via facilitated diffusion (periplasm)	2agpg120_p --> 2agpg120_c	KPN_03244	None	None	C18H36O9P1 = C18H36O9P1	Tranpsort, Inner Membrane
2AGPG140tipp	2-Acyl-sn-glycero-3-phosphoglycerol (n-C14:0) transporter via facilitated diffusion (periplasm)	2agpg140_p --> 2agpg140_c	KPN_03244	None	None	C20H40O9P1 = C20H40O9P1	Tranpsort, Inner Membrane
2AGPG141tipp	2-Acyl-sn-glycero-3-phosphoglycerol (n-C14:1) transporter via facilitated diffusion (periplasm)	2agpg141_p --> 2agpg141_c	KPN_03244	None	None	C20H38O9P1 = C20H38O9P1	Tranpsort, Inner Membrane
2AGPG160tipp	2-Acyl-sn-glycero-3-phosphoglycerol (n-C16:0) transporter via facilitated diffusion (periplasm)	2agpg160_p --> 2agpg160_c	KPN_03244	None	None	C22H44O9P1 = C22H44O9P1	Tranpsort, Inner Membrane
2AGPG161tipp	2-Acyl-sn-glycero-3-phosphoglycerol (n-C16:1) transporter via facilitated diffusion (periplasm)	2agpg161_p --> 2agpg161_c	KPN_03244	None	None	C22H42O9P1 = C22H42O9P1	Tranpsort, Inner Membrane
2AGPG180tipp	2-Acyl-sn-glycero-3-phosphoglycerol (n-C18:0) transporter via facilitated diffusion (periplasm)	2agpg180_p --> 2agpg180_c	KPN_03244	None	None	C24H48O9P1 = C24H48O9P1	Tranpsort, Inner Membrane
2AGPG181tipp	2-Acyl-sn-glycero-3-phosphoglycerol (n-C18:1) transporter via facilitated diffusion (periplasm)	2agpg181_p --> 2agpg181_c	KPN_03244	None	None	C24H46O9P1 = C24H46O9P1	Tranpsort, Inner Membrane
2AGPGAT120	2-acyl-glycerophospho-glycerol acyltransferase (n-C12:0)	2agpg120_c + atp_c + ddca_c --> amp_c + pg120_c + ppi_c	KPN_03245	2.3.1.40	None	C10H12N5O7P + C30H58O10P1 + HO7P2 = C18H36O9P1 + C10H12N5O13P3 + C12H23O2	Glycerophospholipid Metabolism
2AGPGAT140	2-acyl-glycerophospho-glycerol acyltransferase (n-C14:0)	2agpg140_c + atp_c + ttdca_c --> amp_c + pg140_c + ppi_c	KPN_03245	2.3.1.40	None	C10H12N5O7P + C34H66O10P1 + HO7P2 = C20H40O9P1 + C10H12N5O13P3 + C14H27O2	Glycerophospholipid Metabolism
2AGPGAT141	2-acyl-glycerophospho-glycerol acyltransferase (n-C14:1)	2agpg141_c + atp_c + ttdcea_c --> amp_c + pg141_c + ppi_c	KPN_03245	2.3.1.40	None	C10H12N5O7P + C34H62O10P1 + HO7P2 = C20H38O9P1 + C10H12N5O13P3 + C14H25O2	Glycerophospholipid Metabolism
2AGPGAT160	2-acyl-glycerophospho-glycerol acyltransferase (n-C16:0)	2agpg160_c + atp_c + hdca_c --> amp_c + pg160_c + ppi_c	KPN_03245	2.3.1.40	None	C10H12N5O7P + C38H74O10P1 + HO7P2 = C22H44O9P1 + C10H12N5O13P3 + C16H31O2	Glycerophospholipid Metabolism
2AGPGAT161	2-acyl-glycerophospho-glycerol acyltransferase (n-C16:1)	2agpg161_c + atp_c + hdcea_c --> amp_c + pg161_c + ppi_c	KPN_03245	2.3.1.40	None	C10H12N5O7P + C38H70O10P1 + HO7P2 = C22H42O9P1 + C10H12N5O13P3 + C16H29O2	Glycerophospholipid Metabolism
2AGPGAT180	2-acyl-glycerophospho-glycerol acyltransferase (n-C18:0)	2agpg180_c + atp_c + ocdca_c --> amp_c + pg180_c + ppi_c	KPN_03245	2.3.1.40	None	C10H12N5O7P + C42H82O10P1 + HO7P2 = C24H48O9P1 + C10H12N5O13P3 + C18H35O2	Glycerophospholipid Metabolism
2AGPGAT181	2-acyl-glycerophospho-glycerol acyltransferase (n-C18:1)	2agpg181_c + atp_c + ocdcea_c --> amp_c + pg181_c + ppi_c	KPN_03245	2.3.1.40	None	C10H12N5O7P + C42H78O10P1 + HO7P2 = C24H46O9P1 + C10H12N5O13P3 + C18H33O2	Glycerophospholipid Metabolism
2DGLCNRx	2-dehydro-D-gluconate reductase (NADH)	2dhglcn_c + h_c + nadh_c --> glcn_c + nad_c	KPN_03915	None	None	C6H11O7 + C21H26N7O14P2 = C6H9O7 + H + C21H27N7O14P2	Alternate Carbon Metabolism
2DGLCNRy	2-dehydro-D-gluconate reductase (NADPH)	2dhglcn_c + h_c + nadph_c --> glcn_c + nadp_c	KPN_03915	1.1.1.215	None	C6H11O7 + C21H25N7O17P3 = C6H9O7 + H + C21H26N7O17P3	Alternate Carbon Metabolism
2DGULRx	2-dehydro-L-gulonate reductase (NADH)	2dhguln_c + h_c + nadh_c --> idon__L_c + nad_c	KPN_03915	None	None	C6H11O7 + C21H26N7O14P2 = C6H9O7 + H + C21H27N7O14P2	Alternate Carbon Metabolism
2DGULRy	2-dehydro-L-gulonate reductase (NADPH)	2dhguln_c + h_c + nadph_c --> idon__L_c + nadp_c	KPN_03915	None	None	C6H11O7 + C21H25N7O17P3 = C6H9O7 + H + C21H26N7O17P3	Alternate Carbon Metabolism
2INSD	2-Inosose dehydratase	2ins_c --> dkdi_c + h2o_c	KPN_04677	None	None	C6H10O6 = C6H8O5 + H2O	Inositol Metabolism	Based on KEGG Inositol metabolism and PMID: 389960/977784_x000D_ _x000D_ Jade_x000D_ 20090219_x000D_
2MAHMP	2-Methyl-4-amino-5-hydroxymethylpyrimidine diphosphatase	2mahmp_c + h2o_c --> 4ampm_c + h_c + pi_c	KPN_00408 or KPN_01142	None	None	C6H8N3O4P + H + HO4P = C6H8N3O7P2 + H2O	Cofactor and Prosthetic Group Biosynthesis
2OH3K5MPPISO	2-hydroxy-3-keto-5-methylthiopentenyl-1-phosphate phosphatase	h2o_c + hkmpp_c --> dhmtp_c + pi_c
34dhpactex	Dihydroxyphenylacetaldehyde transport via diffusion (extracellular to periplasm)	34dhpac_e <=> 34dhpac_p	KPN_00282 or KPN_02636 or KPN_02430 or KPN_00956 or KPN_01445	None	None	C8H8O3 = C8H8O3	Transport, Outer Membrane Porin
3AMPtex	3AMP transport via diffusion (extracellular to periplasm)	3amp_e <=> 3amp_p	KPN_00282 or KPN_02636 or KPN_02430 or KPN_00956 or KPN_01445	None	None	C10H12N5O7P = C10H12N5O7P	Transport, Outer Membrane Porin
3CMPtex	3CMP transport via diffusion (extracellular to periplasm)	3cmp_e <=> 3cmp_p	KPN_00282 or KPN_02636 or KPN_02430 or KPN_00956 or KPN_01445	None	None	C9H12N3O8P = C9H12N3O8P	Transport, Outer Membrane Porin
3GMPtex	3GMP transport via diffusion (extracellular to periplasm)	3gmp_e <=> 3gmp_p	KPN_00282 or KPN_02636 or KPN_02430 or KPN_00956 or KPN_01445	None	None	C10H12N5O8P = C10H12N5O8P	Transport, Outer Membrane Porin
3HAD100	3-hydroxyacyl-[acyl-carrier-protein] dehydratase (n-C10:0)	3hdecACP_c --> h2o_c + tdec2eACP_c	KPN_00193 or KPN_00983	4.2.1.60	None	C21H39N2O9PRS = H2O + C21H37N2O8PRS	Cell Envelope Biosynthesis
3HAD120	3-hydroxyacyl-[acyl-carrier-protein] dehydratase (n-C12:0)	3hddecACP_c --> h2o_c + tddec2eACP_c	KPN_00193 or KPN_00983	4.2.1.61	None	C23H43N2O9PRS = H2O + C23H41N2O8PRS	Cell Envelope Biosynthesis
3HAD121	3-hydroxyacyl-[acyl-carrier-protein] dehydratase (n-C12:1)	3hcddec5eACP_c --> h2o_c + t3c5ddeceACP_c	KPN_00193 or KPN_00983	4.2.1.61	None	C23H41N2O9PRS = H2O + C23H39N2O8PRS	Cell Envelope Biosynthesis
3HAD140	3-hydroxyacyl-[acyl-carrier-protein] dehydratase (n-C14:0)	3hmrsACP_c --> h2o_c + tmrs2eACP_c	KPN_00193 or KPN_00983	4.2.1.61	None	C25H47N2O9PRS = H2O + C25H45N2O8PRS	Cell Envelope Biosynthesis
3HAD141	3-hydroxyacyl-[acyl-carrier-protein] dehydratase (n-C14:1)	3hcmrs7eACP_c --> h2o_c + t3c7mrseACP_c	KPN_00983 or KPN_00193	4.2.1.61	None	C25H45N2O9PRS = H2O + C25H43N2O8PRS	Cell Envelope Biosynthesis
3HAD160	3-hydroxyacyl-[acyl-carrier-protein] dehydratase (n-C16:0)	3hpalmACP_c --> h2o_c + tpalm2eACP_c	KPN_00983 or KPN_00193	4.2.1.61	None	C27H51N2O9PRS = H2O + C27H49N2O8PRS	Cell Envelope Biosynthesis
3HAD161	3-hydroxyacyl-[acyl-carrier-protein] dehydratase (n-C16:1)	3hcpalm9eACP_c --> h2o_c + t3c9palmeACP_c	KPN_00193 or KPN_00983	4.2.1.61	None	C27H49N2O9PRS = H2O + C27H47N2O8PRS	Cell Envelope Biosynthesis
3HAD180	3-hydroxyacyl-[acyl-carrier-protein] dehydratase (n-C18:0)	3hoctaACP_c --> h2o_c + toctd2eACP_c	KPN_00983 or KPN_00193	4.2.1.61	None	C29H55N2O9PRS = H2O + C29H53N2O8PRS	Cell Envelope Biosynthesis
3HAD181	3-hydroxyacyl-[acyl-carrier-protein] dehydratase (n-C18:1)	3hcvac11eACP_c --> h2o_c + t3c11vaceACP_c	KPN_00193 or KPN_00983	4.2.1.61	None	C29H53N2O9PRS = H2O + C29H51N2O8PRS	Cell Envelope Biosynthesis
3HAD40	3-hydroxyacyl-[acyl-carrier-protein] dehydratase (n-C4:0)	3haACP_c --> but2eACP_c + h2o_c	KPN_00193 or KPN_00983	4.2.1.58	None	C15H25N2O8PRS + H2O = C15H27N2O9PRS	Cell Envelope Biosynthesis
3HAD60	3-hydroxyacyl-[acyl-carrier-protein] dehydratase (n-C6:0)	3hhexACP_c --> h2o_c + thex2eACP_c	KPN_00983 or KPN_00193	4.2.1.58	None	C17H31N2O9PRS = H2O + C17H29N2O8PRS	Cell Envelope Biosynthesis
3HAD80	3-hydroxyacyl-[acyl-carrier-protein] dehydratase (n-C8:0)	3hoctACP_c --> h2o_c + toct2eACP_c	KPN_00193 or KPN_00983	4.2.1.58	None	C19H35N2O9PRS = H2O + C19H33N2O8PRS	Cell Envelope Biosynthesis
3HCINNMH	3-hydroxycinnamate hydroxylase	3hcinnm_c + h_c + nadh_c + o2_c --> dhcinnm_c + h2o_c + nad_c	KPN_02122	None	None	C9H7O3 + H + C21H27N7O14P2 + O2 = C9H7O4 + H2O + C21H26N7O14P2	Alternate Carbon Metabolism
3HPPPNH	3-(3-hydroxy-phenyl)propionate hydroxylase	3hpppn_c + h_c + nadh_c + o2_c --> dhpppn_c + h2o_c + nad_c	KPN_02122	None	None	C9H9O3 + H + C21H27N7O14P2 + O2 = C9H9O4 + H2O + C21H26N7O14P2	Alternate Carbon Metabolism
3NTD2pp	3'-nucleotidase (UMP) (periplasm)	3ump_p + h2o_p --> pi_p + uri_p	KPN_04607	None	None	C9H11N2O9P + H2O = HO4P + C9H12N2O6	Nucleotide Salvage Pathway
3NTD4pp	3'-nucleotidase (CMP) (periplasm)	3cmp_p + h2o_p --> cytd_p + pi_p	KPN_04607	None	None	C9H12N3O8P + H2O = C9H13N3O5 + HO4P	Nucleotide Salvage Pathway
3NTD7pp	3'-nucleotidase (AMP) (periplasm)	3amp_p + h2o_p --> adn_p + pi_p	KPN_04607	None	None	C10H12N5O7P + H2O = C10H13N5O4 + HO4P	Nucleotide Salvage Pathway
3NTD9pp	3'-nucleotidase (GMP) (periplasm)	3gmp_p + h2o_p --> gsn_p + pi_p	KPN_04607	None	None	C10H12N5O8P + H2O = C10H13N5O5 + HO4P	Nucleotide Salvage Pathway
3OADPCOAT	3-oxoadipate CoA-transferase	3oxoadp_c + succoa_c --> oxadpcoa_c + succ_c	KPN_01538 and KPN_01539	2.8.3.6	None	C27H37N7O20P3S + C4H4O4 = C6H6O5 + C25H35N7O19P3S	Benzoate degradation	Wen did experiment: MGH can grow in benzoate_x000D_ Reactions are used based on KEGG and PMID: 3680179_x000D_ R02990_x000D_ _x000D_ Jade_x000D_ 20090603_x000D_
3OAR100	3-oxoacyl-[acyl-carrier-protein] reductase (n-C10:0)	3odecACP_c + h_c + nadph_c <=> 3hdecACP_c + nadp_c	KPN_01091	1.1.1.100	None	C21H37N2O9PRS + H + C21H26N7O17P3 = C21H39N2O9PRS + C21H25N7O17P3	Cell Envelope Biosynthesis
3OAR120	3-oxoacyl-[acyl-carrier-protein] reductase (n-C12:0)	3oddecACP_c + h_c + nadph_c <=> 3hddecACP_c + nadp_c	KPN_01091	1.1.1.100	None	C23H41N2O9PRS + H + C21H26N7O17P3 = C23H43N2O9PRS + C21H25N7O17P3	Cell Envelope Biosynthesis
3OAR121	3-oxoacyl-[acyl-carrier-protein] reductase (n-C12:1)	3ocddec5eACP_c + h_c + nadph_c --> 3hcddec5eACP_c + nadp_c	KPN_01091	1.1.1.100	None	C23H39N2O9PRS + H + C21H26N7O17P3 = C23H41N2O9PRS + C21H25N7O17P3	Cell Envelope Biosynthesis
3OAR140	3-oxoacyl-[acyl-carrier-protein] reductase (n-C14:0)	3omrsACP_c + h_c + nadph_c <=> 3hmrsACP_c + nadp_c	KPN_01091	1.1.1.100	None	C25H45N2O9PRS + H + C21H26N7O17P3 = C25H47N2O9PRS + C21H25N7O17P3	Cell Envelope Biosynthesis
3OAR141	3-oxoacyl-[acyl-carrier-protein] reductase (n-C14:1)	3ocmrs7eACP_c + h_c + nadph_c --> 3hcmrs7eACP_c + nadp_c	KPN_01091	1.1.1.100	None	C25H43N2O9PRS + H + C21H26N7O17P3 = C25H45N2O9PRS + C21H25N7O17P3	Cell Envelope Biosynthesis
3OAR160	3-oxoacyl-[acyl-carrier-protein] reductase (n-C16:0)	3opalmACP_c + h_c + nadph_c <=> 3hpalmACP_c + nadp_c	KPN_01091	1.1.1.100	None	C27H49N2O9PRS + H + C21H26N7O17P3 = C27H51N2O9PRS + C21H25N7O17P3	Cell Envelope Biosynthesis
3OAR161	3-oxoacyl-[acyl-carrier-protein] reductase (n-C16:1)	3ocpalm9eACP_c + h_c + nadph_c --> 3hcpalm9eACP_c + nadp_c	KPN_01091	1.1.1.100	None	C27H47N2O9PRS + H + C21H26N7O17P3 = C27H49N2O9PRS + C21H25N7O17P3	Cell Envelope Biosynthesis
3OAR180	3-oxoacyl-[acyl-carrier-protein] reductase (n-C18:0)	3ooctdACP_c + h_c + nadph_c <=> 3hoctaACP_c + nadp_c	KPN_01091	1.1.1.100	None	C29H53N2O9PRS + H + C21H26N7O17P3 = C29H55N2O9PRS + C21H25N7O17P3	Cell Envelope Biosynthesis
3OAR181	3-oxoacyl-[acyl-carrier-protein] reductase (n-C18:1)	3ocvac11eACP_c + h_c + nadph_c --> 3hcvac11eACP_c + nadp_c	KPN_01091	1.1.1.100	None	C29H51N2O9PRS + H + C21H26N7O17P3 = C29H53N2O9PRS + C21H25N7O17P3	Cell Envelope Biosynthesis
3OAR40	3-oxoacyl-[acyl-carrier-protein] reductase (n-C4:0)	actACP_c + h_c + nadph_c <=> 3haACP_c + nadp_c	KPN_01091	1.1.1.100	None	C15H25N2O9PRS + H + C21H26N7O17P3 = C15H27N2O9PRS + C21H25N7O17P3	Cell Envelope Biosynthesis
3OAR60	3-oxoacyl-[acyl-carrier-protein] reductase (n-C6:0)	3ohexACP_c + h_c + nadph_c <=> 3hhexACP_c + nadp_c	KPN_01091	1.1.1.100	None	C17H29N2O9PRS + H + C21H26N7O17P3 = C17H31N2O9PRS + C21H25N7O17P3	Cell Envelope Biosynthesis
3OAR80	3-oxoacyl-[acyl-carrier-protein] reductase (n-C8:0)	3ooctACP_c + h_c + nadph_c <=> 3hoctACP_c + nadp_c	KPN_01091	1.1.1.100	None	C19H33N2O9PRS + H + C21H26N7O17P3 = C19H35N2O9PRS + C21H25N7O17P3	Cell Envelope Biosynthesis
3OAS100	3-oxoacyl-[acyl-carrier-protein] synthase (n-C10:0)	h_c + malACP_c + ocACP_c --> 3odecACP_c + ACP_c + co2_c	KPN_01093 or KPN_02713	2.3.1.41	None	C21H37N2O9PRS + C11H21N2O7PRS + CO2 = H + C14H22N2O10PRS + C19H35N2O8PRS	Cell Envelope Biosynthesis
3OAS120	3-oxoacyl-[acyl-carrier-protein] synthase (n-C12:0)	dcaACP_c + h_c + malACP_c --> 3oddecACP_c + ACP_c + co2_c	KPN_02713 or KPN_01093	2.3.1.41	None	C21H39N2O8PRS + H + C14H22N2O10PRS = C23H41N2O9PRS + C11H21N2O7PRS + CO2	Cell Envelope Biosynthesis
3OAS121	3-oxoacyl-[acyl-carrier-protein] synthase (n-C12:1)	cdec3eACP_c + h_c + malACP_c --> 3ocddec5eACP_c + ACP_c + co2_c	KPN_02713	2.3.1.41	None	C21H37N2O8PRS + H + C14H22N2O10PRS = C23H39N2O9PRS + C11H21N2O7PRS + CO2	Cell Envelope Biosynthesis
3OAS140	3-oxoacyl-[acyl-carrier-protein] synthase (n-C14:0)	ddcaACP_c + h_c + malACP_c --> 3omrsACP_c + ACP_c + co2_c	KPN_01093 or KPN_02713	2.3.1.41	None	C23H43N2O8PRS + H + C14H22N2O10PRS = C25H45N2O9PRS + C11H21N2O7PRS + CO2	Cell Envelope Biosynthesis
3OAS141	3-oxoacyl-[acyl-carrier-protein] synthase (n-C14:1)	cddec5eACP_c + h_c + malACP_c --> 3ocmrs7eACP_c + ACP_c + co2_c	KPN_02713	2.3.1.41	None	C23H41N2O8PRS + H + C14H22N2O10PRS = C25H43N2O9PRS + C11H21N2O7PRS + CO2	Cell Envelope Biosynthesis
3OAS160	3-oxoacyl-[acyl-carrier-protein] synthase (n-C16:0)	h_c + malACP_c + myrsACP_c --> 3opalmACP_c + ACP_c + co2_c	KPN_02713 or KPN_01093	2.3.1.41	None	C27H49N2O9PRS + C11H21N2O7PRS + CO2 = H + C14H22N2O10PRS + C25H47N2O8PRS	Cell Envelope Biosynthesis
3OAS161	3-oxoacyl-[acyl-carrier-protein] synthase (n-C16:1)	h_c + malACP_c + tdeACP_c --> 3ocpalm9eACP_c + ACP_c + co2_c	KPN_02713	2.3.1.41	None	C27H47N2O9PRS + C11H21N2O7PRS + CO2 = H + C14H22N2O10PRS + C25H45N2O8PRS	Cell Envelope Biosynthesis
3OAS180	3-oxoacyl-[acyl-carrier-protein] synthase (n-C18:0)	h_c + malACP_c + palmACP_c --> 3ooctdACP_c + ACP_c + co2_c	KPN_02713 or KPN_01093	2.3.1.41	None	C29H53N2O9PRS + C11H21N2O7PRS + CO2 = H + C14H22N2O10PRS + C27H51N2O8PRS	Cell Envelope Biosynthesis
3OAS181	3-oxoacyl-[acyl-carrier-protein] synthase (n-C18:1)	h_c + hdeACP_c + malACP_c --> 3ocvac11eACP_c + ACP_c + co2_c	KPN_01093	2.3.1.41	None	C29H51N2O9PRS + C11H21N2O7PRS + CO2 = H + C27H49N2O8PRS + C14H22N2O10PRS	Cell Envelope Biosynthesis
3OAS60	3-oxoacyl-[acyl-carrier-protein] synthase (n-C6:0)	butACP_c + h_c + malACP_c --> 3ohexACP_c + ACP_c + co2_c	KPN_02713 or KPN_01093	2.3.1.41	None	C15H27N2O8PRS + H + C14H22N2O10PRS = C17H29N2O9PRS + C11H21N2O7PRS + CO2	Cell Envelope Biosynthesis
3OAS80	3-oxoacyl-[acyl-carrier-protein] synthase (n-C8:0)	h_c + hexACP_c + malACP_c --> 3ooctACP_c + ACP_c + co2_c	KPN_02713 or KPN_01093	2.3.1.41	None	C19H33N2O9PRS + C11H21N2O7PRS + CO2 = H + C17H31N2O8PRS + C14H22N2O10PRS	Cell Envelope Biosynthesis
3OXCOAT	3-oxoadipyl-CoA thiolase	coa_c + oxadpcoa_c --> accoa_c + succoa_c	KPN_03268 or KPN_01540 or KPN_02055	None	None	C21H32N7O16P3S + C27H37N7O20P3S = C23H34N7O17P3S + C25H35N7O19P3S	Benzoate degradation	Wen did experiment: MGH can grow in benzoate_x000D_ Reactions are used based on KEGG and PMID: 3680179_x000D_ KPN_01540 (annotated by MGH, KP342, KEGGa na Basys--> 2.3.1.16) R00829_x000D_ _x000D_ Jade_x000D_ 20090603_x000D_
3PEPTabcpp	Tripeptide (LalaDgluMdap) transport via ABC system (periplasm)	LalaDgluMdap_p + atp_c + h2o_c --> LalaDgluMdap_c + adp_c + h_c + pi_c	KPN_02194 and KPN_02193 and KPN_01310 and KPN_02195 and KPN_02196	None	None	C15H25N4O8 + C10H12N5O10P2 + H + HO4P = C15H25N4O8 + C10H12N5O13P3 + H2O	Murein Recycling
3PEPTtex	LalaDgluMdap (tripeptide) transport via diffusion (extracellular to periplasm)	LalaDgluMdap_e <=> LalaDgluMdap_p	KPN_00282 or KPN_02636 or KPN_02430 or KPN_00956 or KPN_01445	None	None	C15H25N4O8 = C15H25N4O8	Transport, Outer Membrane Porin
3UMPtex	3UMP transport via diffusion (extracellular to periplasm)	3ump_e <=> 3ump_p	KPN_00282 or KPN_02636 or KPN_02430 or KPN_00956 or KPN_01445	None	None	C9H11N2O9P = C9H11N2O9P	Transport, Outer Membrane Porin
42A12BOOXpp	4-(2-Aminoethyl)-1,2-benzenediol:oxygen oxidoreductase(deaminating)(flavin-containing)	dopa_p + h2o_p + o2_p --> 34dhpac_p + h2o2_p + nh4_p	KPN_01467	1.4.3.6	None	C8H12NO2 + H2O + O2 = C8H8O3 + H2O2 + H4N	Nitrogen Metabolism
4HOXPACDtex	4-hydroxyphenylacetaldehyde transport via diffusion (extracellular to periplasm)	4hoxpacd_e <=> 4hoxpacd_p	KPN_00282 or KPN_02636 or KPN_02430 or KPN_00956 or KPN_01445	None	None	C8H8O2 = C8H8O2	Transport, Outer Membrane Porin
4HTHRS	4-Hydroxy-L-threonine synthase	h2o_c + phthr_c --> 4hthr_c + pi_c	KPN_00004	None	None	C4H9NO4 + HO4P = H2O + C4H8NO7P	Cofactor and Prosthetic Group Biosynthesis
4PCP	Tetrapeptide L,D-carboxypeptidase	LalaDgluMdapDala_c + h2o_c --> LalaDgluMdap_c + ala__D_c	KPN_02306	None	None	C15H25N4O8 + C3H7NO2 = C18H30N5O9 + H2O	Murein Recycling
4PCPpp	Tetrapeptide L,D-carboxypeptidase (periplasm)	LalaDgluMdapDala_p + h2o_p --> LalaDgluMdap_p + ala__D_p		None	None	C15H25N4O8 + C3H7NO2 = C18H30N5O9 + H2O	None	Required for modeling. To make ACGAMK, AGM3PA and AGM3PApp, etc. work._x000D_ _x000D_ Jade_x000D_ 20090319_x000D_
4PEPTabcpp	Tetrapeptide (LalaDgluMdapDala) transport via ABC system (periplasm)	LalaDgluMdapDala_p + atp_c + h2o_c --> LalaDgluMdapDala_c + adp_c + h_c + pi_c	KPN_02194 and KPN_02197 and KPN_02193 and KPN_02195 and KPN_02196	None	None	C18H30N5O9 + C10H12N5O10P2 + H + HO4P = C18H30N5O9 + C10H12N5O13P3 + H2O	Murein Recycling
4PEPTtex	LalaDgluMdapDala (pentapeptide) transport via diffusion (extracellular to periplasm)	LalaDgluMdapDala_e <=> LalaDgluMdapDala_p	KPN_00282 or KPN_02636 or KPN_02430 or KPN_00956 or KPN_01445	None	None	C18H30N5O9 = C18H30N5O9	Transport, Outer Membrane Porin
5DGLCNtex	5-Dehydro-D-gluconate transport via diffusion (extracellular to periplasm)	5dglcn_e <=> 5dglcn_p	KPN_00282 or KPN_02636 or KPN_02430 or KPN_00956 or KPN_01445	None	None	C6H9O7 = C6H9O7	Transport, Outer Membrane Porin
5DOAN	5'-deoxyadenosine nuclosidase	dad_5_c + h2o_c --> 5drib_c + ade_c	KPN_00174	None	None	C10H13N5O3 + H2O = C5H10O4 + C5H5N5	Cofactor and Prosthetic Group Biosynthesis
A5PISO	Arabinose-5-phosphate isomerase	ru5p__D_c <=> ara5p_c	KPN_03043 or KPN_03607	5.3.1.13	None	C5H9O8P = C5H9O8P	Alternate Carbon Metabolism
AACPS1	Acyl-[acyl-carrier-protein] synthetase (n-C14:0)	ACP_c + atp_c + ttdca_c --> amp_c + myrsACP_c + ppi_c	KPN_01092 and KPN_03245	6.2.1.20	None	C10H12N5O7P + C25H47N2O8PRS + HO7P2 = C11H21N2O7PRS + C10H12N5O13P3 + C14H27O2	Cell Envelope Biosynthesis
AACPS2	Acyl-[acyl-carrier-protein] synthetase (n-C14:1)	ACP_c + atp_c + ttdcea_c --> amp_c + ppi_c + tdeACP_c	KPN_01092 and KPN_03245	6.2.1.20	None	C10H12N5O7P + HO7P2 + C25H45N2O8PRS = C11H21N2O7PRS + C10H12N5O13P3 + C14H25O2	Cell Envelope Biosynthesis
AACPS3	Acyl-[acyl-carrier-protein] synthetase (n-C16:0)	ACP_c + atp_c + hdca_c --> amp_c + palmACP_c + ppi_c	KPN_01092 and KPN_03245	6.2.1.20	None	C10H12N5O7P + C27H51N2O8PRS + HO7P2 = C11H21N2O7PRS + C10H12N5O13P3 + C16H31O2	Cell Envelope Biosynthesis
AACPS4	Acyl-[acyl-carrier-protein] synthetase (n-C16:1)	ACP_c + atp_c + hdcea_c --> amp_c + hdeACP_c + ppi_c	KPN_01092 and KPN_03245	6.2.1.20	None	C10H12N5O7P + C27H49N2O8PRS + HO7P2 = C11H21N2O7PRS + C10H12N5O13P3 + C16H29O2	Cell Envelope Biosynthesis
AACPS5	Acyl-[acyl-carrier-protein] synthetase (n-C18:1)	ACP_c + atp_c + ocdcea_c --> amp_c + octeACP_c + ppi_c	KPN_01092 and KPN_03245	6.2.1.20	None	C10H12N5O7P + C29H53N2O8PRS + HO7P2 = C11H21N2O7PRS + C10H12N5O13P3 + C18H33O2	Cell Envelope Biosynthesis
AACPS6	Acyl-[acyl-carrier-protein] synthetase (n-C18:0)	ACP_c + atp_c + ocdca_c --> amp_c + ocdcaACP_c + ppi_c	KPN_01092 and KPN_03245	6.2.1.20	None	C10H12N5O7P + C29H55N2O8PRS + HO7P2 = C11H21N2O7PRS + C10H12N5O13P3 + C18H35O2	Cell Envelope Biosynthesis
AACPS7	Acyl-[acyl-carrier-protein] synthetase (n-C12:0)	ACP_c + atp_c + ddca_c --> amp_c + ddcaACP_c + ppi_c	KPN_01092 and KPN_03245	6.2.1.20	None	C10H12N5O7P + C23H43N2O8PRS + HO7P2 = C11H21N2O7PRS + C10H12N5O13P3 + C12H23O2	Cell Envelope Biosynthesis
AACPS8	Acyl-[acyl-carrier-protein] synthetase (n-C10:0)	ACP_c + atp_c + dca_c --> amp_c + dcaACP_c + ppi_c	KPN_01092 and KPN_03245	6.2.1.20	None	C10H12N5O7P + C21H39N2O8PRS + HO7P2 = C11H21N2O7PRS + C10H12N5O13P3 + C10H19O2	Cell Envelope Biosynthesis
AACPS9	Acyl-[acyl-carrier-protein] synthetase (n-C8:0)	ACP_c + atp_c + octa_c --> amp_c + ocACP_c + ppi_c	KPN_01092 and KPN_03245	6.2.1.20	None	C10H12N5O7P + C19H35N2O8PRS + HO7P2 = C11H21N2O7PRS + C10H12N5O13P3 + C8H15O2	Cell Envelope Biosynthesis
AADDGT	DTDP-N-4-acetamido-4,6-dideoxy-D-galactose transferase	dtdp4aaddg_c + unagamu_c --> dtdp_c + h_c + unagamuf_c	KPN_04294	None	None	C10H13N2O11P2 + H + C79H126N3O22P2 = C18H27N3O15P2 + C71H113N2O18P2	Cell Envelope Biosynthesis
AAMYL	Alpha-amylase	14glucan_c --> malthx_c	KPN_02419	None	None	C36H62O31 = C36H62O31	Alternate Carbon Metabolism
AAMYLpp	Alpha-amylase (periplasm)	14glucan_p --> malthx_p	KPN_03935	None	None	C36H62O31 = C36H62O31	Alternate Carbon Metabolism
AB6PGH	Arbutin 6-phosphate glucohydrolase	arbt6p_c + h2o_c --> g6p_c + hqn_c	KPN_03330	3.2.1.86	None	C12H15O10P + H2O = C6H11O9P + C6H6O2	Alternate Carbon Metabolism
ABTA	4-aminobutyrate transaminase	4abut_c + akg_c --> glu__L_c + sucsal_c	KPN_00255 or KPN_03825	2.6.1.19	None	C4H9NO2 + C5H4O5 = C5H8NO4 + C4H5O3	Arginine and Proline Metabolism
ABTDG	D-arabitol dehydrogenase	abt__D_c + nad_c <=> h_c + nadh_c + xylu__D_c	KPN_02543	1.1.1.11	None	C5H12O5 + C21H26N7O14P2 = H + C21H27N7O14P2 + C5H10O5	Pentose and Glucuronate Interconversions	PMID: 9639934/15257457_x000D_ _x000D_ D-arabinitol catabolism from klebsiella pneumoniae; MGH78578 can grow in D-arabinitol_x000D_ _x000D_ Jade_x000D_ 20090309
ABTpp2	D-arabinitol transport in via proton symporter	abt__D_e + h_e --> abt__D_c + h_c	KPN_02541
ABUTD	Aminobutyraldehyde dehydrogenase	4abutn_c + h2o_c + nad_c --> 4abut_c + 2.0 h_c + nadh_c	KPN_01924	1.2.1.19	None	C4H10NO + H2O + C21H26N7O14P2 = C4H9NO2 + H + C21H27N7O14P2	Arginine and Proline Metabolism
ABUTt2pp	4-aminobutyrate transport in via proton symport (periplasm)	4abut_p + h_p --> 4abut_c + h_c	KPN_00254	None	None	C4H9NO2 + H = C4H9NO2 + H	Tranpsort, Inner Membrane
ABUTtex	4-aminobutyrate transport via diffusion (extracellular to periplasm)	4abut_e <-- 4abut_p	KPN_00282 or KPN_02636 or KPN_02430 or KPN_00956 or KPN_01445	None	None	C4H9NO2 = C4H9NO2	Transport, Outer Membrane Porin
ACACT1r	Acetyl-CoA C-acetyltransferase	2.0 accoa_c <=> aacoa_c + coa_c	KPN_03268 or KPN_01540 or KPN_02055	2.3.1.9	None	C23H34N7O17P3S = C25H36N7O18P3S + C21H32N7O16P3S	Fatty Acid Biosynthesis	Modified from ACACT1_x000D_ based on KEGG R00238_x000D_ _x000D_ by FCC _x000D_ 20090219
ACACT2r	Acetyl-CoA C-acyltransferase (butanoyl-CoA) (r)	accoa_c + btcoa_c <-- 3ohcoa_c + coa_c	KPN_04339 or KPN_02724
ACACT3r	Acetyl-CoA C-acyltransferase (hexanoyl-CoA) (r)	accoa_c + hxcoa_c <-- 3oocoa_c + coa_c	KPN_04339 or KPN_02724
ACACT4r	Acetyl-CoA C-acyltransferase (octanoyl-CoA) (r)	accoa_c + occoa_c <-- 3odcoa_c + coa_c	KPN_02724 or KPN_04339
ACACT5r	Acetyl-CoA C-acyltransferase (decanoyl-CoA) (r)	accoa_c + dcacoa_c <-- 3oddcoa_c + coa_c	KPN_04339 or KPN_02724
ACACT6r	Acetyl-CoA C-acyltransferase (dodecanoyl-CoA) (r)	accoa_c + ddcacoa_c <-- 3otdcoa_c + coa_c	KPN_02724 or KPN_04339
ACACT7r	Acetyl-CoA C-acyltransferase (tetradecanoyl-CoA) (r)	accoa_c + tdcoa_c <-- 3ohdcoa_c + coa_c	KPN_02724 or KPN_04339
ACACT8r	Acetyl-CoA acyltransferase (hexadecanoyl-CoA), (r)	3ohodcoa_c + coa_c --> accoa_c + pmtcoa_c	KPN_04339 or KPN_02724
ACALD	Acetaldehyde dehydrogenase (acetylating)	acald_c + coa_c + nad_c <=> accoa_c + h_c + nadh_c	KPN_02199 or KPN_02118	1.2.1.10	None	C23H34N7O17P3S + H + C21H27N7O14P2 = C2H4O + C21H32N7O16P3S + C21H26N7O14P2	Pyruvate Metabolism
ACALDtex	Acetaldehyde transport via diffusion (extracellular to periplasm)	acald_e <=> acald_p	KPN_00282 or KPN_02636 or KPN_02430 or KPN_00956 or KPN_01445	None	None	C2H4O = C2H4O	Transport, Outer Membrane Porin
ACALDtpp	Acetaldehyde reversible transport (periplasm)	acald_p <=> acald_c	KPN_SPONT	None	None	C2H4O = C2H4O	Transport	Required for modeling._x000D_ _x000D_ Jade_x000D_ 20090320
ACANTHAT	Acetyl-CoA:anthranilate acetyltransferase	accoa_c + anth_c --> acanth_c + coa_c	KPN_01884	2.3.1.118	None	C23H34N7O17P3S + C7H6NO2 = C9H8NO3 + C21H32N7O16P3S	Tyrosine, Tryptophan, and Phenylalanine Metabolism
ACBIPGT	Adenosyl cobinamide phosphate guanyltransferase	adocbip_c + gtp_c + h_c --> agdpcbi_c + ppi_c	KPN_03183	None	None	C58H83CoN16O14P + C10H12N5O14P3 + H = C68H95CoN21O21P2 + HO7P2	Cofactor and Prosthetic Group Biosynthesis
ACCOAC	Acetyl-CoA carboxylase	accoa_c + atp_c + hco3_c --> adp_c + h_c + malcoa_c + pi_c	KPN_02706 and KPN_03665 and KPN_00198 and KPN_03664	6.4.1.2	None	C10H12N5O10P2 + H + C24H33N7O19P3S + HO4P = C23H34N7O17P3S + C10H12N5O13P3 + CHO3	Membrane Lipid Metabolism
ACGAL1Ptex	N-acetyl-D-galactosamine 1-phosphate transport via diffusion (extracellular to periplasm)	acgal1p_e <=> acgal1p_p	KPN_00282 or KPN_02636 or KPN_02430 or KPN_00956 or KPN_01445	None	None	C8H14NO9P = C8H14NO9P	Transport, Outer Membrane Porin
ACGALtex	N-acetyl-D-galactosamine transport via diffusion (extracellular to periplasm)	acgal_e <=> acgal_p	KPN_00282 or KPN_02636 or KPN_02430 or KPN_00956 or KPN_01445	None	None	C8H15NO6 = C8H15NO6	Transport, Outer Membrane Porin
ACGAM1Ptex	N-acetyl-D-glucosamine 1-phosphate transport via diffusion (extracellular to periplasm)	acgam1p_e <=> acgam1p_p	KPN_00282 or KPN_02636 or KPN_02430 or KPN_00956 or KPN_01445	None	None	C8H14NO9P = C8H14NO9P	Transport, Outer Membrane Porin
ACGAMK	N-acetylglucosamine kinase	acgam_c + atp_c --> acgam6p_c + adp_c + h_c	KPN_01116	2.7.1.59	None	C8H14NO9P + C10H12N5O10P2 + H = C8H15NO6 + C10H12N5O13P3	Murein Recycling
ACGAMT	UDP-N-acetylglucosamine:undecaprenylphosphate N-acetylglucosamine -1-phosphate transferase	uacgam_c + udcpp_c --> ump_c + unaga_c	KPN_04284	None	None	C17H25N3O17P2 + C55H89O4P = C9H11N2O9P + C63H103NO12P2	Cell Envelope Biosynthesis
ACGAptspp	N-Acetyl-D-glucosamine transport via PEP:Pyr PTS (periplasm)	acgam_p + pep_c --> acgam6p_c + pyr_c	(KPN_02764 and KPN_01099 and KPN_02763 and KPN_02762) or (KPN_00700 and KPN_02763 and KPN_02762)	None	None	C8H14NO9P + C3H3O3 = C8H15NO6 + C3H2O6P	Tranpsort, Inner Membrane
ACGAtex	N-Acetyl-D-glucosamine transport via diffusion (extracellular to periplasm)	acgam_e <=> acgam_p	KPN_00282 or KPN_02636 or KPN_02430 or KPN_00956 or KPN_01445	None	None	C8H15NO6 = C8H15NO6	Transport, Outer Membrane Porin
ACGK	Acetylglutamate kinase	acglu_c + atp_c --> acg5p_c + adp_c	KPN_04248	2.7.2.8	None	C7H9NO5 + C10H12N5O13P3 = C7H9NO8P + C10H12N5O10P2	Arginine and Proline Metabolism
ACGS	N-acetylglutamate synthase	accoa_c + glu__L_c --> acglu_c + coa_c + h_c	KPN_03226	2.3.1.1	None	C23H34N7O17P3S + C5H8NO4 = C7H9NO5 + C21H32N7O16P3S + H	Arginine and Proline Metabolism
ACHBS	2-aceto-2-hydroxybutanoate synthase	2obut_c + h_c + pyr_c --> 2ahbut_c + co2_c	(KPN_00082 and KPN_00083) or (KPN_04073 and KPN_04074)	None	None	C4H5O3 + H + C3H3O3 = C6H9O4 + CO2	Valine, Leucine, and Isoleucine Metabolism
ACKr	Acetate kinase	ac_c + atp_c <=> actp_c + adp_c	KPN_02364 or KPN_02687 or KPN_02293	2.7.2.1	None	C2H3O2 + C10H12N5O13P3 = C2H3O5P + C10H12N5O10P2	Pyruvate Metabolism	KPN_02293; KPN_02364; KPN_02687 Based on homology match to E. coli genes and iAF1260. Matching done by Taiwan group._x000D_ _x000D_ Wen_x000D_ _x000D_ KPN_03222~TdcD~PPAKr&ACKr annotated by (KP342;SLT2;MGH;Basys)_x000D_ _x000D_ FCC
ACLDC	Acetolactate decarboxylase	alac__S_c + h_c --> actn__R_c + co2_c	KPN_02059	4.1.1.5	None	C4H8O2 + CO2 = C5H7O4 + H	Butanoate Metabolism	Annotated by (KP342; Basys)_x000D_ In order to produce 2,3-butanediol (from alac-S to actn-R)_x000D_ PMID: 19075867_x000D_ _x000D_ Jade_x000D_ 20090219
ACLS	Acetolactate synthase	h_c + 2.0 pyr_c --> alac__S_c + co2_c	(KPN_04073 and KPN_04074) or (KPN_04268 and KPN_04267) or (KPN_00082 and KPN_00083)	4.1.3.18	None	C5H7O4 + CO2 = H + C3H3O3	Valine, Leucine, and Isoleucine Metabolism
ACLS_a	Acetolactate synthase	h_c + pyr_c + thmpp_c --> co2_c + hethmpp_c		None	None	CO2 + C14H20N4O8P2S = H + C3H3O3 + C12H16N4O7P2S	Valine, Leucine, and Isoleucine Metabolism	GPR not clear_x000D_ KEGG pathway 290, KP should complete this pathway (12077455)_x000D_ _x000D_ Jade_x000D_ 20090302_x000D_
ACMAMUT	UDP-N-acetyl-D-mannosaminuronic acid transferase	uacmamu_c + unaga_c --> h_c + udp_c + unagamu_c	KPN_04295	None	None	C17H22N3O18P2 + C63H103NO12P2 = H + C9H11N2O12P2 + C71H113N2O18P2	Cell Envelope Biosynthesis
ACMANAptspp	N-acetyl-D-mannosamine transport via PTS (periplasm)	acmana_p + pep_c --> acmanap_c + pyr_c	KPN_02335 and KPN_02763 and KPN_02334 and KPN_02333 and KPN_02762	None	None	C8H14NO9P + C3H3O3 = C8H15NO6 + C3H2O6P	Tranpsort, Inner Membrane
ACMANAtex	N-acetyl-D-mannosamine transport via diffusion (extracellular to periplasm)	acmana_e <-- acmana_p	KPN_00282 or KPN_02636 or KPN_02430 or KPN_00956 or KPN_01445	None	None	C8H15NO6 = C8H15NO6	Transport, Outer Membrane Porin
ACMUMptspp	N-acetylmuramate transport via PEP:Pyr PTS (periplasm)	acmum_p + pep_c --> acmum6p_c + pyr_c	KPN_02764 and KPN_02763 and KPN_04044 and KPN_02762	None	None	C11H17NO11P + C3H3O3 = C11H18NO8 + C3H2O6P	Tranpsort, Inner Membrane
ACMUMtex	N-acetylmuramate transport via diffusion (extracellular to periplasm)	acmum_e --> acmum_p	KPN_00282 or KPN_02636 or KPN_02430 or KPN_00956 or KPN_01445	None	None	C11H18NO8 = C11H18NO8	Transport, Outer Membrane Porin
ACOAD1f	Acyl-CoA dehydrogenase (butanoyl-CoA)	btcoa_c + fad_c <=> b2coa_c + fadh2_c	KPN_00235	1.3.99.2	None	C25H36N7O17P3S + C27H33N9O15P2 = C25H38N7O17P3S + C27H31N9O15P2	Membrane Lipid Metabolism
ACOAD2f	Acyl-CoA dehydrogenase (hexanoyl-CoA)	fad_c + hxcoa_c <=> fadh2_c + hx2coa_c	KPN_00235	1.3.99.3	None	C27H31N9O15P2 + C27H42N7O17P3S = C27H33N9O15P2 + C27H40N7O17P3S	Membrane Lipid Metabolism
ACOAD3f	Acyl-CoA dehydrogenase (octanoyl-CoA)	fad_c + occoa_c <=> fadh2_c + oc2coa_c	KPN_00235	1.3.99.3	None	C27H31N9O15P2 + C29H46N7O17P3S = C27H33N9O15P2 + C29H44N7O17P3S	Membrane Lipid Metabolism
ACOAD4f	Acyl-CoA dehydrogenase (decanoyl-CoA)	dcacoa_c + fad_c <=> dc2coa_c + fadh2_c	KPN_00235	1.3.99.3	None	C31H48N7O17P3S + C27H33N9O15P2 = C31H50N7O17P3S + C27H31N9O15P2	Membrane Lipid Metabolism
ACOAD5f	Acyl-CoA dehydrogenase (dodecanoyl-CoA)	ddcacoa_c + fad_c <=> dd2coa_c + fadh2_c	KPN_00235	1.3.99.3	None	C33H52N7O17P3S + C27H33N9O15P2 = C33H54N7O17P3S + C27H31N9O15P2	Membrane Lipid Metabolism
ACOAD6f	Acyl-CoA dehydrogenase (tetradecanoyl-CoA)	fad_c + tdcoa_c <=> fadh2_c + td2coa_c	KPN_00235	1.3.99.3	None	C27H31N9O15P2 + C35H58N7O17P3S = C27H33N9O15P2 + C35H56N7O17P3S	Membrane Lipid Metabolism
ACOAD7f	Acyl-CoA dehydrogenase (hexadecanoyl-CoA)	fad_c + pmtcoa_c <=> fadh2_c + hdd2coa_c	KPN_00235	1.3.99.3	None	C27H31N9O15P2 + C37H62N7O17P3S = C27H33N9O15P2 + C37H60N7O17P3S	Membrane Lipid Metabolism
ACOAD8f	Acyl-CoA dehydrogenase (octadecanoyl-CoA)	fad_c + stcoa_c <=> fadh2_c + od2coa_c	KPN_00235	1.3.99.3	None	C27H31N9O15P2 + C39H66N7O17P3S = C27H33N9O15P2 + C39H64N7O17P3S	Membrane Lipid Metabolism
ACOATA	Acetyl-CoA ACP transacylase	ACP_c + accoa_c <=> acACP_c + coa_c	KPN_01092 and KPN_01089	2.3.1.38	None	C11H21N2O7PRS + C23H34N7O17P3S = C13H23N2O8PRS + C21H32N7O16P3S	Membrane Lipid Metabolism
ACODA	Acetylornithine deacetylase	acorn_c + h2o_c --> ac_c + orn_c	KPN_04246 or KPN_01464	3.5.1.16	None	C2H3O2 + C5H13N2O2 = C7H14N2O3 + H2O	Arginine and Proline Metabolism
ACOLIPAtex	Arabinose modified core oligosaccharide lipid A transport via vector (periplasm to extracellular)	acolipa_p --> acolipa_e		None	None	C181H314N3O103P4 = C181H314N3O103P4	Transport	Required for modeling. To make ULA4Ntppi, UDCPDPpp, UDPGD, etc. work_x000D_ _x000D_ Jade_x000D_ 20090319_x000D_
ACONIs	Aconitate isomerase (spontaneous)	acon_T_c <=> acon_C_c	KPN_SPONT	5.3.3.7	None	C6H3O6 = C6H3O6	None	Required for modeling. To make ACONMT work_x000D_ _x000D_ Jade_x000D_ 20090319_x000D_
ACONMT	Trans-aconitate methyltransferase	acon_T_c + amet_c --> aconm_c + ahcys_c	KPN_01646	None	None	C6H3O6 + C15H23N6O5S = C7H6O6 + C14H20N6O5S	Unassigned
ACONTa	Aconitase (half-reaction A, Citrate hydro-lyase)	cit_c <=> acon_C_c + h2o_c	KPN_00124 or KPN_01272	4.2.1.3	None	C6H3O6 + H2O = C6H5O7	Citric Acid Cycle
ACONTb	Aconitase (half-reaction B, Isocitrate hydro-lyase)	acon_C_c + h2o_c <=> icit_c	KPN_00124 or KPN_01272	4.2.1.3	None	C6H3O6 + H2O = C6H5O7	Citric Acid Cycle
ACOTA	Acetylornithine transaminase	acorn_c + akg_c <=> acg5sa_c + glu__L_c	KPN_03745 or KPN_01493 or KPN_01221	2.6.1.11	None	C7H10NO4 + C5H8NO4 = C7H14N2O3 + C5H4O5	Arginine and Proline Metabolism
ACPS1	Acyl-carrier protein synthase	apoACP_c + coa_c --> ACP_c + h_c + pap_c	KPN_02888	2.7.8.7	None	C11H21N2O7PRS + H + C10H11N5O10P2 = RHO + C21H32N7O16P3S	Cofactor and Prosthetic Group Biosynthesis
ACS	Acetyl-CoA synthetase	ac_c + atp_c + coa_c --> accoa_c + amp_c + ppi_c	KPN_04478	6.2.1.1	None	C23H34N7O17P3S + C10H12N5O7P + HO7P2 = C2H3O2 + C10H12N5O13P3 + C21H32N7O16P3S	Pyruvate Metabolism
ACSERtex	O-Acetyl-L-serine transport via diffusion (extracellular to periplasm)	acser_e <=> acser_p	KPN_00282 or KPN_02636 or KPN_02430 or KPN_00956 or KPN_01445	None	None	C5H9NO4 = C5H9NO4	Transport, Outer Membrane Porin
ACSERtpp	O-Acetyl-L-serine export via facilitated transport	acser_c --> acser_p	KPN_01622 or KPN_00233	None	None	C5H9NO4 = C5H9NO4	Tranpsort, Inner Membrane
ACt2rpp	Acetate reversible transport via proton symport (periplasm)	ac_p + h_p <=> ac_c + h_c		None	None	C2H3O2 + H = C2H3O2 + H	Transport	Required for modeling. In citrate fermentation, the product acetate (ac) should be transported out._x000D_ _x000D_ Jade_x000D_ 20090320
ACt4pp	Na+/Acetate symport (periplasm)	ac_p + na1_p --> ac_c + na1_c	KPN_04476	None	None	C2H3O2 + Na = C2H3O2 + Na	Tranpsort, Inner Membrane
ACTD	Acetoin dehydrogenase	actn__R_c + nad_c --> diact_c + h_c + nadh_c	KPN_02061	1.1.1.5	None	C4H6O2 + H + C21H27N7O14P2 = C4H8O2 + C21H26N7O14P2	Butanoate Metabolism	annotated by (KP342;KAAS;Basys)_x000D_ _x000D_ FCC & Jade_x000D_ 20090209
ACTDa	Acetoin dehydrogenase	actn__R_c + nadp_c --> diact_c + h_c + nadph_c	KPN_02061	1.1.1.5	None	C4H6O2 + H + C21H26N7O17P3 = C4H8O2 + C21H25N7O17P3	Butanoate Metabolism	annotated by (KP342;KAAS;Basys)_x000D_ _x000D_ FCC & Jade_x000D_ 20090209
ACtex	Acetate transport via diffusion (extracellular to periplasm)	ac_e <=> ac_p	KPN_00282 or KPN_02636 or KPN_02430 or KPN_00956 or KPN_01445	None	None	C2H3O2 = C2H3O2	Transport, Outer Membrane Porin
ADA	Adenosine deaminase	adn_c + h2o_c + h_c --> ins_c + nh4_c	KPN_01958	3.5.4.4	None	C10H12N4O5 + H4N = C10H13N5O4 + H + H2O	Nucleotide Salvage Pathway
ADCL	4-aminobenzoate synthase	4adcho_c --> 4abz_c + h_c + pyr_c	KPN_01094	None	None	C10H10NO5 = C7H6NO2 + H + C3H3O3	Cofactor and Prosthetic Group Biosynthesis
ADCPS1	Adenosylcobinamide-phosphate synthase	adcobhex_c + appl_c + atp_c --> adocbi_c + adp_c + h_c + pi_c	KPN_03199	None	None	C55H76CoN15O11 + C3H10NO + C10H12N5O13P3 = C58H84CoN16O11 + C10H12N5O10P2 + H + HO4P	Vitamin B12 Metabolism	annotated by (KP342;SLT2;MGH;KAAS;Basys)_x000D_ KEGG R07302_x000D_ _x000D_ FCC & Jade NHRI_x000D_ 20090212
ADCS	4-amino-4-deoxychorismate synthase	chor_c + gln__L_c --> 4adcho_c + glu__L_c	KPN_02328 and KPN_03746	None	None	C10H10NO5 + C5H8NO4 = C10H8O6 + C5H10N2O3	Cofactor and Prosthetic Group Biosynthesis
ADCYRS	Adenosylcobyric acid synthase (glutamine-hydrolysing)	adcobdam_c + 4.0 atp_c + 4.0 gln__L_c + 4.0 h2o_c --> adcobhex_c + 4.0 adp_c + 4.0 glu__L_c + 4.0 h_c + 4.0 pi_c	KPN_03184	None	None	C55H68CoN11O15 + C10H12N5O13P3 + C5H10N2O3 + H2O = C55H76CoN15O11 + C10H12N5O10P2 + C5H8NO4 + H + HO4P	Vitamin B12 Metabolism	annotated by (KP342;SLT2;MGH;KAAS;Basys)_x000D_ KEGG R05225_x000D_ _x000D_ FCC & Jade NHRI_x000D_ 20090212
ADD	Adenine deaminase	ade_c + h2o_c + h_c --> hxan_c + nh4_c	KPN_02554	3.5.4.2	None	C5H4N4O + H4N = C5H5N5 + H + H2O	Purine Metabolism	annotated by KPN_02554(KP342;MGH;Basys)_x000D_ Adenine + H2O <=> Hypoxanthine + NH3 (R01244)_x000D_ _x000D_ Jade_x000D_ 20090210
ADEt2rpp	Adenine transport via proton symport (reversible) (periplasm)	ade_p + h_p <=> ade_c + h_c	KPN_04013	None	None	C5H5N5 + H = C5H5N5 + H	Transport, Inner Membrane
ADEtex	Adenine transport via diffusion (extracellular to periplasm)	ade_e <=> ade_p	KPN_00282 or KPN_02636 or KPN_02430 or KPN_00956 or KPN_01445	None	None	C5H5N5 = C5H5N5	Transport, Outer Membrane Porin
ADK1	Adenylate kinase	amp_c + atp_c <=> 2.0 adp_c	KPN_00456	2.7.4.3	None	C10H12N5O10P2 = C10H12N5O7P + C10H12N5O13P3	Nucleotide Salvage Pathway
ADK3	Adentylate kinase (GTP)	amp_c + gtp_c <=> adp_c + gdp_c	KPN_00456	None	None	C10H12N5O10P2 + C10H12N5O11P2 = C10H12N5O7P + C10H12N5O14P3	Nucleotide Salvage Pathway
ADK4	Adentylate kinase (ITP)	amp_c + itp_c <=> adp_c + idp_c	KPN_00456	None	None	C10H12N5O10P2 + C10H11N4O11P2 = C10H12N5O7P + C10H11N4O14P3	Nucleotide Salvage Pathway
ADMDC	Adenosylmethionine decarboxylase	amet_c + h_c --> ametam_c + co2_c	KPN_00126	4.1.1.50	None	C14H24N6O3S + CO2 = C15H23N6O5S + H	Arginine and Proline Metabolism
ADNCYC	Adenylate cyclase	atp_c --> camp_c + ppi_c	KPN_04305	4.6.1.1	None	C10H11N5O6P + HO7P2 = C10H12N5O13P3	Nucleotide Salvage Pathway
ADNK1	Adenosine kinase	adn_c + atp_c --> adp_c + amp_c + h_c	KPN_00456	2.7.1.20	None	C10H12N5O10P2 + C10H12N5O7P + H = C10H13N5O4 + C10H12N5O13P3	Nucleotide Salvage Pathway
ADNt2pp	Adenosine transport in via proton symport (periplasm)	adn_p + h_p --> adn_c + h_c	KPN_03396 or KPN_02744	None	None	C10H13N5O4 + H = C10H13N5O4 + H	Tranpsort, Inner Membrane
ADNtex	Adenosine transport via diffusion (extracellular to periplasm)	adn_e <=> adn_p	KPN_00363	None	None	C10H13N5O4 = C10H13N5O4	Transport, Outer Membrane
ADNUC	Adenosine hydrolase	adn_c + h2o_c --> ade_c + rib__D_c	KPN_00025	3.2.2.8	None	C10H13N5O4 + H2O = C5H5N5 + C5H10O5	Alternate Carbon Metabolism
ADOCBIK	Adenosyl cobinamide kinase	adocbi_c + atp_c --> adocbip_c + adp_c + h_c	KPN_03183	None	None	C58H83CoN16O14P + C10H12N5O10P2 + H = C58H84CoN16O11 + C10H12N5O13P3	Cofactor and Prosthetic Group Biosynthesis
ADOCBLabcpp	Adenosylcobalamin transport via ABC system (periplasm)	adocbl_p + atp_c + h2o_c --> adocbl_c + adp_c + h_c + pi_c	KPN_00173 and KPN_02169 and KPN_02166	None	None	C72H100CoN18O17P + C10H12N5O10P2 + H + HO4P = C72H100CoN18O17P + C10H12N5O13P3 + H2O	Tranpsort, Inner Membrane
ADOCBLS	Adenosylcobalamin 5'-phosphate synthase	agdpcbi_c + rdmbzi_c --> adocbl_c + gmp_c + h_c	KPN_02464	None	None	C68H95CoN21O21P2 + C14H18N2O4 = C72H100CoN18O17P + C10H12N5O8P + H	Cofactor and Prosthetic Group Biosynthesis
ADOCBLtonex	Adenosylcobalimin transport via ton system (extermal)	adocbl_e + h_p --> adocbl_p + h_c	KPN_04255 and KPN_03426 and KPN_02186 and KPN_03425
ADPRDP	ADPribose diphosphatase	adprib_c + h2o_c --> amp_c + 2.0 h_c + r5p_c	KPN_03768	3.6.1.13	None	C10H12N5O7P + H + C5H9O8P = C15H21N5O14P2 + H2O	Nucleotide Salvage Pathway
ADPT	Adenine phosphoribosyltransferase	ade_c + prpp_c --> amp_c + ppi_c	KPN_00451	2.4.2.7	None	C10H12N5O7P + HO7P2 = C5H5N5 + C5H8O14P3	Nucleotide Salvage Pathway
ADSK	Adenylyl-sulfate kinase	aps_c + atp_c --> adp_c + h_c + paps_c	KPN_03112	2.7.1.25	None	C10H12N5O10P2 + H + C10H11N5O13P2S = C10H12N5O10PS + C10H12N5O13P3	Cysteine Metabolism
ADSL1r	Adenylsuccinate lyase	dcamp_c <=> amp_c + fum_c	KPN_01139	4.3.2.2	None	C10H12N5O7P + C4H2O4 = C14H14N5O11P	Purine and Pyrimidine Biosynthesis
ADSL2r	Adenylosuccinate lyase	25aics_c <=> aicar_c + fum_c	KPN_01139	4.3.2.2	None	C13H15N4O12P = C9H13N4O8P + C4H2O4	Purine and Pyrimidine Biosynthesis
ADSS	Adenylosuccinate synthase	asp__L_c + gtp_c + imp_c --> dcamp_c + gdp_c + 2.0 h_c + pi_c	KPN_04576	6.3.4.4	None	C14H14N5O11P + C10H12N5O11P2 + H + HO4P = C4H6NO4 + C10H12N5O14P3 + C10H11N4O8P	Purine and Pyrimidine Biosynthesis
AGDC	N-acetylglucosamine-6-phosphate deacetylase	acgam6p_c + h2o_c --> ac_c + gam6p_c	KPN_00698	3.5.1.25	None	C2H3O2 + C6H13NO8P = C8H14NO9P + H2O	Alternate Carbon Metabolism
AGM3PA	N-Acetyl-D-glucosamine(anhydrous)N-Acetylmuramyl-tripeptide amidase	anhgm3p_c + h2o_c --> LalaDgluMdap_c + anhgm_c	KPN_00112	None	None	C15H25N4O8 + C19H29N2O12 = C34H52N6O19 + H2O	Murein Recycling
AGM3PApp	N-Acetyl-D-glucosamine(anhydrous)N-Acetylmuramyl-tripeptide amidase (periplasm)	anhgm3p_p + h2o_p --> LalaDgluMdap_p + anhgm_p	KPN_03225 or KPN_04567 or KPN_02778	None	None	C15H25N4O8 + C19H29N2O12 = C34H52N6O19 + H2O	Murein Recycling
AGM3PH	N-Acetyl-D-glucosamine(anhydrous)N-Acetylmuramyl-tripeptide beta -1,4-N-acetylglucosaminidase	anhgm3p_c + h2o_c --> acgam_c + anhm3p_c	KPN_01104	None	None	C34H52N6O19 + H2O = C8H15NO6 + C26H39N5O14	Murein Recycling
AGM3Pt2pp	GlcNAc-anhMurNAc tripeptide transport in via proton symport (periplasm)	anhgm3p_p + h_p --> anhgm3p_c + h_c	KPN_00395	None	None	C34H52N6O19 + H = C34H52N6O19 + H	Murein Recycling
AGM4PA	N-Acetyl-D-glucosamine(anhydrous)N-Acetylmuramyl-tetrapeptide amidase	anhgm4p_c + h2o_c --> LalaDgluMdapDala_c + anhgm_c	KPN_00112	None	None	C18H30N5O9 + C19H29N2O12 = C37H57N7O20 + H2O	Murein Recycling
AGM4PApp	N-Acetyl-D-glucosamine(anhydrous)N-Acetylmuramyl-tetrapeptide amidase (periplasm)	anhgm4p_p + h2o_p --> LalaDgluMdapDala_p + anhgm_p	KPN_02778 or KPN_03225 or KPN_04567	None	None	C18H30N5O9 + C19H29N2O12 = C37H57N7O20 + H2O	Murein Recycling
AGM4PCP	N-Acetyl-D-glucosamine(anhydrous)N-Acetylmuramyl-tetrapeptide L,D-carboxypeptidase	anhgm4p_c + h2o_c --> ala__D_c + anhgm3p_c	KPN_02306	None	None	C37H57N7O20 + H2O = C3H7NO2 + C34H52N6O19	Murein Recycling
AGM4PCPpp	N-Acetyl-D-glucosamine(anhydrous)N-Acetylmuramyl-tetrapeptide L,D-carboxypeptidase (periplasmic)	anhgm4p_p + h2o_p --> ala__D_p + anhgm3p_p		None	None	C37H57N7O20 + H2O = C3H7NO2 + C34H52N6O19	None	Required for modeling. To make ACGAMK, AGM3PA and AGM3PApp, etc. work._x000D_ _x000D_ Jade_x000D_ 20090319_x000D_
AGM4PH	N-Acetyl-D-glucosamine(anhydrous)N-Acetylmuramyl-tetrapeptide beta -1,4-N-acetylglucosaminidase	anhgm4p_c + h2o_c --> acgam_c + anhm4p_c	KPN_01104	None	None	C37H57N7O20 + H2O = C8H15NO6 + C29H44N6O15	Murein Recycling
AGM4Pt2pp	GlcNAc-anhMurNAc tetrapeptide transport in via proton symport (periplasm)	anhgm4p_p + h_p --> anhgm4p_c + h_c	KPN_00395	None	None	C37H57N7O20 + H = C37H57N7O20 + H	Murein Recycling
AGMH	N-Acetyl-D-glucosamine(anhydrous)N-Acetylmuramyl beta -1,4-N-acetylglucosaminidase	anhgm_c + h2o_c --> acgam_c + anhm_c	KPN_01104	None	None	C19H29N2O12 + H2O = C8H15NO6 + C11H16NO7	Murein Recycling
AGMHE	ADP-D-glycero-D-manno-heptose epimerase	adphep_DD_c --> adphep_LD_c	KPN_03963	5.1.3.20	None	C17H25N5O16P2 = C17H25N5O16P2	Lipopolysaccharide Biosynthesis / Recycling
AGMPTRCtpp	Agmatine/putrescine antiporter (periplasm)	agm_p + ptrc_c <=> agm_c + ptrc_p	KPN_00537
AGMT	Agmatinase	agm_c + h2o_c --> ptrc_c + urea_c	KPN_03373	3.5.3.11	None	C4H14N2 + CH4N2O = C5H16N4 + H2O	Arginine and Proline Metabolism
AGMt2pp	GlcNAc-anhMurNAc transport in via proton symport (periplasm)	anhgm_p + h_p --> anhgm_c + h_c	KPN_00395	None	None	C19H29N2O12 + H = C19H29N2O12 + H	Murein Recycling
AGMtex	Agmatine transport via diffusion (extracellular to periplasm)	agm_e <=> agm_p	KPN_00282 or KPN_02636 or KPN_02430 or KPN_00956 or KPN_01445	None	None	C5H16N4 = C5H16N4	Transport, Outer Membrane Porin
AGPAT120	1-tetradecanoyl-sn-glycerol 3-phosphate O-acyltransferase (n-C12:0)	1ddecg3p_c + ddcaACP_c --> ACP_c + pa120_c	KPN_03436	2.3.1.51	None	C11H21N2O7PRS + C27H51O8P1 = C15H29O7P1 + C23H43N2O8PRS	Glycerophospholipid Metabolism
AGPAT140	1-tetradecanoyl-sn-glycerol 3-phosphate O-acyltransferase (n-C14:0)	1tdecg3p_c + myrsACP_c --> ACP_c + pa140_c	KPN_03436	2.3.1.51	None	C11H21N2O7PRS + C31H59O8P1 = C17H33O7P1 + C25H47N2O8PRS	Glycerophospholipid Metabolism
AGPAT141	1-tetradec-7-enoyl-sn-glycerol 3-phosphate O-acyltransferase (n-C14:1)	1tdec7eg3p_c + tdeACP_c --> ACP_c + pa141_c	KPN_03436	2.3.1.51	None	C11H21N2O7PRS + C31H55O8P1 = C17H31O7P1 + C25H45N2O8PRS	Glycerophospholipid Metabolism
AGPAT160	1-hexadecanoyl-sn-glycerol 3-phosphate O-acyltransferase (n-C16:0)	1hdecg3p_c + palmACP_c --> ACP_c + pa160_c	KPN_03436	2.3.1.51	None	C11H21N2O7PRS + C35H67O8P1 = C19H37O7P1 + C27H51N2O8PRS	Glycerophospholipid Metabolism
AGPAT161	1-hexadec-7-enoyl-sn-glycerol 3-phosphate O-acyltransferase (n-C16:1)	1hdec9eg3p_c + hdeACP_c --> ACP_c + pa161_c	KPN_03436	2.3.1.51	None	C11H21N2O7PRS + C35H63O8P1 = C19H35O7P1 + C27H49N2O8PRS	Glycerophospholipid Metabolism
AGPAT180	1-octadecanoyl-sn-glycerol 3-phosphate O-acyltransferase (n-C18:0)	1odecg3p_c + ocdcaACP_c --> ACP_c + pa180_c	KPN_03436	2.3.1.51	None	C11H21N2O7PRS + C39H75O8P1 = C21H41O7P1 + C29H55N2O8PRS	Glycerophospholipid Metabolism
AGPAT181	1-octadec-7-enoyl-sn-glycerol 3-phosphate O-acyltransferase (n-C18:1)	1odec11eg3p_c + octeACP_c --> ACP_c + pa181_c	KPN_03436	2.3.1.51	None	C11H21N2O7PRS + C39H71O8P1 = C21H39O7P1 + C29H53N2O8PRS	Glycerophospholipid Metabolism
AGPR	N-acetyl-g-glutamyl-phosphate reductase	acg5sa_c + nadp_c + pi_c <=> acg5p_c + h_c + nadph_c	KPN_04247	1.2.1.38	None	C7H10NO4 + C21H25N7O17P3 + HO4P = C7H9NO8P + H + C21H26N7O17P3	Arginine and Proline Metabolism
AGt3	Silver transport out via proton antiport	ag_c + h_e --> ag_e + h_c	KPN_04738 and KPN_04736 and KPN_04737 and KPN_04739	None	None	Ag + H = Ag + H	Inorganic Ion Transport and Metabolism
AHCi	Adenosylhomocysteinase	ahcys_c + h2o_c <=> adn_c + hcys__L_c	KPN_02462
AHCYSNS	S-adenosylhomocysteine nucleosidase	ahcys_c + h2o_c --> ade_c + rhcys_c	KPN_00175	3.2.2.9	None	C14H20N6O5S + H2O = C5H5N5 + C9H17NO6S	Methionine Metabolism
AICART	Phosphoribosylaminoimidazolecarboxamide formyltransferase	10fthf_c + aicar_c <=> fprica_c + thf_c	KPN_04388	2.1.2.3	None	C10H13N4O9P + C19H21N7O6 = C20H21N7O7 + C9H13N4O8P	Purine and Pyrimidine Biosynthesis
AIRC2	Phosphoribosylaminoimidazole carboxylase	air_c + atp_c + hco3_c --> 5caiz_c + adp_c + h_c + pi_c	KPN_00477	None	None	C8H12N3O7P + C10H12N5O13P3 + CHO3 = C9H11N3O9P + C10H12N5O10P2 + H + HO4P	Purine and Pyrimidine Biosynthesis
AIRC3	Phosphoribosylaminoimidazole carboxylase (mutase rxn)	5aizc_c <=> 5caiz_c	KPN_00478	None	None	C9H11N3O9P = C9H11N3O9P	Purine and Pyrimidine Biosynthesis
AKGDH	2-Oxogluterate dehydrogenase	akg_c + coa_c + nad_c --> co2_c + nadh_c + succoa_c	KPN_00732 and KPN_00120 and KPN_00733	None	None	C5H4O5 + C21H32N7O16P3S + C21H26N7O14P2 = CO2 + C21H27N7O14P2 + C25H35N7O19P3S	Citric Acid Cycle
AKGt2rpp	2-oxoglutarate reversible transport via symport (periplasm)	akg_p + h_p <=> akg_c + h_c	KPN_02910	None	None	C5H4O5 + H = C5H4O5 + H	Tranpsort, Inner Membrane
AKGtex	Alpha-ketoglutarate transport via diffusion (extracellular to periplasm)	akg_e <-- akg_p	KPN_00282 or KPN_02636 or KPN_02430 or KPN_00956 or KPN_01445	None	None	C5H4O5 = C5H4O5	Transport, Outer Membrane Porin
ALAabcpp	L-alanine transport via ABC system (periplasm)	ala__L_p + atp_c + h2o_c --> adp_c + ala__L_c + h_c + pi_c	KPN_03819 and KPN_03816 and KPN_03817 and KPN_03822 and KPN_03818	None	None	C10H12N5O10P2 + C3H7NO2 + H + HO4P = C3H7NO2 + C10H12N5O13P3 + H2O	Tranpsort, Inner Membrane
ALAALAabcpp	D-alanyl-D-alanine (DalaDala) transport via ABC system (periplasm)	alaala_p + atp_c + h2o_c --> adp_c + alaala_c + h_c + pi_c	KPN_03896 and KPN_03895 and KPN_03899 and KPN_03898 and KPN_03897	None	None	C10H12N5O10P2 + C6H12N2O3 + H + HO4P = C6H12N2O3 + C10H12N5O13P3 + H2O	Tranpsort, Inner Membrane
ALAALAr	D-alanine-D-alanine ligase (reversible)	2.0 ala__D_c + atp_c <=> adp_c + alaala_c + h_c + pi_c	KPN_00096 or KPN_00323	6.3.2.4	None	C10H12N5O10P2 + C6H12N2O3 + H + HO4P = C3H7NO2 + C10H12N5O13P3	Cell Envelope Biosynthesis
ALAALAtex	D-alanyl-D-alanine (DalaDala) transport via diffusion (extracellular to periplasm)	alaala_e <=> alaala_p	KPN_00282 or KPN_02636 or KPN_02430 or KPN_00956 or KPN_01445	None	None	C6H12N2O3 = C6H12N2O3	Transport, Outer Membrane Porin
ALAGLUE	L-alanyl-gamma-glutamate epimerase	LalaDglu_c <=> LalaLglu_c	KPN_01308	None	None	C8H13N2O5 = C8H13N2O5	Murein Recycling
ALAR	Alanine racemase	ala__L_c <=> ala__D_c	KPN_04440 or KPN_02308	5.1.1.1	None	C3H7NO2 = C3H7NO2	Alanine and Aspartate Metabolism
ALAt2pp	L-alanine transport in via proton symport (periplasm)	ala__L_p + h_p --> ala__L_c + h_c	KPN_04601	None	None	C3H7NO2 + H = C3H7NO2 + H	Tranpsort, Inner Membrane
ALAt4pp	L-alanine transport in via sodium symport (periplasm)	ala__L_p + na1_p --> ala__L_c + na1_c	KPN_00007	None	None	C3H7NO2 + Na = C3H7NO2 + Na	Tranpsort, Inner Membrane
ALATA_D2	D-alanine transaminase	ala__D_c + pydx5p_c --> pyam5p_c + pyr_c	KPN_00903 and KPN_02876	None	None	C3H7NO2 + C8H8NO6P = C8H12N2O5P + C3H3O3	Cofactor and Prosthetic Group Biosynthesis
ALATA_L	L-alanine transaminase	akg_c + ala__L_c <=> glu__L_c + pyr_c		2.6.1.2	None	C5H4O5 + C3H7NO2 = C5H8NO4 + C3H3O3	Amino acid, ala	Added for modeling purpose._x000D_ Required for Ala-L sysnthesis_x000D_ _x000D_ FCC and Jade 20090311
ALATA_L2	Alanine transaminase	ala__L_c + pydx5p_c --> pyam5p_c + pyr_c	KPN_00903 and KPN_02876	None	None	C3H7NO2 + C8H8NO6P = C8H12N2O5P + C3H3O3	Cofactor and Prosthetic Group Biosynthesis
ALAtex	L-alanine transport via diffusion (extracellular to periplasm)	ala__L_e <=> ala__L_p	KPN_00282 or KPN_02636 or KPN_02430 or KPN_00956 or KPN_01445	None	None	C3H7NO2 = C3H7NO2	Transport, Outer Membrane Porin
ALATRS	Alanyl-tRNA synthetase	ala__L_c + atp_c + trnaala_c --> alatrna_c + amp_c + ppi_c	KPN_03029	6.1.1.7	None	C3H6NOR + C10H12N5O7P + HO7P2 = C3H7NO2 + C10H12N5O13P3 + R	tRNA charging
ALCD19	Alcohol dehydrogenase (glycerol)	glyald_c + h_c + nadh_c <=> glyc_c + nad_c	KPN_01952	1.1.1.1	None	C3H6O3 + H + C21H27N7O14P2 = C3H8O3 + C21H26N7O14P2	Alternate Carbon Metabolism
ALCD2x	Alcohol dehydrogenase (ethanol)	etoh_c + nad_c <=> acald_c + h_c + nadh_c	KPN_02199 or KPN_01853 or KPN_01952	1.1.1.1	None	C2H4O + H + C21H27N7O14P2 = C2H6O + C21H26N7O14P2	Pyruvate Metabolism
ALCD3ir	Alcohol dehydrogenase Propanal	h_c + nadh_c + ppal_c --> nad_c + ppoh_c	KPN_03217	None	None	C21H26N7O14P2 + C3H8O = H + C21H27N7O14P2 + C3H6O	Alternate Carbon Metabolism	based on PMID: 10498708 and homology to SLT2_x000D_ 20090619_x000D_ Jade
ALDD19xr	Aldehyde dehydrogenase (phenylacetaldehyde, NAD)	h2o_c + nad_c + pacald_c --> 2.0 h_c + nadh_c + pac_c	KPN_01455
ALDD2x	Aldehyde dehydrogenase (acetaldehyde, NAD)	acald_c + h2o_c + nad_c --> ac_c + 2.0 h_c + nadh_c	KPN_01018	1.2.1.3	None	C2H3O2 + H + C21H27N7O14P2 = C2H4O + H2O + C21H26N7O14P2	Alternate Carbon Metabolism
ALDD2y	Aldehyde dehydrogenase (acetaldehyde, NADP)	acald_c + h2o_c + nadp_c --> ac_c + 2.0 h_c + nadph_c	KPN_02991	1.2.1.4	None	C2H3O2 + H + C21H26N7O17P3 = C2H4O + H2O + C21H25N7O17P3	Alternate Carbon Metabolism
ALDD3y	Aldehyde dehydrogenase (propanal, NADP)	h2o_c + nadp_c + ppal_c --> 2.0 h_c + nadph_c + ppa_c	KPN_02991	None	None	H + C21H26N7O17P3 + C3H5O2 = H2O + C21H25N7O17P3 + C3H6O	Alternate Carbon Metabolism
ALLPI	Allose 6-phosphate isomerase	all6p_c <=> allul6p_c	KPN_01125	None	None	C6H11O9P = C6H11O9P	Alternate Carbon Metabolism
ALLTAMH	Allantoate amidohydrolase	alltt_c + 2.0 h2o_c + 2.0 h_c --> co2_c + 2.0 nh4_c + urdglyc_c	KPN_01761
ALLtex	Allose transport via diffusion (extracellular to periplasm)	all__D_e <=> all__D_p	KPN_00282 or KPN_02636 or KPN_02430 or KPN_00956 or KPN_01445	None	None	C6H12O6 = C6H12O6	Transport, Outer Membrane Porin
ALLTN	Allantoinase	alltn_c + h2o_c --> alltt_c + h_c	KPN_01787
ALLULPE	Allulose 6-phosphate epimerase	allul6p_c <=> f6p_c	KPN_01700	None	None	C6H11O9P = C6H11O9P	Alternate Carbon Metabolism
ALPATE160pp	Apolipoprotein N-acyltransferase (phosphatidylethanolamine, periplasm)	alpp_p + pe160_p --> 2agpe160_p + lpp_p	KPN_02134 and KPN_00682	None	None	C21H44NO7P1 + XC16H30O1 = X + C37H74N1O8P1	Unassigned
ALPATG160pp	Apolipoprotein N-acyltransferase (phosphatidylglycerol, periplasm)	alpp_p + pg160_p --> 2agpg160_p + lpp_p	KPN_02134 and KPN_00682	None	None	C22H44O9P1 + XC16H30O1 = X + C38H74O10P1	Unassigned
ALR2	Aldose reductase (methylglyoxal)	h_c + mthgxl_c + nadph_c --> acetol_c + nadp_c	KPN_01195 or KPN_02741 or KPN_00221 or KPN_03432	None	None	C3H6O2 + C21H25N7O17P3 = H + C3H4O2 + C21H26N7O17P3	Methylglyoxal Metabolism
ALR4x	Aldose reductase (acetol)	acetol_c + h_c + nadh_c --> 12ppd__R_c + nad_c	KPN_04241	None	None	C3H6O2 + H + C21H27N7O14P2 = C3H8O2 + C21H26N7O14P2	Glycerophospholipid Metabolism
ALTRH	Altronate hydrolase	altrn_c --> 2ddglcn_c + h2o_c	KPN_03519	4.2.1.7	None	C6H11O7 = C6H9O6 + H2O	Alternate Carbon Metabolism
AM3PA	Anhydrous-N-Acetylmuramyl-tripeptide amidase	anhm3p_c + h2o_c --> LalaDgluMdap_c + anhm_c	KPN_00112	None	None	C15H25N4O8 + C11H16NO7 = C26H39N5O14 + H2O	Murein Recycling
AM4PA	Anhydrous-N-Acetylmuramyl-tetrapeptide amidase	anhm4p_c + h2o_c --> LalaDgluMdapDala_c + anhm_c	KPN_00112	None	None	C18H30N5O9 + C11H16NO7 = C29H44N6O15 + H2O	Murein Recycling
AM4PCP	Anhydrous-N-Acetylmuramyl-tetrapeptide L,D-carboxypeptidase	anhm4p_c + h2o_c --> ala__D_c + anhm3p_c	KPN_02306	None	None	C29H44N6O15 + H2O = C3H7NO2 + C26H39N5O14	Murein Recycling
AMALT1	Amylomaltase (maltotriose)	malt_c + malttr_c --> glc__D_c + maltttr_c	KPN_03786	2.4.1.25	None	C12H22O11 + C18H32O16 = C6H12O6 + C24H42O21	Alternate Carbon Metabolism
AMALT2	Amylomaltase (maltotetraose)	malt_c + maltttr_c --> glc__D_c + maltpt_c	KPN_03786	2.4.1.25	None	C12H22O11 + C24H42O21 = C6H12O6 + C30H52O26	Alternate Carbon Metabolism
AMALT3	Amylomaltase (maltopentaose)	malt_c + maltpt_c --> glc__D_c + malthx_c	KPN_03786	2.4.1.25	None	C12H22O11 + C30H52O26 = C6H12O6 + C36H62O31	Alternate Carbon Metabolism
AMALT4	Amylomaltase (maltohexaose)	malt_c + malthx_c --> glc__D_c + malthp_c	KPN_03786	2.4.1.25	None	C12H22O11 + C36H62O31 = C6H12O6 + C42H72O36	Alternate Carbon Metabolism
AMANAPEr	N-acetylmannosamine 6-phosphate epimerase	acmanap_c <=> acgam6p_c	KPN_03626	None	None	C8H14NO9P = C8H14NO9P	Alternate Carbon Metabolism
AMAOTr	Adenosylmethionine-8-amino-7-oxononanoate transaminase	8aonn_c + amet_c <=> amob_c + dann_c	KPN_00799	2.6.1.62	None	C15H19N5O6S + C9H21N2O2 = C9H17NO3 + C15H23N6O5S	Cofactor and Prosthetic Group Biosynthesis
AMMQLT8	S-adenosylmethione:2-demthylmenaquinole methyltransferase (menaquinone 8)	2dmmql8_c + amet_c --> ahcys_c + h_c + mql8_c	KPN_04329	None	None	C14H20N6O5S + H + C51H74O2 = C50H72O2 + C15H23N6O5S	Cofactor and Prosthetic Group Biosynthesis
AMPMS2	4-amino-2-methyl-5-phosphomethylpyrimidine synthetase	air_c + h2o_c + nad_c --> 4ampm_c + 2.0 for_c + 3.0 h_c + nadh_c	KPN_04376	None	None	C6H8N3O4P + CH1O2 + H + C21H27N7O14P2 = C8H12N3O7P + H2O + C21H26N7O14P2	Cofactor and Prosthetic Group Biosynthesis
AMPN	AMP nucleosidase	amp_c + h2o_c --> ade_c + r5p_c	KPN_02445	3.2.2.4	None	C10H12N5O7P + H2O = C5H5N5 + C5H9O8P	Nucleotide Salvage Pathway
AMPTASECG	Alanyl aminopeptidase (cys-gly)	cgly_c + h2o_c --> cys__L_c + gly_c	KPN_04665 or KPN_02855 or KPN_00968 or KPN_02862	3.4.11.2	None	C3H7NO2S + C2H5NO2 = C5H10N2O3S + H2O	Cysteine Metabolism
AMPTASEPG	Aminopeptidase (pro-gly)	h2o_c + progly_c --> gly_c + pro__L_c	KPN_00968 or KPN_02855 or KPN_00249 or KPN_04665	3.4.11.2	None	C2H5NO2 + C5H9NO2 = H2O + C7H12N2O3	Arginine and Proline Metabolism
AMPtex	AMP transport via diffusion (extracellular to periplasm)	amp_e <=> amp_p	KPN_00282 or KPN_02636 or KPN_02430 or KPN_00956 or KPN_01445	None	None	C10H12N5O7P = C10H12N5O7P	Transport, Outer Membrane Porin
ANHGMtex	GlcNAc-anhMurNAc transport via diffusion (extracellular to periplasm)	anhgm_e <=> anhgm_p	KPN_00282 or KPN_02636 or KPN_02430 or KPN_00956 or KPN_01445	None	None	C19H29N2O12 = C19H29N2O12	Transport, Outer Membrane Porin
ANHMK	1,6-anhydrous-N-Acetylmuramate kinase	anhm_c + atp_c + h2o_c --> acmum6p_c + adp_c + h_c	KPN_01978	None	None	C11H16NO7 + C10H12N5O13P3 + H2O = C11H17NO11P + C10H12N5O10P2 + H	Murein Recycling
ANPRT	Anthranilate phosphoribosyltransferase	anth_c + prpp_c --> ppi_c + pran_c	KPN_01256	2.4.2.18	None	C7H6NO2 + C5H8O14P3 = HO7P2 + C12H13NO9P	Tyrosine, Tryptophan, and Phenylalanine Metabolism
ANS	Anthranilate synthase	chor_c + gln__L_c --> anth_c + glu__L_c + h_c + pyr_c	KPN_01256 and KPN_01257	4.1.3.27	None	C10H8O6 + C5H10N2O3 = C7H6NO2 + C5H8NO4 + H + C3H3O3	Tyrosine, Tryptophan, and Phenylalanine Metabolism
AOBUTDs	L-2-amino-3-oxobutanoate decarboxylation (spontaneous)	2aobut_c + h_c --> aact_c + co2_c	KPN_SPONT	None	None	C3H8NO + CO2 = C4H7NO3 + H	None	In order to fill the gap caused by aact, spontaneous reaction was added based on iAF1260_x000D_ _x000D_ Jade_x000D_ 20090313
AOXSr	8-amino-7-oxononanoate synthase	ala__L_c + h_c + pmcoa_c <=> 8aonn_c + co2_c + coa_c	KPN_00801	2.3.1.47	None	C3H7NO2 + H + C28H41N7O19P3S = C9H17NO3 + CO2 + C21H32N7O16P3S	Cofactor and Prosthetic Group Biosynthesis
AP4AH	Ap4A hydrolase	ap4a_c + h2o_c --> 2.0 adp_c + 2.0 h_c	KPN_00046	3.6.1.41	None	C10H12N5O10P2 + H = C20H24N10O19P4 + H2O	Nucleotide Salvage Pathway
AP5AH	Ap5A hydrolase	ap5a_c + h2o_c --> adp_c + atp_c + 2.0 h_c	KPN_00046	None	None	C10H12N5O10P2 + C10H12N5O13P3 + H = C20H24N10O22P5 + H2O	Nucleotide Salvage Pathway
APPLDHr	Aminopropanol dehydrogenase reversible	aact_c + h_c + nadh_c --> appl_c + nad_c
APRAUR	5-amino-6-(5-phosphoribosylamino)uracil reductase	5apru_c + h_c + nadph_c --> 5aprbu_c + nadp_c	KPN_00366	1.1.1.193	None	C9H13N4O9P + H + C21H26N7O17P3 = C9H15N4O9P + C21H25N7O17P3	Cofactor and Prosthetic Group Biosynthesis
APTNAT	5-aminopentanoate:2-oxoglutarate aminotransferase	5aptn_c + akg_c <=> glu__L_c + oxptn_c	KPN_00255
ARAI	L-arabinose isomerase	arab__L_c <=> rbl__L_c	KPN_00061	5.3.1.4	None	C5H10O5 = C5H10O5	Alternate Carbon Metabolism
ARAT	Methionine transaminase	4met2obut_c + glu__L_c --> akg_c + h_c + met__L_c	KPN_01365 or KPN_04441	None	None	C5H4O5 + H + C5H11NO2S = C5H8O3S + C5H8NO4	Methionine Metabolism	KPN_01365 annotated by (KP342;MGH;KAAS;Basys)_x000D_ _x000D_ ARAT based on KEGG R07396_x000D_ _x000D_ EC: 1.13.11.53_x000D_ _x000D_ PMID: 8227039/10074065_x000D_ _x000D_ FCC & Jade_x000D_ 20090213
ARBt2rpp	L-arabinose transport via proton symport (periplasm)	arab__L_p + h_p <=> arab__L_c + h_c	KPN_03264	None	None	C5H10O5 + H = C5H10O5 + H	Tranpsort, Inner Membrane
ARBt3ipp	L-arabinose transport via proton antiport (periplasm)	arab__L_c + h_p --> arab__L_p + h_c	KPN_01628	None	None	C5H10O5 + H = C5H10O5 + H	Tranpsort, Inner Membrane
ARBtex	L-arabinose transport via diffusion (extracellular to periplasm)	arab__L_e <=> arab__L_p	KPN_00282 or KPN_02636 or KPN_02430 or KPN_00956 or KPN_01445	None	None	C5H10O5 = C5H10O5	Transport, Outer Membrane Porin
ARBTNabcpp	Aerobactin transport via ABC system (periplasm)	arbtn_fe3_p + atp_c + h2o_c --> adp_c + arbtn_fe3_c + h_c + pi_c	KPN_00166 and KPN_00167 and KPN_00168	None	None	C10H12N5O10P2 + C22H33FeN4O13 + H + HO4P = C22H33FeN4O13 + C10H12N5O13P3 + H2O	Tranpsort, Inner Membrane
ARD_1	Acireductone dioxygenase	dhmtp_c + o2_c --> 4met2obut_c + for_c + h_c
ARD1	Acireductone dioxygenase	dhmtp_c + o2_c --> co_c + for_c + h_c + mtpp_c	KPN_00643	None	None	C6H10O3S + O2 = CO + CH1O2 + H + C4H8O2S	Methionine Metabolism	based on PMID: 7852397 and 9880484_x000D_ AF102514-> BlastP -> KPN_00643_x000D_ _x000D_ Klebsiella pneumoniae catalyes aci-reductone to formate, co and methylthiopropionic acid._x000D_ _x000D_ 20090617_x000D_ Jade
ARGabcpp	L-arginine transport via ABC system (periplasm)	arg__L_p + atp_c + h2o_c --> adp_c + arg__L_c + h_c + pi_c	(KPN_02700 and KPN_02698 and KPN_02697 and KPN_02696) or (KPN_00897 and KPN_00893 and KPN_00896 and KPN_00894 and KPN_00895)	None	None	C10H12N5O10P2 + C6H15N4O2 + H + HO4P = C6H15N4O2 + C10H12N5O13P3 + H2O	Tranpsort, Inner Membrane
ARGDCpp	Arginine decarboxylase	arg__L_p + h_p --> agm_p + co2_p	KPN_03374	4.1.1.19	None	C5H16N4 + CO2 = C6H15N4O2 + H	Arginine and Proline Metabolism
ARGORNt7pp	Arginine/ornithine antiporter (periplasm)	arg__L_p + orn_c <=> arg__L_c + orn_p	KPN_01524	None	None	C6H15N4O2 + C5H13N2O2 = C6H15N4O2 + C5H13N2O2	Tranpsort, Inner Membrane
ARGSL	Argininosuccinate lyase	argsuc_c <=> arg__L_c + fum_c	KPN_03580 or KPN_04249	4.3.2.1	None	C10H17N4O6 = C6H15N4O2 + C4H2O4	Arginine and Proline Metabolism
ARGSS	Argininosuccinate synthase	asp__L_c + atp_c + citr__L_c --> amp_c + argsuc_c + h_c + ppi_c	KPN_03580 or KPN_04249	6.3.4.5	None	C10H12N5O7P + C10H17N4O6 + H + HO7P2 = C4H6NO4 + C10H12N5O13P3 + C6H13N3O3	Arginine and Proline Metabolism
ARGt3pp	L-arginine transport out via proton antiport (cytoplasm to periplasm)	arg__L_c + h_p --> arg__L_p + h_c	KPN_03352	None	None	C6H15N4O2 + H = C6H15N4O2 + H	Tranpsort, Inner Membrane
ARGtex	L-arginine transport via diffusion (extracellular to periplasm)	arg__L_e <=> arg__L_p	KPN_00282 or KPN_02636 or KPN_02430 or KPN_00956 or KPN_01445	None	None	C6H15N4O2 = C6H15N4O2	Transport, Outer Membrane Porin
ARGTRS	Arginyl-tRNA synthetase	arg__L_c + atp_c + trnaarg_c --> amp_c + argtrna_c + ppi_c	KPN_02388	6.1.1.19	None	C10H12N5O7P + C6H14N4OR + HO7P2 = C6H15N4O2 + C10H12N5O13P3 + R	tRNA charging
ASAD	Aspartate-semialdehyde dehydrogenase	aspsa_c + nadp_c + pi_c <=> 4pasp_c + h_c + nadph_c	KPN_03799	1.2.1.11	None	C4H6NO7P + H + C21H26N7O17P3 = C4H7NO3 + C21H25N7O17P3 + HO4P	Threonine and Lysine Metabolism
ASCBPL	L-ascorbate 6-phosphate lactonase	ascb6p_c + h2o_c --> 3dhgulnp_c + h_c	KPN_04585	None	None	C6H7O9P + H2O = C6H8O10P + H	Alternate Carbon Metabolism
ASCBptspp	L-ascorbate transport via PEP:Pyr PTS (periplasm)	ascb__L_p + pep_c --> ascb6p_c + pyr_c	KPN_04588 and KPN_04586 and KPN_04587 and KPN_02763 and KPN_02762	None	None	C6H7O9P + C3H3O3 = C6H8O6 + C3H2O6P	Tranpsort, Inner Membrane
ASCBtex	L-ascorbate transport via diffusion (extracellular to periplasm)	ascb__L_e <=> ascb__L_p	KPN_00282 or KPN_02636 or KPN_02430 or KPN_00956 or KPN_01445	None	None	C6H8O6 = C6H8O6	Transport, Outer Membrane Porin
ASNN	L-asparaginase	asn__L_c + h2o_c --> asp__L_c + nh4_c	KPN_01203 or KPN_00861	3.5.1.1	None	C4H6NO4 + H4N = C4H8N2O3 + H2O	Alanine and Aspartate Metabolism	_x000D_ Based on homology match to E. coli genes and iAF1260. Matching done by Taiwan group._x000D_ _x000D_ Matching Ecoli gene: b1767 or b0828_x000D_ _x000D_ Pep
ASNNpp	L-asparaginase	asn__L_p + h2o_p --> asp__L_p + nh4_p	KPN_01165	3.5.1.1	None	C4H6NO4 + H4N = C4H8N2O3 + H2O	Alanine and Aspartate Metabolism
ASNS1	Asparagine synthase (glutamine-hydrolysing)	asp__L_c + atp_c + gln__L_c + h2o_c --> amp_c + asn__L_c + glu__L_c + h_c + ppi_c	KPN_00695	6.3.5.4	None	C10H12N5O7P + C4H8N2O3 + C5H8NO4 + H + HO7P2 = C4H6NO4 + C10H12N5O13P3 + C5H10N2O3 + H2O	Alanine and Aspartate Metabolism
ASNS2	Asparagine synthetase	asp__L_c + atp_c + nh4_c --> amp_c + asn__L_c + h_c + ppi_c	KPN_04149	6.3.1.1	None	C10H12N5O7P + C4H8N2O3 + H + HO7P2 = C4H6NO4 + C10H12N5O13P3 + H4N	Alanine and Aspartate Metabolism
ASNt2rpp	L-asparagine reversible transport via proton symport (periplasm)	asn__L_p + h_p <=> asn__L_c + h_c	KPN_01906	None	None	C4H8N2O3 + H = C4H8N2O3 + H	Tranpsort, Inner Membrane
ASNtex	L-asparagine transport via diffusion (extracellular to periplasm)	asn__L_e <=> asn__L_p	KPN_00282 or KPN_02636 or KPN_02430 or KPN_00956 or KPN_01445	None	None	C4H8N2O3 = C4H8N2O3	Transport, Outer Membrane Porin
ASNTRS	Asparaginyl-tRNA synthetase	asn__L_c + atp_c + trnaasn_c --> amp_c + asntrna_c + ppi_c	KPN_00961	6.1.1.22	None	C10H12N5O7P + C14H24N2O12PR2 + HO7P2 = C4H8N2O3 + C10H12N5O13P3 + C10H17O10PR2	tRNA charging
ASO3t8pp	Arsenite efflux via ATP hydrolysis (periplasm)	aso3_c + atp_c + h2o_c --> adp_c + aso3_p + h_c + pi_c	KPN_03304	None	None	AsO3 + C10H12N5O13P3 + H2O = C10H12N5O10P2 + AsO3 + H + HO4P	Tranpsort, Inner Membrane
ASO3tex	Arsenite transport via diffusion (extracellular to periplasm)	aso3_e <=> aso3_p	KPN_00282 or KPN_02636 or KPN_02430 or KPN_00956 or KPN_01445	None	None	AsO3 = AsO3	Transport, Outer Membrane Porin
ASP1DC	Aspartate 1-decarboxylase	asp__L_c + h_c --> ala_B_c + co2_c	KPN_00139	4.1.1.11	None	C3H7NO2 + CO2 = C4H6NO4 + H	Cofactor and Prosthetic Group Biosynthesis
ASPabcpp	L-aspartate transport via ABC system (periplasm)	asp__L_p + atp_c + h2o_c --> adp_c + asp__L_c + h_c + pi_c	KPN_00678 and KPN_00680 and KPN_00679 and KPN_00681	None	None	C10H12N5O10P2 + C4H6NO4 + H + HO4P = C4H6NO4 + C10H12N5O13P3 + H2O	Tranpsort, Inner Membrane
ASPCT	Aspartate carbamoyltransferase	asp__L_c + cbp_c --> cbasp_c + h_c + pi_c	KPN_04657 and KPN_04656	2.1.3.2	None	C4H6NO4 + CH2NO5P = C5H6N2O5 + H + HO4P	Purine and Pyrimidine Biosynthesis
ASPK	Aspartate kinase	asp__L_c + atp_c <=> 4pasp_c + adp_c	KPN_04412 or KPN_00002 or KPN_04234	2.7.2.4	None	C4H6NO4 + C10H12N5O13P3 = C4H6NO7P + C10H12N5O10P2	Threonine and Lysine Metabolism
ASPO3	L-aspartate oxidase	asp__L_c + q8_c --> h_c + iasp_c + q8h2_c	KPN_02899	None	None	C4H6NO4 + C49H74O4 = H + C4H3NO4 + C49H76O4	Cofactor and Prosthetic Group Biosynthesis
ASPO4	L-aspartate oxidase	asp__L_c + mqn8_c --> h_c + iasp_c + mql8_c	KPN_02899	None	None	C4H6NO4 + C51H72O2 = H + C4H3NO4 + C51H74O2	Cofactor and Prosthetic Group Biosynthesis
ASPO5	L-aspartate oxidase	asp__L_c + fum_c --> h_c + iasp_c + succ_c	KPN_02899	None	None	C4H6NO4 + C4H2O4 = H + C4H3NO4 + C4H4O4	Cofactor and Prosthetic Group Biosynthesis
ASPO6	L-aspartate oxidase	asp__L_c + o2_c --> h2o2_c + h_c + iasp_c	KPN_02899	None	None	C4H6NO4 + O2 = H + H2O2 + C4H3NO4	Cofactor and Prosthetic Group Biosynthesis
ASPT	L-aspartase	asp__L_c --> fum_c + nh4_c	KPN_04529	4.3.1.1	None	C4H2O4 + H4N = C4H6NO4	Alanine and Aspartate Metabolism
ASPt2_2pp	Aspartate transport via proton symport (2 H) (periplasm)	asp__L_p + 2.0 h_p --> asp__L_c + 2.0 h_c	KPN_03878	None	None	C4H6NO4 + H = C4H6NO4 + H	Tranpsort, Inner Membrane
ASPt2_3pp	L-asparate transport via proton symport (3 H) (periplasm)	asp__L_p + 3.0 h_p --> asp__L_c + 3.0 h_c	KPN_04528 or KPN_04367	None	None	C4H6NO4 + H = C4H6NO4 + H	Tranpsort, Inner Membrane
ASPt2pp	L-aspartate transport in via proton symport (periplasm)	asp__L_p + h_p --> asp__L_c + h_c	KPN_04480	None	None	C4H6NO4 + H = C4H6NO4 + H	Tranpsort, Inner Membrane
ASPTA	Aspartate transaminase	akg_c + asp__L_c <=> glu__L_c + oaa_c	KPN_00645 or KPN_00955	2.6.1.1	None	C5H4O5 + C4H6NO4 = C5H8NO4 + C4H2O5	Alanine and Aspartate Metabolism
ASPtex	L-aspartate transport via diffusion (extracellular to periplasm)	asp__L_e <=> asp__L_p	KPN_00282 or KPN_02636 or KPN_02430 or KPN_00956 or KPN_01445	None	None	C4H6NO4 = C4H6NO4	Transport, Outer Membrane Porin
ASPTRS	Aspartyl-tRNA synthetase	asp__L_c + atp_c + trnaasp_c --> amp_c + asptrna_c + ppi_c	KPN_02380	6.1.1.12	None	C10H12N5O7P + C4H5NO3R + HO7P2 = C4H6NO4 + C10H12N5O13P3 + R	tRNA charging
AST	Arginine succinyltransferase	arg__L_c + succoa_c --> coa_c + h_c + sucarg_c	KPN_01222 or KPN_01494	2.3.1.109	None	C21H32N7O16P3S + H + C10H17N4O5 = C6H15N4O2 + C25H35N7O19P3S	Arginine and Proline Metabolism
ATHRDHr	L-allo-threonine dehydrogenase	athr__L_c + nadp_c <=> 2aobut_c + h_c + nadph_c	KPN_01590	None	None	C4H7NO3 + H + C21H26N7O17P3 = C4H9NO3 + C21H25N7O17P3	Threonine and Lysine Metabolism
ATPM	ATP maintenance requirement	atp_c + h2o_c --> adp_c + h_c + pi_c		None	None	C10H12N5O10P2 + H + HO4P = C10H12N5O13P3 + H2O	Unassigned	ATP maintenance requirment_x000D_ _x000D_ Jade_x000D_ 20090319
ATPPRT	ATP phosphoribosyltransferase	atp_c + prpp_c --> ppi_c + prbatp_c	KPN_02475	2.4.2.17	None	C10H12N5O13P3 + C5H8O14P3 = HO7P2 + C15H19N5O20P4	Histidine Metabolism
ATPS4rpp	ATP synthase (four protons for one ATP) (periplasm)	adp_c + 4.0 h_p + pi_c <=> atp_c + h2o_c + 3.0 h_c	(KPN_04141 and KPN_04137 and KPN_04144 and KPN_04139 and KPN_04143 and KPN_04138 and KPN_04142 and KPN_04140 and KPN_04136) or (KPN_04141 and KPN_04137 and KPN_04139 and KPN_04143 and KPN_04138 and KPN_04142 and KPN_04140 and KPN_04136)	3.6.3.14	None	C10H12N5O10P2 + H + HO4P = C10H12N5O13P3 + H + H2O	Oxidative Phosphorylation
BALAt2pp	Beta-alanine transport in via proton symport (periplasm)	ala_B_p + h_p --> ala_B_c + h_c	KPN_04601	None	None	C3H7NO2 + H = C3H7NO2 + H	Tranpsort, Inner Membrane
BALAtex	Beta-alanine transport via diffusion (extracellular to periplasm)	ala_B_e <=> ala_B_p	KPN_00282 or KPN_02636 or KPN_02430 or KPN_00956 or KPN_01445	None	None	C3H7NO2 = C3H7NO2	Transport, Outer Membrane Porin
BETALDHx	Betaine-aldehyde dehydrogenase	betald_c + h2o_c + nad_c --> glyb_c + 2.0 h_c + nadh_c	KPN_00585	1.2.1.8	None	C5H11NO2 + H + C21H27N7O14P2 = C5H12NO + H2O + C21H26N7O14P2	Unassigned
BETALDHy	Betaine-aldehyde dehydrogenase	betald_c + h2o_c + nadp_c --> glyb_c + 2.0 h_c + nadph_c	KPN_00585	1.2.1.8	None	C5H11NO2 + H + C21H26N7O17P3 = C5H12NO + H2O + C21H25N7O17P3	Unassigned
BGLK	Beta-glucoside kinase	atp_c + cellb_c + h2o_c --> adp_c + g6p_c + glc__D_c + h_c	KPN_02823	None	None	C10H12N5O10P2 + C6H11O9P + C6H12O6 + H = C10H12N5O13P3 + C12H22O11 + H2O	Starch and Sucrose Metabolism	Based on PMID: 5030625/12110692_x000D_ ATP-dependent b-glucoside kinase (Bglk) has been purified from cellobiose-grown cells of Klebsiella pneumoniae._x000D_ _x000D_ Jade_x000D_ 20090309
BIOMASS_	Biomass	0.007 adphep_LD_c + 0.621 ala__L_c + 0.306 arg__L_c + 0.204 asn__L_c + 0.31 asp__L_c + 71.785 atp_c + 0.0013 clpn160_p + 0.0004 clpn161_p + 0.0002 clpn181_p + 0.117 ctp_c + 0.078 cys__L_c + 0.017 datp_c + 0.022 dctp_c + 0.022 dgtp_c + 0.142 dtdprmn_c + 0.017 dttp_c + 0.011 gam6p_c + 0.251 gln__L_c + 0.304 glu__L_c + 0.539 gly_c + 0.124 gtp_c + 66.51913 h2o_c + 0.089 his__L_c + 0.199 ile__L_c + 0.…
BLUB	Cobalamin biosynthesis	fmnh2_c + h2o_c + o2_c --> dmbzid_c + doxopa_c + e4p_c + urea_c		None	None	C17H21N4O9P + H2O + O2 = C9H10N2 + C3H2O4 + C4H7O7P + CH4N2O	Vitamin B12 Metabolism	To synthesize 5,6-dimethylbenzimidazole (dmbzid) which is the lower ligand of vitamin B12 from fmnh2_x000D_ PMID: 17377583_x000D_ _x000D_ Jade_x000D_ 20090318
BPNT	3',5'-bisphosphate nucleotidase	h2o_c + pap_c --> amp_c + pi_c		3.1.3.7	None	C10H12N5O7P + HO4P = H2O + C10H11N5O10P2	None	Requried for modeling (to cousume pap)_x000D_ _x000D_ Jade_x000D_ 20090316
BSORx	Biotin sulfoxide reductase	btnso_c + h_c + nadh_c --> btn_c + h2o_c + nad_c	KPN_03909	None	None	C10H15N2O3S + H2O + C21H26N7O14P2 = C10H15N2O4S + H + C21H27N7O14P2	Cofactor and Prosthetic Group Biosynthesis
BSORy	Biotin sulfoxide reductase	btnso_c + h_c + nadph_c --> btn_c + h2o_c + nadp_c	KPN_03909	None	None	C10H15N2O3S + H2O + C21H25N7O17P3 = C10H15N2O4S + H + C21H26N7O17P3	Cofactor and Prosthetic Group Biosynthesis
BTDD_RR	R R butanediol dehydrogenase	btd_RR_c + nad_c <=> actn__R_c + h_c + nadh_c
BTDt_RR	R R butanediol transport	btd_RR_c <=> btd_RR_e
BTS4	Biotin synthase	amet_c + dtbt_c + s_c --> btn_c + dad_5_c + h_c + met__L_c	KPN_00800	2.8.1.6	None	C10H15N2O3S + C10H13N5O3 + H + C5H11NO2S = C15H23N6O5S + C10H17N2O3 + S	Cofactor and Prosthetic Group Biosynthesis
BUTCT	Acetyl-CoA:butyrate-CoA transferase	accoa_c + but_c --> ac_c + btcoa_c	KPN_02054 and KPN_01538	2.8.3.8	None	C23H34N7O17P3S + C4H7O2 = C2H3O2 + C25H38N7O17P3S	Alternate Carbon Metabolism
BUTSO3abcpp	Butanesulfonate transport via ABC system (periplasm)	atp_c + butso3_p + h2o_c --> adp_c + butso3_c + h_c + pi_c	(KPN_00972 and KPN_00970 and KPN_00969) or (KPN_00311 and KPN_00312 and KPN_00313)	None	None	C10H12N5O10P2 + C4H9O3S + H + HO4P = C10H12N5O13P3 + C4H9O3S + H2O	Tranpsort, Inner Membrane
BUTSO3tex	Butanesulfonate transport via diffusion (extracellular to periplasm)	butso3_e <=> butso3_p	KPN_00282 or KPN_02636 or KPN_02430 or KPN_00956 or KPN_01445	None	None	C4H9O3S = C4H9O3S	Transport, Outer Membrane Porin
BUTtex	Butyrate transport via diffusion (extracellular to periplasm)	but_e <=> but_p	KPN_00282 or KPN_02636 or KPN_02430 or KPN_00956 or KPN_01445	None	None	C4H7O2 = C4H7O2	Transport, Outer Membrane Porin
BZ12DOX	Benzoate 1,2-dioxygenase	bz_c + h_c + nadh_c + o2_c --> bz12diol_c + nad_c	KPN_01870 and KPN_01872 and KPN_01871	1.14.12.10	None	C7H5O2 + H + C21H27N7O14P2 + O2 = C7H7O4 + C21H26N7O14P2	Benzoate degradation	Wen did experiment: MGH can grow in benzoate_x000D_ Reactions are used based on KEGG and PMID: 3680179_x000D_ _x000D_ R05621_x000D_ _x000D_ Jade_x000D_ 20090603
BZDIOLDH	1,2-dihydrodihydroxybenzoate dehydrogenase	bz12diol_c + nad_c --> catechol_c + co2_c + nadh_c	KPN_01869	1.3.1.25	None	C6H6O2 + CO2 + C21H27N7O14P2 = C7H7O4 + C21H26N7O14P2	Benzoate degradation	Wen did experiment: MGH can grow in benzoate_x000D_ Reactions are used based on KEGG and PMID: 3680179_x000D_ R00813_x000D_ _x000D_ Jade_x000D_ 20090603_x000D_
BZt	Benzoate transport (diffusion)	bz_e <=> bz_c	KPN_SPONT	None	None	C7H5O2 = C7H5O2	Tranport	Wen did experiment: MGH can grow in benzoate_x000D_ _x000D_ Jade_x000D_ 20090603
CA2t3pp	Calcium (Ca+2) transport out via proton antiport (periplasm)	ca2_c + h_p --> ca2_p + h_c	KPN_02229	None	None	Ca + H = Ca + H	Inorganic Ion Transport and Metabolism
CA2tex	Calcium (Ca+2) transport via diffusion (extracellular to periplasm)	ca2_e <=> ca2_p	KPN_00282 or KPN_02636 or KPN_02430 or KPN_00956 or KPN_01445	None	None	Ca = Ca	Transport, Outer Membrane Porin
CADVtpp	Lysine/Cadaverine antiporter (periplasm)	15dap_c + h_p + lys__L_p --> 15dap_p + h_c + lys__L_c	KPN_00499	None	None	C5H16N2 + H + C6H15N2O2 = C5H16N2 + H + C6H15N2O2	Tranpsort, Inner Membrane
CAT	Catalase	2.0 h2o2_c --> 2.0 h2o_c + o2_c	KPN_01236 or KPN_01819	1.11.1.6	None	H2O + O2 = H2O2	Unassigned
CAt6pp	Calcium / sodium antiporter (1:1)	ca2_c + na1_p <=> ca2_p + na1_c	KPN_03606	None	None	Ca + Na = Ca + Na	Inorganic Ion Transport and Metabolism
CATDOX	Catechol 1,2-dioxygenase;	catechol_c + o2_c --> ccmuac_c + 2.0 h_c	KPN_01873	1.13.11.1	None	C6H4O4 + H = C6H6O2 + O2	Benzoate degradation	Wen did experiment: MGH can grow in benzoate_x000D_ Reactions are used based on KEGG and PMID: 3680179_x000D_ R00817_x000D_ _x000D_ Jade_x000D_ 20090603_x000D_
CBIAT	Cobinamide adenyltransferase	atp_c + cbi_c + h_c <=> adocbi_c + pppi_c	KPN_01266	2.5.1.17	None	C10H12N5O13P3 + C48H72CoN11O8 + H = C58H84CoN16O11 + HO10P3	Cofactor and Prosthetic Group Biosynthesis
CBItonex	Cobinamide transport via ton system (extermal)	cbi_e + h_p --> cbi_p + h_c	KPN_04255 and KPN_03426 and KPN_02186 and KPN_03425
CBIuabcpp	Cobinamide transport via ABC system (uptake, periplasm)	atp_c + cbi_p + h2o_c --> adp_c + cbi_c + h_c + pi_c	KPN_00173 and KPN_02169 and KPN_02166	None	None	C10H12N5O10P2 + C48H72CoN11O8 + H + HO4P = C10H12N5O13P3 + C48H72CoN11O8 + H2O	Tranpsort, Inner Membrane
CBL1abcpp	Cob(1)alamin transport via ABC system (periplasm)	atp_c + cbl1_p + h2o_c --> adp_c + cbl1_c + h_c + pi_c	KPN_00173 and KPN_02169 and KPN_02166	None	None	C10H12N5O10P2 + C62H88CoN13O14P + H + HO4P = C10H12N5O13P3 + C62H88CoN13O14P + H2O	Tranpsort, Inner Membrane
CBL1tonex	Cob(1)alamin transport via ton system (extermal)	cbl1_e + h_p --> cbl1_p + h_c	KPN_04255 and KPN_03426 and KPN_02186 and KPN_03425
CBLAT	Cob(I)alamin adenosyltransferase	atp_c + cbl1_c + h_c <=> adocbl_c + pppi_c	KPN_01266	2.5.1.17	None	C10H12N5O13P3 + C62H88CoN13O14P + H = C72H100CoN18O17P + HO10P3	Cofactor and Prosthetic Group Biosynthesis
CBPS	Carbamoyl-phosphate synthase (glutamine-hydrolysing)	2.0 atp_c + gln__L_c + h2o_c + hco3_c --> 2.0 adp_c + cbp_c + glu__L_c + 2.0 h_c + pi_c	KPN_00040 or KPN_00041	6.3.5.5	None	C10H12N5O10P2 + CH2NO5P + C5H8NO4 + H + HO4P = C10H12N5O13P3 + C5H10N2O3 + H2O + CHO3	Arginine and Proline Metabolism
CD2abcpp	Cadmium (Cd+2) ABC transporter (periplasm)	atp_c + cd2_c + h2o_c --> adp_c + cd2_p + h_c + pi_c	KPN_03835	None	None	C10H12N5O10P2 + Cd + H + HO4P = C10H12N5O13P3 + Cd + H2O	Inorganic Ion Transport and Metabolism
CD2t3pp	Cadmium (Cd+2) transport out via proton antiport (periplasm)	cd2_c + h_p --> cd2_p + h_c	KPN_00756 or KPN_04222	None	None	Cd + H = Cd + H	Inorganic Ion Transport and Metabolism
CD2tex	Cadmium (Cd+2) transport via diffusion (extracellular to periplasm)	cd2_e <=> cd2_p	KPN_00282 or KPN_02636 or KPN_02430 or KPN_00956 or KPN_01445	None	None	Cd = Cd	Transport, Outer Membrane Porin
CD2tpp	Cadmium (+2) transport in via permease (no H+)	cd2_p --> cd2_c	KPN_03453	None	None	Cd = Cd	Inorganic Ion Transport and Metabolism
CDAPPA120	CDP-Diacylglycerol pyrophostatase (n-C12:0)	cdpdddecg_c + h2o_c --> cmp_c + 2.0 h_c + pa120_c	KPN_04007	3.6.1.26	None	C36H63N3O15P2 + H2O = C9H12N3O8P + H + C27H51O8P1	Glycerophospholipid Metabolism
CDAPPA140	CDP-Diacylglycerol pyrophostatase (n-C14:0)	cdpdtdecg_c + h2o_c --> cmp_c + 2.0 h_c + pa140_c	KPN_04007	3.6.1.26	None	C40H71N3O15P2 + H2O = C9H12N3O8P + H + C31H59O8P1	Glycerophospholipid Metabolism
CDAPPA141	CDP-Diacylglycerol pyrophostatase (n-C14:1)	cdpdtdec7eg_c + h2o_c --> cmp_c + 2.0 h_c + pa141_c	KPN_04007	3.6.1.26	None	C40H67N3O15P2 + H2O = C9H12N3O8P + H + C31H55O8P1	Glycerophospholipid Metabolism
CDAPPA160	CDP-Diacylglycerol pyrophostatase (n-C16:0)	cdpdhdecg_c + h2o_c --> cmp_c + 2.0 h_c + pa160_c	KPN_04007	3.6.1.26	None	C44H79N3O15P2 + H2O = C9H12N3O8P + H + C35H67O8P1	Glycerophospholipid Metabolism
CDAPPA161	CDP-Diacylglycerol pyrophostatase (n-C16:1)	cdpdhdec9eg_c + h2o_c --> cmp_c + 2.0 h_c + pa161_c	KPN_04007	3.6.1.26	None	C44H75N3O15P2 + H2O = C9H12N3O8P + H + C35H63O8P1	Glycerophospholipid Metabolism
CDAPPA180	CDP-Diacylglycerol pyrophostatase (n-C18:0)	cdpdodecg_c + h2o_c --> cmp_c + 2.0 h_c + pa180_c	KPN_04007	3.6.1.26	None	C48H87N3O15P2 + H2O = C9H12N3O8P + H + C39H75O8P1	Glycerophospholipid Metabolism
CDAPPA181	CDP-Diacylglycerol pyrophostatase (n-C18:1)	cdpdodec11eg_c + h2o_c --> cmp_c + 2.0 h_c + pa181_c	KPN_04007	3.6.1.26	None	C48H83N3O15P2 + H2O = C9H12N3O8P + H + C39H71O8P1	Glycerophospholipid Metabolism
CDPMEK	4-(cytidine 5'-diphospho)-2-C-methyl-D-erythritol kinase	4c2me_c + atp_c --> 2p4c2me_c + adp_c + h_c	KPN_02237	None	None	C14H22N3O17P3 + C10H12N5O10P2 + H = C14H23N3O14P2 + C10H12N5O13P3	Cofactor and Prosthetic Group Biosynthesis
CELLBabc	Cellobiose transport via ATP transporter	atp_c + cellb_e + h2o_c --> adp_c + cellb_c + h_c + pi_c		None	None	C10H12N5O10P2 + C12H22O11 + H + HO4P = C10H12N5O13P3 + C12H22O11 + H2O	Transport	Klebsiella pneumoniae can grow in cellobiose (Bergey's manual), therefore, there should be transporter for KP. Not sure whether the transporter is ATP-dependent. Use CELLBabc because of its presence in Simphey._x000D_ _x000D_ Jade_x000D_ 20090309
CFAS160E	Cyclopropane fatty acid synthase (Phosphatidylethanolamine, n-C16:0)	2.0 amet_c + pe161_c --> 2.0 ahcys_c + cpe160_c + 2.0 h_c	KPN_01999	2.1.1.79	None	C14H20N6O5S + C39H74N1O8P1 + H = C15H23N6O5S + C37H70N1O8P1	Glycerophospholipid Metabolism
CFAS160G	Cyclopropane fatty acid synthase (Phosphatidylglycerol, n-C16:0)	2.0 amet_c + pg161_c --> 2.0 ahcys_c + cpg160_c + 2.0 h_c	KPN_01999	2.1.1.79	None	C14H20N6O5S + C40H74O10P1 + H = C15H23N6O5S + C38H70O10P1	Glycerophospholipid Metabolism
CFAS180E	Cyclopropane fatty acid synthase (Phosphatidylethanolamine, n-C18:0)	2.0 amet_c + pe181_c --> 2.0 ahcys_c + cpe180_c + 2.0 h_c	KPN_01999	2.1.1.79	None	C14H20N6O5S + C43H82N1O8P1 + H = C15H23N6O5S + C41H78N1O8P1	Glycerophospholipid Metabolism
CFAS180G	Cyclopropane fatty acid synthase (Phosphatidylglycerol, n-C18:0)	2.0 amet_c + pg181_c --> 2.0 ahcys_c + cpg180_c + 2.0 h_c	KPN_01999	2.1.1.79	None	C14H20N6O5S + C44H82O10P1 + H = C15H23N6O5S + C42H78O10P1	Glycerophospholipid Metabolism
CGLYabcpp	L-Cysteinylglycine (Cys-Gly) transport via ABC system (periplasm)	atp_c + cgly_p + h2o_c --> adp_c + cgly_c + h_c + pi_c	KPN_03896 and KPN_03895 and KPN_03899 and KPN_03898 and KPN_03897	None	None	C10H12N5O10P2 + C5H10N2O3S + H + HO4P = C10H12N5O13P3 + C5H10N2O3S + H2O	Tranpsort, Inner Membrane
CGLYtex	L-Cysteinylglycine transport via diffusion (extracellular to periplasm)	cgly_e <=> cgly_p	KPN_00282 or KPN_02636 or KPN_02430 or KPN_00956 or KPN_01445	None	None	C5H10N2O3S = C5H10N2O3S	Transport, Outer Membrane Porin
CHLabcpp	Choline transport via ABC system (periplasm)	atp_c + chol_p + h2o_c --> adp_c + chol_c + h_c + pi_c	KPN_02565 and KPN_02566 and KPN_02564 and KPN_02567	None	None	C10H12N5O10P2 + C5H14NO + H + HO4P = C10H12N5O13P3 + C5H14NO + H2O	Tranpsort, Inner Membrane
CHLt2pp	Choline transport via proton symport (periplasm)	chol_p + h_p --> chol_c + h_c	KPN_01014 or KPN_00587	None	None	C5H14NO + H = C5H14NO + H	Tranpsort, Inner Membrane
CHLtex	Choline transport via diffusion (extracellular to periplasm)	chol_e <=> chol_p	KPN_00282 or KPN_02636 or KPN_02430 or KPN_00956 or KPN_01445	None	None	C5H14NO = C5H14NO	Transport, Outer Membrane Porin
CHORM	Chorismate mutase	chor_c --> pphn_c	KPN_02920 or KPN_02922	5.4.99.5	None	C10H8O6 = C10H8O6	Tyrosine, Tryptophan, and Phenylalanine Metabolism
CHORS	Chorismate synthase	3psme_c --> chor_c + pi_c	KPN_02719	4.2.3.5	None	C10H8O6 + HO4P = C10H9O10P	Tyrosine, Tryptophan, and Phenylalanine Metabolism
CHRPL	Chorismate pyruvate lyase	chor_c --> 4hbz_c + pyr_c	KPN_04427	None	None	C10H8O6 = C7H5O3 + C3H3O3	Cofactor and Prosthetic Group Biosynthesis
CITACt	Citrate transport via acetate antiport	ac_c + cit_e --> ac_e + cit_c	KPN_00055	None	None	C2H3O2 + C6H5O7 = C2H3O2 + C6H5O7	Transport	Based on PMID: 11978157_x000D_ _x000D_ Klebsiella pneumoniae can grwo anaerobically on citrate, and the transport studies provided good evidence that CitW functions as a citrate-acetate antiporter_x000D_ _x000D_ Jade_x000D_ 20090306
CITL	Citrate lyase	cit_c --> ac_c + oaa_c	KPN_00056 and KPN_00037 and KPN_00035 and KPN_00036	4.1.3.6	None	C2H3O2 + C4H2O5 = C6H5O7	Citric Acid Cycle
CITt4_1	Citrate transport via sodium symport	cit_e + na1_e --> cit_c + na1_c	KPN_00033	None	None	C6H5O7 + Na = C6H5O7 + Na	Pyruvate Metabolism	PMID: 8748036/11948157_x000D_ During anaerobic growth, uptake of citrate is a NA+-dependent process catalysed by the CitS protein_x000D_ _x000D_ Jade_x000D_ 20090310
CLIPAtex	Cold lipid A transport via vector (periplasm to extracellular)	lipa_cold_p --> lipa_cold_e		None	None	C114H202N2O39P2 = C114H202N2O39P2	Lipopolysaccharide Biosynthesis / Recycling	Added to close a gap for lipa_cold._x000D_ _x000D_ FCC_x000D_ 20090226_x000D_ _x000D_ _x000D_ The following is copied from iAF1260_x000D_ _x000D_ [this reaction is needed to have the LPS lipid A derivative presented to the outer membrane surface - both moved across the periplasm and flipped across the outer membrane_x000D_ _x000D_ not sure on the method of transport_x000D_ _x000D_ this paper talk…
CLPNH120pp	Cardiolipin hydrolase (periplasm, n-C12:0)	clpn120_p + h2o_p --> h_p + pa120_p + pg120_p		None	None	C57H108O17P2 + H2O = H + C27H51O8P1 + C30H58O10P1	Fatty Acid Biosynthesis	Cardiolipin synthase exists in the system_x000D_ the clpn synthesis reaction is reversible_x000D_ PMID 18077827_x000D_ _x000D_ FCC_x000D_ 20090219
CLPNH140pp	Cardiolipin hydrolase (periplasm, n-C14:0)	clpn140_p + h2o_p --> h_p + pa140_p + pg140_p		None	None	C65H124O17P2 + H2O = H + C31H59O8P1 + C34H66O10P1	Fatty Acid Biosynthesis	Cardiolipin synthase exists in the system_x000D_ the clpn synthesis reaction is reversible_x000D_ PMID 18077827_x000D_ _x000D_ FCC_x000D_ 20090219
CLPNH141pp	Cardiolipin hydrolase (periplasm, n-C14:1)	clpn141_p + h2o_p --> h_p + pa141_p + pg141_p		None	None	C65H116O17P2 + H2O = H + C31H55O8P1 + C34H62O10P1	Fatty Acid Biosynthesis	Cardiolipin synthase exists in the system_x000D_ the clpn synthesis reaction is reversible_x000D_ PMID 18077827_x000D_ _x000D_ FCC_x000D_ 20090219
CLPNH160pp	Cardiolipin hydrolase (periplasm, n-C16:0)	clpn160_p + h2o_p --> h_p + pa160_p + pg160_p		None	None	C73H140O17P2 + H2O = H + C35H67O8P1 + C38H74O10P1	Fatty Acid Biosynthesis	Cardiolipin synthase exists in the system_x000D_ the clpn synthesis reaction is reversible_x000D_ PMID 18077827_x000D_ _x000D_ FCC_x000D_ 20090219
CLPNH161pp	Cardiolipin hydrolase (periplasm, n-C16:1)	clpn161_p + h2o_p --> h_p + pa161_p + pg161_p		None	None	C73H132O17P2 + H2O = H + C35H63O8P1 + C38H70O10P1	Fatty Acid Biosynthesis	Cardiolipin synthase exists in the system_x000D_ the clpn synthesis reaction is reversible_x000D_ PMID 18077827_x000D_ _x000D_ FCC_x000D_ 20090219
CLPNH180pp	Cardiolipin hydrolase (periplasm, n-C18:0)	clpn180_p + h2o_p --> h_p + pa180_p + pg180_p		None	None	C81H156O17P2 + H2O = H + C39H75O8P1 + C42H82O10P1	Fatty Acid Biosynthesis	Cardiolipin synthase exists in the system_x000D_ the clpn synthesis reaction is reversible_x000D_ PMID 18077827_x000D_ _x000D_ FCC_x000D_ 20090219
CLPNH181pp	Cardiolipin hydrolase (periplasm, n-C18:1)	clpn181_p + h2o_p --> h_p + pa181_p + pg181_p		None	None	C81H148O17P2 + H2O = H + C39H71O8P1 + C42H78O10P1	Fatty Acid Biosynthesis	Cardiolipin synthase exists in the system_x000D_ the clpn synthesis reaction is reversible_x000D_ PMID 18077827_x000D_ _x000D_ FCC_x000D_ 20090219
CLPNS120pp	Cardiolipin synthase (periplasmic, n-C12:0)	2.0 pg120_p <=> clpn120_p + glyc_p	KPN_00817 or KPN_02190	None	None	C30H58O10P1 = C57H108O17P2 + C3H8O3	Glycerophospholipid Metabolism
CLPNS140pp	Cardiolipin synthase (periplasmic, n-C14:0)	2.0 pg140_p <=> clpn140_p + glyc_p	KPN_00817 or KPN_02190	None	None	C34H66O10P1 = C65H124O17P2 + C3H8O3	Glycerophospholipid Metabolism
CLPNS141pp	Cardiolipin synthase (periplasmic, n-C14:1)	2.0 pg141_p <=> clpn141_p + glyc_p	KPN_00817 or KPN_02190	None	None	C34H62O10P1 = C65H116O17P2 + C3H8O3	Glycerophospholipid Metabolism
CLPNS160pp	Cardiolipin synthase (periplasmic, n-C16:0)	2.0 pg160_p <=> clpn160_p + glyc_p	KPN_00817 or KPN_02190	None	None	C38H74O10P1 = C73H140O17P2 + C3H8O3	Glycerophospholipid Metabolism
CLPNS161pp	Cardiolipin synthase (periplasmic, n-C16:1)	2.0 pg161_p <=> clpn161_p + glyc_p	KPN_00817 or KPN_02190	None	None	C38H70O10P1 = C73H132O17P2 + C3H8O3	Glycerophospholipid Metabolism
CLPNS180pp	Cardiolipin synthase (periplasmic, n-C18:0)	2.0 pg180_p <=> clpn180_p + glyc_p	KPN_00817 or KPN_02190	None	None	C42H82O10P1 = C81H156O17P2 + C3H8O3	Glycerophospholipid Metabolism
CLPNS181pp	Cardiolipin synthase (periplasmic, n-C18:1)	2.0 pg181_p <=> clpn181_p + glyc_p	KPN_02190 or KPN_00817	None	None	C42H78O10P1 = C81H148O17P2 + C3H8O3	Glycerophospholipid Metabolism
CLt3_2pp	Chloride transport out via proton antiport (2:1) (periplasm)	2.0 cl_p + h_c --> 2.0 cl_c + h_p	KPN_00170 or KPN_01576	None	None	Cl + H = Cl + H	Inorganic Ion Transport and Metabolism
CLtex	Chloride (Cl-1) transport via diffusion (extracellular to periplasm)	cl_e <=> cl_p	KPN_00282 or KPN_02636 or KPN_02430 or KPN_00956 or KPN_01445	None	None	Cl = Cl	Transport, Outer Membrane Porin
CMCMSAD	4 carboxy 2 hydroxymuconate 6 semialdehyde dehydrogenase	5cmhmsa_c + h2o_c + nad_c --> 5cmhm_c + 2.0 h_c + nadh_c	KPN_04787	1.2.1.60	None	C8H5O7 + H + C21H27N7O14P2 = C8H6O6 + H2O + C21H26N7O14P2	Tyrosine metabolism	annotated by MGH, KP342, SLT2, KEGG and Basys_x000D_ R04418_x000D_ also based on PMID: 8550403, 9042756 and 1851804_x000D_ Wen did experiment: MGH can grow in 4-HPA_x000D_ _x000D_ 20090618_x000D_ Jade
CMHMI	5 carboxymethyl 2 hydroxymuconate delta isomerase	5cmhm_c <=> 5cohe_c	KPN_04785	5.3.3.10	None	C8H5O7 = C8H5O7	Tyrosine metabolism	annotated by MGH, KP342, SLT2, KEGG and Basys_x000D_ R04379_x000D_ also based on PMID: 8550403, 9042756 and 1851804_x000D_ Wen did experiment: MGH can grow in 4-HPA_x000D_ _x000D_ 20090618_x000D_ Jade
CMPtex	CMP transport via diffusion (extracellular to periplasm)	cmp_e <=> cmp_p	KPN_00282 or KPN_02636 or KPN_02430 or KPN_00956 or KPN_01445	None	None	C9H12N3O8P = C9H12N3O8P	Transport, Outer Membrane Porin
CO2tex	CO2 transport via diffusion (extracellular to periplasm)	co2_e <=> co2_p	KPN_00282 or KPN_02636 or KPN_02430 or KPN_00956 or KPN_01445	None	None	CO2 = CO2	Transport, Outer Membrane Porin
CO2tpp	CO2 transporter via diffusion (periplasm)	co2_p <=> co2_c	KPN_SPONT	None	None	CO2 = CO2	Transport	In order to transport CO2, it is spontaneous reaction_x000D_ For citrate utilization (modeling)_x000D_ _x000D_ Jade_x000D_ 20090319
COBALT2abcpp	Cobalt (Co+2) ABC transporter (periplasm)	atp_c + cobalt2_c + h2o_c --> adp_c + cobalt2_p + h_c + pi_c	KPN_03835	None	None	C10H12N5O10P2 + Co + H + HO4P = C10H12N5O13P3 + Co + H2O	Inorganic Ion Transport and Metabolism
COBALT2t3pp	Cobalt (Co+2) transport out via proton antiport (periplasm)	cobalt2_c + h_p --> cobalt2_p + h_c	KPN_04222 or KPN_00756	None	None	Co + H = Co + H	Inorganic Ion Transport and Metabolism
COBALT2tex	Cobalt (Co+2) transport via diffusion (extracellular to periplasm)	cobalt2_e <=> cobalt2_p	KPN_00282 or KPN_02636 or KPN_02430 or KPN_00956 or KPN_01445	None	None	Co = Co	Transport, Outer Membrane Porin
COBALT2tpp	Cobalt transport in via permease (no H+)	cobalt2_p --> cobalt2_c	KPN_03453 or KPN_04313	None	1.A.35	Co = Co	Inorganic Ion Transport and Metabolism
COLIPAabcpp	Core oligosaccharide lipid A transport via ABC system (periplasm)	atp_c + colipa_c + h2o_c --> adp_c + colipa_p + h_c + pi_c	KPN_00941	None	None	C10H12N5O10P2 + C176H303N2O100P4 + H + HO4P = C10H12N5O13P3 + C176H303N2O100P4 + H2O	Lipopolysaccharide Biosynthesis / Recycling
CPC2MT	Precorrin-2 C20-methyltransferase	amet_c + copre2_c --> ahcys_c + copre3_c + h_c	KPN_03189	2.1.1.130	None	C14H20N6O5S + C43H40N4O16Co + H = C15H23N6O5S + C42H38N4O16Co	Vitamin B12 Metabolism	Based on PMID 12869542_x000D_ KEGG R05808_x000D_ _x000D_ FCC & Jade 20090213
CPC3MT	Precorrin-3B C17-methyltransferase	amet_c + copre3_c --> ahcys_c + copre4_c	KPN_03192	2.1.1.131	None	C14H20N6O5S + C44H43N4O16Co = C15H23N6O5S + C43H40N4O16Co	Vitamin B12 Metabolism	annotated by (KP342;SLT2;MGH;KAAS;Basys)_x000D_ KEGG R05809_x000D_ FCC & Jade NHRI_x000D_ 20090212
CPC4MT	Precorrin-4 C11-methyltransferase	amet_c + copre4_c --> ahcys_c + copre5_c + h_c	KPN_03194	2.1.1.133	None	C14H20N6O5S + C45H45N4O16Co + H = C15H23N6O5S + C44H43N4O16Co	Vitamin B12 Metabolism	annotated by (KP342;SLT2;MGH;KAAS;Basys)_x000D_ KEGG R05810_x000D_ FCC & Jade NHRI_x000D_ 20090212
CPC5MT	Precorrin-5 C1-methyltransferase	amet_c + copre5_c + h2o_c --> acald_c + ahcys_c + copre6_c + h_c	KPN_03193 and KPN_03197	None	None	C15H23N6O5S + C45H45N4O16Co + H2O = C2H4O + C14H20N6O5S + C44H45N4O16Co + H	Vitamin B12 Metabolism	Based on PMID 12869542_x000D_ KEGG R07772/R07773_x000D_ _x000D_ FCC & Jade 20090213
CPC6MT	Precorrin-6Y C5,15-methyltransferase (decarboxylating)	2.0 amet_c + codhpre6_c --> 2.0 ahcys_c + co2_c + copre8_c + h_c	KPN_03196 and KPN_03195	2.1.1.132	None	C14H20N6O5S + CO2 + C45H52N4O14Co + H = C15H23N6O5S + C44H47N4O16Co	Vitamin B12 Metabolism	Based on PMID 12869542_x000D_ KEGG R07774/R07775_x000D_ _x000D_ FCC & Jade 20090213
CPC6R	Precorrin-6A reductase	copre6_c + h_c + nadph_c --> codhpre6_c + nadp_c	KPN_03191	1.3.1.54	None	C44H45N4O16Co + H + C21H26N7O17P3 = C44H47N4O16Co + C21H25N7O17P3	Vitamin B12 Metabolism	annotated by (KP342;SLT2;MGH;KAAS;Basys)_x000D_ KEGG R05812_x000D_ FCC & Jade NHRI_x000D_ 20090212
CPC8MM	Precorrin-8X methylmutase	copre8_c <=> cobya_c	KPN_03198	5.4.1.2	None	C45H52N4O14Co = C45H52N4O14Co	Vitamin B12 Metabolism	annotated by _x000D_ _x000D_ KEGG R05814_x000D_ _x000D_ FCC & Jade NHRI_x000D_ 20090212
CPGNabcpp	Coprogen transport via ABC system (periplasm)	atp_c + cpgn_p + h2o_c --> adp_c + cpgn_c + h_c + pi_c	KPN_00166 and KPN_00167 and KPN_00168	None	None	C10H12N5O10P2 + C35H52N6O13Fe + H + HO4P = C10H12N5O13P3 + C35H52N6O13Fe + H2O	Tranpsort, Inner Membrane
CPPPGO	Coproporphyrinogen oxidase (O2 required)	cpppg3_c + 2.0 h_c + o2_c --> 2.0 co2_c + 2.0 h2o_c + pppg9_c	KPN_02779	1.3.3.3	None	C36H40N4O8 + H + O2 = CO2 + H2O + C34H38N4O4	Cofactor and Prosthetic Group Biosynthesis
CPPPGO2	Oxygen Independent coproporphyrinogen-III oxidase	2.0 amet_c + cpppg3_c --> 2.0 co2_c + 2.0 dad_5_c + 2.0 met__L_c + pppg9_c	KPN_04175 or KPN_03389	None	None	C15H23N6O5S + C36H40N4O8 = CO2 + C10H13N5O3 + C5H11NO2S + C34H38N4O4	Cofactor and Prosthetic Group Biosynthesis
CRNabcpp	L-carnitine transport via ABC system (periplasm)	atp_c + crn_p + h2o_c --> adp_c + crn_c + h_c + pi_c	KPN_03008 and KPN_03009 and KPN_03010	None	None	C10H12N5O10P2 + C7H15NO3 + H + HO4P = C10H12N5O13P3 + C7H15NO3 + H2O	Tranpsort, Inner Membrane
CRNDabcpp	D-carnitine transport via ABC system (periplasm)	atp_c + crn__D_p + h2o_c --> adp_c + crn__D_c + h_c + pi_c	KPN_03009 and KPN_03008 and KPN_03010	None	None	C10H12N5O10P2 + C7H15NO3 + H + HO4P = C10H12N5O13P3 + C7H15NO3 + H2O	Tranpsort, Inner Membrane
CRNDt2rpp	D-carnitine outward transport (H+ antiport)	crn__D_p + h_p <=> crn__D_c + h_c	KPN_04503	None	None	C7H15NO3 + H = C7H15NO3 + H	Tranpsort, Inner Membrane
CRNt2rpp	L-carnitine outward transport (H+ antiport)	crn_p + h_p <=> crn_c + h_c	KPN_04503	None	None	C7H15NO3 + H = C7H15NO3 + H	Tranpsort, Inner Membrane
CRNtex	L-carnitine transport via diffusion (extracellular to periplasm)	crn_e <=> crn_p	KPN_00282 or KPN_02636 or KPN_02430 or KPN_00956 or KPN_01445	None	None	C7H15NO3 = C7H15NO3	Transport, Outer Membrane Porin
CS	Citrate synthase	accoa_c + h2o_c + oaa_c --> cit_c + coa_c + h_c	KPN_00727	None	None	C23H34N7O17P3S + H2O + C4H2O5 = C6H5O7 + C21H32N7O16P3S + H	Citric Acid Cycle
CSND	Cytosine deaminase	csn_c + h2o_c + h_c --> nh4_c + ura_c	KPN_03751 or KPN_00632	3.5.4.1	None	C4H5N3O + H + H2O = H4N + C4H4N2O2	Nucleotide Salvage Pathway
CSNt2pp	Cytosine transport in via proton symport (periplasm)	csn_p + h_p --> csn_c + h_c	KPN_00633	None	None	C4H5N3O + H = C4H5N3O + H	Transport, Inner Membrane	In order to fille the gap_x000D_ KPN_00633 has homology to K10974, which is also homology to b0336; therefore, [p]->[c] reaction CSNt2pp should be added_x000D_ _x000D_ Jade_x000D_ 20090302_x000D_
CSNtex	Cytosine transport via diffusion (extracellular to periplasm)	csn_e <=> csn_p	KPN_00282 or KPN_02636 or KPN_02430 or KPN_00956 or KPN_01445	None	None	C4H5N3O = C4H5N3O	Transport, Outer Membrane Porin
CTBTabcpp	Crotonobetaine transport via ABC system (periplasm)	atp_c + ctbt_p + h2o_c --> adp_c + ctbt_c + h_c + pi_c	KPN_03008 and KPN_03009 and KPN_03010	None	None	C10H12N5O10P2 + C7H13NO2 + H + HO4P = C10H12N5O13P3 + C7H13NO2 + H2O	Tranpsort, Inner Membrane
CTBTt2rpp	Cronobetaine outward transport (H+ antiport)	ctbt_p + h_p <=> ctbt_c + h_c	KPN_04503	None	None	C7H13NO2 + H = C7H13NO2 + H	Tranpsort, Inner Membrane
CTECOAI6	3-cis-2-trans-enoyl-CoA isomerase	tdecoa_c --> td2coa_c	KPN_04340
CTECOAI7	3-cis-2-trans-enoyl-CoA isomerase	hdcoa_c --> hdd2coa_c	KPN_04340
CTECOAI8	3-cis-2-trans-enoyl-CoA isomerase	odecoa_c --> od2coa_c	KPN_04340
CTPS2	CTP synthase (glutamine)	atp_c + gln__L_c + h2o_c + utp_c --> adp_c + ctp_c + glu__L_c + 2.0 h_c + pi_c	KPN_03124	6.3.4.2	None	C10H12N5O10P2 + C9H12N3O14P3 + C5H8NO4 + H + HO4P = C10H12N5O13P3 + C5H10N2O3 + H2O + C9H11N2O15P3	Purine and Pyrimidine Biosynthesis
CU1abcpp	Copper (Cu +1) ABC transporter (periplasm)	atp_c + cu_c + h2o_c --> adp_c + cu_p + h_c + pi_c	KPN_00464	None	None	C10H12N5O10P2 + Cu + H + HO4P = C10H12N5O13P3 + Cu + H2O	Inorganic Ion Transport and Metabolism
CU1Opp	Cuprous Oxidase (Cu+1)	4.0 cu_p + 4.0 h_p + o2_p --> 4.0 cu2_p + 2.0 h2o_p	KPN_00131	None	None	Cu + H + O2 = Cu + H2O	Inorganic Ion Transport and Metabolism
CU2abcpp	Copper (Cu+2) ABC transporter (periplasm)	atp_c + cu2_c + h2o_c --> adp_c + cu2_p + h_c + pi_c	KPN_03835	None	None	C10H12N5O10P2 + Cu + H + HO4P = C10H12N5O13P3 + Cu + H2O	Inorganic Ion Transport and Metabolism
CU2tex	Copper (Cu+2) transport via diffusion (extracellular to periplasm)	cu2_e <=> cu2_p	KPN_00282 or KPN_02636 or KPN_02430 or KPN_00956 or KPN_01445	None	None	Cu = Cu	Transport, Outer Membrane Porin
CU2tpp	Copper transport in via permease (no H+)	cu2_p --> cu2_c	KPN_03453	None	None	Cu = Cu	Inorganic Ion Transport and Metabolism
CUt3	Copper transport out via proton antiport	cu_c + h_e --> cu_e + h_c	KPN_04738 and KPN_04736 and KPN_04737 and KPN_04739	None	None	Cu + H = Cu + H	Transport, Outer Membrane
CUtex	Copper (Cu+1) transport via diffusion (extracellular to periplasm)	cu_e <=> cu_p	KPN_00282 or KPN_02636 or KPN_02430 or KPN_00956 or KPN_01445	None	None	Cu = Cu	Transport, Outer Membrane Porin
CYANST	Cyanide sulfurtransferase	cyan_c + tsul_c --> h_c + so3_c + tcynt_c	KPN_03791	2.8.1.1	None	CHN + O3S2 = H + O3S + CNS	Unassigned
CYANSTpp	Cyanide sulfurtransferase (periplasmic)	cyan_p + tsul_p --> h_p + so3_p + tcynt_p	KPN_01213	2.8.1.1	None	CHN + O3S2 = H + O3S + CNS	Transport	In order to fill the gap; ynjE (KPN_01213) has ec 2.8.1.1 and it is membrane protein (10939241); 1369135 also supports this reaction CYANSTpp but not mention where the reaction is_x000D_ _x000D_ _x000D_ Jade_x000D_ 20090302_x000D_
CYANtex	Cyanide transport via diffusion (extracellular to periplasm)	cyan_e <=> cyan_p	KPN_00282 or KPN_02636 or KPN_02430 or KPN_00956 or KPN_01445	None	None	CHN = CHN	Transport, Outer Membrane Porin
CYNTt2pp	Cyanate transport via proton symport (periplasm)	cynt_p + h_p --> cynt_c + h_c	KPN_02734	None	None	CNO + H = CNO + H	Tranpsort, Inner Membrane
CYNTtex	Cyanate transport via diffusion (extracellular to periplasm)	cynt_e <=> cynt_p	KPN_00282 or KPN_02636 or KPN_02430 or KPN_00956 or KPN_01445	None	None	CNO = CNO	Transport, Outer Membrane Porin
CYRDAAT	Cob(I)yrinic acid a,c-diamide adenosyltransferase	atp_c + co1dam_c + h_c --> adcobdam_c + pppi_c	KPN_01266	2.5.1.17	None	C10H12N5O13P3 + C45H56CoN6O12 + H = C55H68CoN11O15 + HO10P3	Vitamin B12 Metabolism	In order to complete B12 pathway, originially we think CBIAT; CBLAT can complete the path, but they can't_x000D_ therefore, CYRDAAT was added to produce adcobdam_x000D_ This reaction also has 2.5.1.17, R05220_x000D_ _x000D_ Jade_x000D_ 20090223
CYRDAR2	Cob(II)yrinic acid a,c-diamide reductase (fmn-dependent)	2.0 co2dam_c + fmnh2_c --> 2.0 co1dam_c + fmn_c + 2.0 h_c		None	None	C45H56CoN6O12 + C17H19N4O9P + H = C45H56CoN6O12 + C17H21N4O9P	Vitamin B12 Metabolism	Based on PMID 12869542_x000D_ KEGG R05218_x000D_ Gene unknown_x000D_ _x000D_ FCC & Jade 20090213
CYRDAS	Cob(II)yrinate a,c-diamide synthase (glutamine-hydrolysing)	2.0 atp_c + cobya_c + 2.0 gln__L_c + h2o_c --> 2.0 adp_c + co2dam_c + 2.0 glu__L_c + h_c + ppi_c		None	None	C10H12N5O10P2 + C45H56CoN6O12 + C5H8NO4 + H + HO7P2 = C10H12N5O13P3 + C45H52N4O14Co + C5H10N2O3 + H2O	Vitamin B12 Metabolism	Based on PMID 12869542_x000D_ KEGG R05815_x000D_ Gene unknown_x000D_ _x000D_ FCC & Jade 20090213
CYS	L-cysteine	h2s_c + ser__L_c <=> cys__L_c + h2o_c	KPN_03409	None	None	C3H7NO2S + H2O = H2S + C3H7NO3	Glycine, Serine and threonine metabolism	annotated by KPN_03409(KP342;MGH;KAAS;Basys)_x000D_ L-Serine + Hydrogen sulfide <=> L-Cysteine + H2O (R00891)_x000D_ _x000D_ Jade_x000D_ 20090210
CYSabc2pp	L-cysteine export via ABC system (cytoplasm to periplasm)	atp_c + cys__L_c + h2o_c --> adp_c + cys__L_p + h_c + pi_c	KPN_00919 and KPN_00918	None	None	C10H12N5O10P2 + C3H7NO2S + H + HO4P = C10H12N5O13P3 + C3H7NO2S + H2O	Tranpsort, Inner Membrane
CYSabcpp	L-cysteine uptake via ABC system (periplasm)	atp_c + cys__L_p + h2o_c --> adp_c + cys__L_c + h_c + pi_c
CYSDabcpp	D-cysteine uptake via ABC system (periplasm)	atp_c + cys__D_p + h2o_c --> adp_c + cys__D_c + h_c + pi_c		None	None	C10H12N5O10P2 + C3H7NO2S + H + HO4P = C10H12N5O13P3 + C3H7NO2S + H2O	Transport, Inner Membrane	In order to fill the gap, seems resonable to transport [c]<->[p]_x000D_ _x000D_ Jade_x000D_ 20090302
CYSDDS	D-cysteine desulfhydrase	cys__D_c + h2o_c --> h2s_c + nh4_c + pyr_c	KPN_02417	4.4.1.15	None	C3H7NO2S + H2O = H2S + H4N + C3H3O3	Cysteine Metabolism
CYSDS	Cysteine Desulfhydrase	cys__L_c + h2o_c --> h2s_c + nh4_c + pyr_c	KPN_03428	4.1.99.1	None	C3H7NO2S + H2O = H2S + H4N + C3H3O3	Cysteine Metabolism
CYSDtex	D-cysteine transport via diffusion (extracellular to periplasm)	cys__D_e <=> cys__D_p	KPN_00282 or KPN_02636 or KPN_02430 or KPN_00956 or KPN_01445	None	None	C3H7NO2S = C3H7NO2S	Transport, Outer Membrane Porin
CYSS	Cysteine synthase	acser_c + h2s_c --> ac_c + cys__L_c + h_c	KPN_02769 or KPN_02761 or KPN_00409	None	None	C2H3O2 + C3H7NO2S + H = C5H9NO4 + H2S	Cysteine Metabolism
CYSSADS	L-cysteine sulfinic acid desulfurase	3sala_c + 2.0 h_c --> ala__L_c + so2_c	KPN_03161	4.1.1.12	None	C3H5NO4S + H = C3H7NO2 + O2S	Cysteine Metabolism
CYStex	L-cysteine transport via diffusion (extracellular to periplasm)	cys__L_e <=> cys__L_p	KPN_00282 or KPN_02636 or KPN_02430 or KPN_00956 or KPN_01445	None	None	C3H7NO2S = C3H7NO2S	Transport, Outer Membrane Porin
CYSTGL	Cystathionine g lyase	cyst__L_c + h2o_c --> 2obut_c + cys__L_c + nh4_c	KPN_03410
CYSTL	Cystathionine b-lyase	cyst__L_c + h2o_c --> hcys__L_c + nh4_c + pyr_c	KPN_01511 or KPN_03428	4.4.1.8	None	C4H9NO2S + H4N + C3H3O3 = C7H14N2O4S + H2O	Methionine Metabolism
CYStpp	L-cysteine export via facilitated transport	cys__L_c --> cys__L_p	KPN_00233 or KPN_01622	None	None	C3H7NO2S = C3H7NO2S	Tranpsort, Inner Membrane
CYSTRS	Cysteinyl-tRNA synthetase	atp_c + cys__L_c + trnacys_c --> amp_c + cystrna_c + ppi_c	KPN_00482	6.1.1.16	None	C10H12N5O13P3 + C3H7NO2S + R = C10H12N5O7P + C3H6NOSR + HO7P2	tRNA charging
CYSTS	Cystathionine beta synthase	hcys__L_c + ser__L_c --> cyst__L_c + h2o_c	KPN_03409	4.2.1.22	None	C4H9NO2S + C3H7NO3 = C7H14N2O4S + H2O	Glycine, Serine and threonine metabolism	annotated by KPN_03409(KP342;MGH;KAAS;Basys)_x000D_ L-Serine + L-Homocysteine <=> L-Cystathionine + H2O (R01290)_x000D_ _x000D_ Jade_x000D_ 20090210
CYTBDpp	Cytochrome oxidase bd (ubiquinol-8: 2 protons) (periplasm)	2.0 h_c + 0.5 o2_c + q8h2_c --> h2o_c + 2.0 h_p + q8_c	KPN_00737 and KPN_00736	None	None	H + H2O + C49H74O4 = H + O2 + C49H76O4	Oxidative Phosphorylation
CYTBO3_4pp	Cytochrome oxidase bo3 (ubiquinol-8: 4 protons) (periplasm)	4.0 h_c + 0.5 o2_c + q8h2_c --> h2o_c + 4.0 h_p + q8_c	KPN_00391 and KPN_00394 and KPN_00392 and KPN_00393	None	None	H + H2O + C49H74O4 = H + O2 + C49H76O4	Oxidative Phosphorylation
CYTD	Cytidine deaminase	cytd_c + h2o_c + h_c --> nh4_c + uri_c	KPN_02584	3.5.4.5	None	C9H13N3O5 + H + H2O = H4N + C9H12N2O6	Nucleotide Salvage Pathway
CYTDH	Cytidine hydrolase	cytd_c + h2o_c --> csn_c + rib__D_c	KPN_00025 or KPN_01912	3.2.2.8	None	C4H5N3O + C5H10O5 = C9H13N3O5 + H2O	Alternate Carbon Metabolism
CYTDK2	Cytidine kinase (GTP)	cytd_c + gtp_c --> cmp_c + gdp_c + h_c	KPN_02519	None	None	C9H12N3O8P + C10H12N5O11P2 + H = C9H13N3O5 + C10H12N5O14P3	Nucleotide Salvage Pathway
CYTDt2pp	Cytidine transport in via proton symport (periplasm)	cytd_p + h_p --> cytd_c + h_c	KPN_03396 or KPN_02744	None	None	C9H13N3O5 + H = C9H13N3O5 + H	Tranpsort, Inner Membrane
CYTDtex	Cytidine transport via diffusion (extracellular to periplasm)	cytd_e <=> cytd_p	KPN_00282 or KPN_02636 or KPN_02430 or KPN_00956 or KPN_01445	None	None	C9H13N3O5 = C9H13N3O5	Transport, Outer Membrane Porin
CYTK1	Cytidylate kinase (CMP)	atp_c + cmp_c <=> adp_c + cdp_c	KPN_00937	2.7.4.14	None	C10H12N5O10P2 + C9H12N3O11P2 = C10H12N5O13P3 + C9H12N3O8P	Nucleotide Salvage Pathway
CYTK2	Cytidylate kinase (dCMP)	atp_c + dcmp_c <=> adp_c + dcdp_c	KPN_00937	2.7.4.14	None	C10H12N5O10P2 + C9H12N3O10P2 = C10H12N5O13P3 + C9H12N3O7P	Nucleotide Salvage Pathway
D_LACt2pp	D-lactate transport via proton symport (periplasm)	h_p + lac__D_p <=> h_c + lac__D_c	KPN_03947
D_LACtex	D-lactate transport via diffusion (extracellular to periplasm)	lac__D_e <=> lac__D_p	KPN_00282 or KPN_02636 or KPN_02430 or KPN_00956 or KPN_01445
D5KGK	2-Deoxy-5-Keto-D-gluconate kinase	atp_c + d5kg_c --> adp_c + d5kgp_c + h_c	KPN_04673	2.7.1.92	None	C10H12N5O10P2 + C6H8O9P + H = C10H12N5O13P3 + C6H9O6	Inositol Metabolism	annotated by KPN_04673(KP342;MGH;KAAS)_x000D_ R05661_x000D_ _x000D_ FCC & Jade_x000D_ 20090209
D5KGPA	2-Deoxy-5-keto-D-gluconate 6-phosphate aldolase	d5kgp_c --> dhap_c + msa_c		4.1.2.29	None	C3H5O6P + C3H3O3 = C6H8O9P	Inositol Metabolism	Based on KEGG Inositol metabolism, PMID: 389960/977784_x000D_ _x000D_ Jade_x000D_ 20090219_x000D_
DAAD	D-Amino acid dehydrogenase	ala__D_c + fad_c + h2o_c --> fadh2_c + nh4_c + pyr_c	KPN_02309	1.4.99.1	None	C27H33N9O15P2 + H4N + C3H3O3 = C3H7NO2 + C27H31N9O15P2 + H2O	Alanine Aspartate Metabolism
DACTt3	Diacetyl transport out via proton antiport	diact_c + h_e --> diact_e + h_c		None	None	C4H6O2 + H = C4H6O2 + H	Transport	diact should be secrected, add transport reaction from [c]->[e] (2-3-Butanediol.pdf)_x000D_ _x000D_ Jade_x000D_ 20090302_x000D_
DADA	Deoxyadenosine deaminase	dad_2_c + h2o_c + h_c --> din_c + nh4_c	KPN_01958	3.5.4.4	None	C10H12N4O4 + H4N = C10H13N5O3 + H + H2O	Nucleotide Salvage Pathway
DADK	Deoxyadenylate kinase	atp_c + damp_c <=> adp_c + dadp_c	KPN_00456	2.7.4.11	None	C10H12N5O10P2 + C10H12N5O9P2 = C10H12N5O13P3 + C10H12N5O6P	Nucleotide Salvage Pathway
DADNt2pp	Deoxyadenosine transport in via proton symport (periplasm)	dad_2_p + h_p --> dad_2_c + h_c	KPN_02744 or KPN_03396	None	None	C10H13N5O3 + H = C10H13N5O3 + H	Tranpsort, Inner Membrane
DADNtex	Deoxyadenosine transport via diffusion (extracellular to periplasm)	dad_2_e <=> dad_2_p	KPN_00363	None	None	C10H13N5O3 = C10H13N5O3	Transport, Outer Membrane
DAGK120	Diacylglycerol kinase (n-C12:0)	12dgr120_c + atp_c --> adp_c + h_c + pa120_c	KPN_04430	2.7.1.107	None	C10H12N5O10P2 + H + C27H51O8P1 = C27H52O5 + C10H12N5O13P3	Glycerophospholipid Metabolism
DAGK140	Diacylglycerol kinase (n-C14:0)	12dgr140_c + atp_c --> adp_c + h_c + pa140_c	KPN_04430	2.7.1.107	None	C10H12N5O10P2 + H + C31H59O8P1 = C31H60O5 + C10H12N5O13P3	Glycerophospholipid Metabolism
DAGK141	Diacylglycerol kinase (n-C14:1)	12dgr141_c + atp_c --> adp_c + h_c + pa141_c	KPN_04430	2.7.1.107	None	C10H12N5O10P2 + H + C31H55O8P1 = C31H56O5 + C10H12N5O13P3	Glycerophospholipid Metabolism
DAGK160	Diacylglycerol kinase (n-C16:0)	12dgr160_c + atp_c --> adp_c + h_c + pa160_c	KPN_04430	2.7.1.107	None	C10H12N5O10P2 + H + C35H67O8P1 = C35H68O5 + C10H12N5O13P3	Glycerophospholipid Metabolism
DAGK161	Diacylglycerol kinase (n-C16:1)	12dgr161_c + atp_c --> adp_c + h_c + pa161_c	KPN_04430	2.7.1.107	None	C10H12N5O10P2 + H + C35H63O8P1 = C35H64O5 + C10H12N5O13P3	Glycerophospholipid Metabolism
DAGK180	Diacylglycerol kinase (n-C18:0)	12dgr180_c + atp_c --> adp_c + h_c + pa180_c	KPN_04430	2.7.1.107	None	C10H12N5O10P2 + H + C39H75O8P1 = C39H76O5 + C10H12N5O13P3	Glycerophospholipid Metabolism
DAGK181	Diacylglycerol kinase (n-C18:1)	12dgr181_c + atp_c --> adp_c + h_c + pa181_c	KPN_04430	2.7.1.107	None	C10H12N5O10P2 + H + C39H71O8P1 = C39H72O5 + C10H12N5O13P3	Glycerophospholipid Metabolism
DALAt2pp	D-alanine transport in via proton symport (periplasm)	ala__D_p + h_p --> ala__D_c + h_c	KPN_04601	None	None	C3H7NO2 + H = C3H7NO2 + H	Tranpsort, Inner Membrane
DALAtex	D-Alanine transport via diffusion (extracellular to periplasm)	ala__D_e <=> ala__D_p	KPN_00282 or KPN_02636 or KPN_02430 or KPN_00956 or KPN_01445	None	None	C3H7NO2 = C3H7NO2	Transport, Outer Membrane Porin
DAMPtex	DAMP transport via diffusion (extracellular to periplasm)	damp_e <=> damp_p	KPN_00282 or KPN_02636 or KPN_02430 or KPN_00956 or KPN_01445	None	None	C10H12N5O6P = C10H12N5O6P	Transport, Outer Membrane Porin
DAPAL	2,3-diaminopropionate amonnia lyase	23dappa_c + h2o_c --> 2.0 nh4_c + pyr_c	KPN_00963	4.3.1.15	None	C3H9N2O2 + H2O = H4N + C3H3O3	Alternate Carbon Metabolism
DAPAT	Cadaverine aminotranferase	15dap_c + akg_c --> glu__L_c + h2o_c + h_c + pprdn_c
DAPDC	Diaminopimelate decarboxylase	26dap__M_c + h_c --> co2_c + lys__L_c	KPN_03252	4.1.1.20	None	C7H14N2O4 + H = CO2 + C6H15N2O2	Threonine and Lysine Metabolism
DAPE	Diaminopimelate epimerase	26dap_LL_c <=> 26dap__M_c	KPN_04308	5.1.1.7	None	C7H14N2O4 = C7H14N2O4	Threonine and Lysine Metabolism
DAPtex	1,5-Diaminopentane transport via diffusion (extracellular to periplasm)	15dap_e <=> 15dap_p	KPN_00282 or KPN_02636 or KPN_02430 or KPN_00956 or KPN_01445	None	None	C5H16N2 = C5H16N2	Transport, Outer Membrane Porin
DASYN120	CDP-diacylglycerol synthetase (n-C12:0)	ctp_c + h_c + pa120_c --> cdpdddecg_c + ppi_c	KPN_00188	2.7.7.41	None	C36H63N3O15P2 + HO7P2 = C9H12N3O14P3 + H + C27H51O8P1	Glycerophospholipid Metabolism
DASYN140	CDP-diacylglycerol synthetase (n-C14:0)	ctp_c + h_c + pa140_c --> cdpdtdecg_c + ppi_c	KPN_00188	2.7.7.41	None	C40H71N3O15P2 + HO7P2 = C9H12N3O14P3 + H + C31H59O8P1	Glycerophospholipid Metabolism
DASYN141	CDP-diacylglycerol synthetase (n-C14:1)	ctp_c + h_c + pa141_c --> cdpdtdec7eg_c + ppi_c	KPN_00188	2.7.7.41	None	C40H67N3O15P2 + HO7P2 = C9H12N3O14P3 + H + C31H55O8P1	Glycerophospholipid Metabolism
DASYN160	CDP-diacylglycerol synthetase (n-C16:0)	ctp_c + h_c + pa160_c --> cdpdhdecg_c + ppi_c	KPN_00188	2.7.7.41	None	C44H79N3O15P2 + HO7P2 = C9H12N3O14P3 + H + C35H67O8P1	Glycerophospholipid Metabolism
DASYN161	CDP-diacylglycerol synthetase (n-C16:1)	ctp_c + h_c + pa161_c --> cdpdhdec9eg_c + ppi_c	KPN_00188	2.7.7.41	None	C44H75N3O15P2 + HO7P2 = C9H12N3O14P3 + H + C35H63O8P1	Glycerophospholipid Metabolism
DASYN180	CDP-diacylglycerol synthetase (n-C18:0)	ctp_c + h_c + pa180_c --> cdpdodecg_c + ppi_c	KPN_00188	2.7.7.41	None	C48H87N3O15P2 + HO7P2 = C9H12N3O14P3 + H + C39H75O8P1	Glycerophospholipid Metabolism
DASYN181	CDP-diacylglycerol synthetase (n-C18:1)	ctp_c + h_c + pa181_c --> cdpdodec11eg_c + ppi_c	KPN_00188	2.7.7.41	None	C48H83N3O15P2 + HO7P2 = C9H12N3O14P3 + H + C39H71O8P1	Glycerophospholipid Metabolism
DB4PS	3,4-Dihydroxy-2-butanone-4-phosphate synthase	ru5p__D_c --> db4p_c + for_c + h_c	KPN_03454	None	None	C4H7O6P + CH1O2 + H = C5H9O8P	Cofactor and Prosthetic Group Biosynthesis
DBTS	Dethiobiotin synthase	atp_c + co2_c + dann_c --> adp_c + dtbt_c + 3.0 h_c + pi_c	KPN_00803	6.3.3.3	None	C10H12N5O10P2 + C10H17N2O3 + H + HO4P = C10H12N5O13P3 + CO2 + C9H21N2O2	Cofactor and Prosthetic Group Biosynthesis
DCAtex	Decanoate transport via diffusion (extracellular to periplasm)	dca_e <-- dca_p	KPN_00282 or KPN_02636 or KPN_02430 or KPN_00956 or KPN_01445	None	None	C10H19O2 = C10H19O2	Transport, Outer Membrane Porin
DCMPtex	DCMP transport via diffusion (extracellular to periplasm)	dcmp_e <=> dcmp_p	KPN_00282 or KPN_02636 or KPN_02430 or KPN_00956 or KPN_01445	None	None	C9H12N3O7P = C9H12N3O7P	Transport, Outer Membrane Porin
DCTPD	DCTP deaminase	dctp_c + h2o_c + h_c --> dutp_c + nh4_c	KPN_02518	3.5.4.13	None	C9H11N2O14P3 + H4N = C9H12N3O13P3 + H + H2O	Nucleotide Salvage Pathway
DCYTD	Deoxycytidine deaminase	dcyt_c + h2o_c + h_c --> duri_c + nh4_c	KPN_02584	3.5.4.14	None	C9H12N2O5 + H4N = C9H13N3O4 + H + H2O	Nucleotide Salvage Pathway
DCYTt2pp	Deoxycytidine transport in via proton symport (periplasm)	dcyt_p + h_p --> dcyt_c + h_c	KPN_03396 or KPN_02744	None	None	C9H13N3O4 + H = C9H13N3O4 + H	Tranpsort, Inner Membrane
DCYTtex	Deoxycytidine transport via diffusion (extracellular to periplasm)	dcyt_e <=> dcyt_p	KPN_00363	None	None	C9H13N3O4 = C9H13N3O4	Transport, Outer Membrane
DDCAtexi	Fatty acid (dodecanoate) transport via facilitated irreversible diffusion (extracellular to periplasm)	ddca_e --> ddca_p	KPN_02726	None	None	C12H23O2 = C12H23O2	Transport, Outer Membrane
DDGALK	2-dehydro-3-deoxygalactonokinase	2dh3dgal_c + atp_c --> 2dh3dgal6p_c + adp_c + h_c	KPN_04097	2.7.1.58	None	C6H8O9P + C10H12N5O10P2 + H = C6H9O6 + C10H12N5O13P3	Alternate Carbon Metabolism
DDGLCNt2rpp	2-dehydro-3-deoxy-D-gluconate transport via proton symport, reversible (periplasm)	2ddglcn_p + h_p <=> 2ddglcn_c + h_c	KPN_01123	None	None	C6H9O6 + H = C6H9O6 + H	Tranport, Inner Membrane	KPN_01123 is annotated based on PMID: 16697481_x000D_ is responsible to transport 2-keto-3-deoxy-gluconate and Bays: Integral membrane protein. Inner membrane [H]_x000D_ _x000D_ Added by Jade_x000D_ 20090605
DDGLCNtex	2-dehydro-3-deoxy-D-gluconate transport via diffusion (extracellular to periplasm)	2ddglcn_e <=> 2ddglcn_p	KPN_00282 or KPN_02636 or KPN_02430 or KPN_00956 or KPN_01445	None	None	C6H9O6 = C6H9O6	Transport, Outer Membrane Porin
DDGLK	2-dehydro-3-deoxygluconokinase	2ddglcn_c + atp_c --> 2ddg6p_c + adp_c + h_c	KPN_03876	2.7.1.45	None	C6H8O9P + C10H12N5O10P2 + H = C6H9O6 + C10H12N5O13P3	Alternate Carbon Metabolism
DDPA	3-deoxy-D-arabino-heptulosonate 7-phosphate synthetase	e4p_c + h2o_c + pep_c --> 2dda7p_c + pi_c	KPN_02923 or KPN_00758 or KPN_02162	4.1.2.15	None	C4H7O7P + H2O + C3H2O6P = C7H10O10P + HO4P	Tyrosine, Tryptophan, and Phenylalanine Metabolism
DDPGALA	2-dehydro-3-deoxy-6-phosphogalactonate aldolase	2dh3dgal6p_c <=> g3p_c + pyr_c	KPN_04096	4.1.2.21	None	C3H5O6P + C3H3O3 = C6H8O9P	Alternate Carbon Metabolism
DGK1	Deoxyguanylate kinase (dGMP:ATP)	atp_c + dgmp_c <=> adp_c + dgdp_c	KPN_03996	2.7.4.8	None	C10H12N5O10P2 + C10H12N5O10P2 = C10H12N5O13P3 + C10H12N5O7P	Nucleotide Salvage Pathway
DGMPtex	DGMP transport via diffusion (extracellular to periplasm)	dgmp_e <=> dgmp_p	KPN_00282 or KPN_02636 or KPN_02430 or KPN_00956 or KPN_01445	None	None	C10H12N5O7P = C10H12N5O7P	Transport, Outer Membrane Porin
DGSNt2pp	Deoxyguanosine transport in via proton symport (periplasm)	dgsn_p + h_p --> dgsn_c + h_c	KPN_03396	None	None	C10H13N5O4 + H = C10H13N5O4 + H	Tranpsort, Inner Membrane
DGSNtex	Deoxyguanosine transport via diffusion (extracellular to periplasm)	dgsn_e <=> dgsn_p	KPN_00282 or KPN_02636 or KPN_02430 or KPN_00956 or KPN_01445	None	None	C10H13N5O4 = C10H13N5O4	Transport, Outer Membrane Porin
DHAD1	Dihydroxy-acid dehydratase (2,3-dihydroxy-3-methylbutanoate)	23dhmb_c --> 3mob_c + h2o_c	KPN_04270	4.2.1.9	None	C5H7O3 + H2O = C5H9O4	Valine, Leucine, and Isoleucine Metabolism
DHAD2	Dihydroxy-acid dehydratase (2,3-dihydroxy-3-methylpentanoate)	23dhmp_c --> 3mop_c + h2o_c	KPN_04270	None	None	C6H11O4 = C6H9O3 + H2O	Valine, Leucine, and Isoleucine Metabolism
DHAK	Dihydroxyacetone kinase	atp_c + dha_c --> adp_c + dhap_c + h_c	KPN_03498	2.7.1.29	None	C10H12N5O10P2 + C3H5O6P + H = C10H12N5O13P3 + C3H6O3	Alternate Carbon Metabolism	based on PMID: 12675558_x000D_ ATP-dependent dihydroxyacetone kinase_x000D_ _x000D_ 20090617_x000D_ Jade
DHAPT	Dihydroxyacetone phosphotransferase	dha_c + pep_c --> dhap_c + pyr_c	KPN_03496 and KPN_03495 and KPN_02763 and KPN_03497 and KPN_02762	None	None	C3H5O6P + C3H3O3 = C3H6O3 + C3H2O6P	Alternate Carbon Metabolism
DHAtex	Dihydroxyacetone transport via diffusion (extracellular to periplasm)	dha_e <=> dha_p	KPN_00282 or KPN_02636 or KPN_02430 or KPN_00956 or KPN_01445	None	None	C3H6O3 = C3H6O3	Transport, Outer Membrane Porin
DHAtpp	Dihydroxyacetone transport via facilitated diffusion (periplasm)	dha_p <=> dha_c		None	None	C3H6O3 = C3H6O3	Transport, Inner Membrane	In order to fill the gap, seems reasonable to transport [c]<->[p]_x000D_ _x000D_ Jade_x000D_ 20090302
DHBD	2,3-dihydro-2,3-dihydroxybenzoate dehydrogenase	23ddhb_c + nad_c <=> 23dhb_c + h_c + nadh_c	KPN_00614	1.3.1.28	None	C7H5O4 + H + C21H27N7O14P2 = C7H7O4 + C21H26N7O14P2	Cofactor and Prosthetic Group Biosynthesis
DHBS	2,3-dihydroxybenzoate adenylate synthase	23dhb_c + atp_c + h_c --> 23dhba_c + ppi_c	KPN_00612	2.7.7.58	None	C17H17N5O10P + HO7P2 = C7H5O4 + C10H12N5O13P3 + H	Cofactor and Prosthetic Group Biosynthesis
DHBSH	2,3-dihydroxybenzoylserine hydrolase	23dhbzs_c + h2o_c --> 23dhb_c + ser__L_c		None	None	C10H10NO6 + H2O = C7H5O4 + C3H7NO3	Cofactor and Prosthetic Group Biosynthesis	Added by FCC fof gap filling._x000D_ 20090220_x000D_ _x000D_ The following is copied from iAF1260_x000D_ _x000D_ [reaction needed to degrade 23dhbzs from fes gene product, took as the reverse of the 2,3-dihydroxybenzoate-serine ligase reaction._x000D_ _x000D_ REaction is speculative based on the function of fes_x000D_ _x000D_ AMF]
DHCINDO	2,3-dihydroxycinnamate 1,2-dioxygenase	dhcinnm_c + o2_c --> h_c + hkntd_c	KPN_02121	None	None	C9H7O4 + O2 = H + C9H6O6	Alternate Carbon Metabolism
DHDPRy	Dihydrodipicolinate reductase (NADPH)	23dhdp_c + h_c + nadph_c --> nadp_c + thdp_c	KPN_00039	1.17.1	None	C21H25N7O17P3 + C7H7NO4 = C7H5NO4 + H + C21H26N7O17P3	Threonine and Lysine Metabolism
DHDPS	Dihydrodipicolinate synthase	aspsa_c + pyr_c --> 23dhdp_c + 2.0 h2o_c + h_c	KPN_02812	4.3	None	C4H7NO3 + C3H3O3 = C7H5NO4 + H + H2O	Threonine and Lysine Metabolism
DHEDAA	2,4-dihydroxyhept-2-ene-1,7-dioic acid aldolase	24dhhed_c --> pyr_c + sucsal_c	KPN_04783	None	None	C3H3O3 + C4H5O3 = C7H8O6	Tyrosine metabolism	annotated by MGH, KP342, SLT2, and KEGG_x000D_ R01647_x000D_ also based on PMID: 8550403, 9042756 and 1851804_x000D_ Wen did experiment: MGH can grow in 4-HPA_x000D_ _x000D_ 20090618_x000D_ Jade
DHFR	Dihydrofolate reductase	dhf_c + h_c + nadph_c <=> nadp_c + thf_c	KPN_00045 or KPN_01523	1.5.1.3	None	C19H19N7O6 + H + C21H26N7O17P3 = C21H25N7O17P3 + C19H21N7O6	Cofactor and Prosthetic Group Biosynthesis
DHFS	Dihydrofolate synthase	atp_c + dhpt_c + glu__L_c --> adp_c + dhf_c + h_c + pi_c	KPN_02705	6.3.2.12	None	C10H12N5O10P2 + C19H19N7O6 + H + HO4P = C10H12N5O13P3 + C14H13N6O3 + C5H8NO4	Cofactor and Prosthetic Group Biosynthesis
DHNAOT4	1,4-dihydroxy-2-naphthoate octaprenyltransferase	dhna_c + h_c + octdp_c --> 2dmmql8_c + co2_c + ppi_c	KPN_04225	None	None	C11H7O4 + H + C40H65O7P2 = C50H72O2 + CO2 + HO7P2	Cofactor and Prosthetic Group Biosynthesis
DHNPA2r	Dihydroneopterin aldolase reversible	dhnpt_c --> 6hmhpt_c + gcald_c	KPN_03462
DHORD2	Dihydoorotic acid dehydrogenase (quinone8)	dhor__S_c + q8_c --> orot_c + q8h2_c	KPN_00974	1.3.5	None	C5H3N2O4 + C49H76O4 = C5H5N2O4 + C49H74O4	Purine and Pyrimidine Biosynthesis
DHORD5	Dihydroorotic acid (menaquinone-8)	dhor__S_c + mqn8_c --> mql8_c + orot_c	KPN_00974	1.3.5	None	C51H74O2 + C5H3N2O4 = C5H5N2O4 + C51H72O2	Purine and Pyrimidine Biosynthesis
DHORTS	Dihydroorotase	dhor__S_c + h2o_c <=> cbasp_c + h_c	KPN_01074	3.5.2.3	None	C5H5N2O4 + H2O = C5H6N2O5 + H	Purine and Pyrimidine Biosynthesis
DHPACCOAHIT	1,2-Dihydroxy-1,2-dihydrophenylacetyl-CoA Hydratase/Isomerase/Ketothiolase complex	2dhphaccoa_c + coa_c + 2.0 h2o_c --> 3hadpcoa_c + accoa_c + h2_c + h_c	KPN_01478 and KPN_01468 and KPN_01475	None	None	C27H39N7O20P3S + C23H34N7O17P3S + H + H2 = C29H40N7O19P3S + C21H32N7O16P3S + H2O	Phenylalanine Metabolism	based on PMID: 15968060, "The Catabolism of Phenylacetic Acid and Other Related Molecules in Pseudomonas putida U" and homology to p. putida KT2440_x000D_ _x000D_ 20090619_x000D_ Jade
DHPDO	3 4 dihydroxyphenylacetate 2 3 dioxygenase	34dhpha_c + o2_c --> 5cmhmsa_c + h_c	KPN_04786	1.13.11.15	None	C8H6O6 + H = C8H7O4 + O2	Tyrosine metabolism	annotated by MGH, KP342, SLT2, KEGG and Basys_x000D_ also based on PMID: 8550403, 9042756 and 1851804_x000D_ Wen did experiment: MGH can grow in 4-HPA_x000D_ _x000D_ 20090618_x000D_ Jade
DHPPDA2	Diaminohydroxyphosphoribosylaminopryrimidine deaminase (25drapp)	25drapp_c + h2o_c + h_c --> 5apru_c + nh4_c	KPN_00366	3.5.4.26	None	C9H13N4O9P + H4N = C9H14N5O8P + H + H2O	Cofactor and Prosthetic Group Biosynthesis
DHPS2	Dihydropteroate synthase	4abz_c + 6hmhptpp_c --> dhpt_c + ppi_c	KPN_03587	2.5.1.15	None	C14H13N6O3 + HO7P2 = C7H6NO2 + C7H8N5O8P2	Cofactor and Prosthetic Group Biosynthesis
DHPTPE	Dihydroneopterin triphosphate 2'-epimerase	ahdt_c <=> dhmptp_c	KPN_02693	None	None	C9H12N5O13P3 = C9H12N5O13P3	Cofactor and Prosthetic Group Biosynthesis
DHQS	3-dehydroquinate synthase	2dda7p_c --> 3dhq_c + pi_c	KPN_03760	4.2.3.4	None	C7H10O10P = C7H9O6 + HO4P	Tyrosine, Tryptophan, and Phenylalanine Metabolism
DHQTi	3-dehydroquinate dehydratase, irreversible	3dhq_c --> 3dhsk_c + h2o_c	KPN_00073	4.2.1.10	None	C7H7O5 + H2O = C7H9O6	Tyrosine, Tryptophan, and Phenylalanine Metabolism
DIMPtex	DIMP transport via diffusion (extracellular to periplasm)	dimp_e <=> dimp_p	KPN_00282 or KPN_02636 or KPN_02430 or KPN_00956 or KPN_01445	None	None	C10H11N4O7P = C10H11N4O7P	Transport, Outer Membrane Porin
DINSt2pp	Deoxyinosine transport in via proton symport (periplasm)	din_p + h_p --> din_c + h_c	KPN_03396	None	None	C10H12N4O4 + H = C10H12N4O4 + H	Tranpsort, Inner Membrane
DINStex	Deoxyinosine transport via diffusion (extracellular to periplasm)	din_e <=> din_p	KPN_00282 or KPN_02636 or KPN_02430 or KPN_00956 or KPN_01445	None	None	C10H12N4O4 = C10H12N4O4	Transport, Outer Membrane Porin
DKDID	D-2,3-Diketo 4-deoxy-epi-inositol dehydratase	dkdi_c + h2o_c --> d5kg_c + h_c	KPN_04671 and KPN_04674	None	None	C6H8O5 + H2O = C6H9O6 + H	Inositol Metabolism	Based on KEGG Inositol metabolism, PMID: 389960/977784_x000D_ _x000D_ Jade_x000D_ 20090219_x000D_
DKGLCNR1	2,5-diketo-D-gluconate reductase	25dkglcn_c + h_c + nadph_c --> 2dhguln_c + nadp_c	KPN_00221 or KPN_03432	None	None	C6H7O7 + H + C21H26N7O17P3 = C6H9O7 + C21H25N7O17P3	Alternate Carbon Metabolism
DKGLCNR2x	2,5-diketo-D-gluconate reductase (NADH)	25dkglcn_c + h_c + nadh_c --> 5dglcn_c + nad_c	KPN_03915	None	None	C6H7O7 + H + C21H27N7O14P2 = C6H9O7 + C21H26N7O14P2	Alternate Carbon Metabolism
DKGLCNR2y	2,5-diketo-D-gluconate reductase (NADPH)	25dkglcn_c + h_c + nadph_c --> 5dglcn_c + nadp_c	KPN_03915	None	None	C6H7O7 + H + C21H26N7O17P3 = C6H9O7 + C21H25N7O17P3	Alternate Carbon Metabolism
DKMPPD	2,3-diketo-5-methylthio-1-phosphopentane degradation reaction	dkmpp_c + h2o_c + o2_c --> 2kmb_c + for_c + 2.0 h_c + pi_c		None	None	C5H7O3S + CH1O2 + H + HO4P = C6H9O6PS + H2O + O2	None	Required for modeling. To make ADMDC, MTAN and SPMS, etc. work._x000D_ _x000D_ Jade_x000D_ 20090319_x000D_
DKMPPD3	2,3-diketo-5-methylthio-1-phosphopentane degradation reaction	dkmpp_c + 3.0 h2o_c + 2.0 nad_c --> 2kmb_c + for_c + 4.0 h_c + 2.0 nadh_c + pi_c		None	None	C5H7O3S + CH1O2 + H + C21H27N7O14P2 + HO4P = C6H9O6PS + H2O + C21H26N7O14P2	None	Required for modeling. To make ADMDC, MTAN and SPMS, etc. work._x000D_ _x000D_ Jade_x000D_ 20090319_x000D_
DMATT	Dimethylallyltranstransferase	dmpp_c + ipdp_c --> grdp_c + ppi_c	KPN_00373	2.5.1.1	None	C10H17O7P2 + HO7P2 = C5H9O7P2 + C5H9O7P2	Cofactor and Prosthetic Group Biosynthesis
DMPPS	1-hydroxy-2-methyl-2-(E)-butenyl 4-diphosphate reductase (dmpp)	h2mb4p_c + h_c + nadh_c --> dmpp_c + h2o_c + nad_c	KPN_00024	None	None	C5H9O7P2 + H2O + C21H26N7O14P2 = H + C5H9O8P2 + C21H27N7O14P2	Cofactor and Prosthetic Group Biosynthesis
DMQMT	3-Dimethylubiquinonol 3-methyltransferase	2omhmbl_c + amet_c --> ahcys_c + h_c + q8h2_c	KPN_02641	None	None	C14H20N6O5S + H + C49H76O4 = C48H74O4 + C15H23N6O5S	Cofactor and Prosthetic Group Biosynthesis
DMSOR1	Dimethyl sulfoxide reductase (Menaquinol 8)	dmso_c + mql8_c --> dms_c + h2o_c + mqn8_c	KPN_00926 and KPN_00928 and KPN_01579	None	None	C2H6OS + C51H74O2 = C2H6S + H2O + C51H72O2	Oxidative Phosphorylation
DMSOR2	Dimethyl sulfoxide reductase (Demethylmenaquinol 8)	2dmmql8_c + dmso_c --> 2dmmq8_c + dms_c + h2o_c	KPN_00926 and KPN_00928 and KPN_01579	None	None	C50H70O2 + C2H6S + H2O = C50H72O2 + C2H6OS	Oxidative Phosphorylation
DMSOtex	Dimethyl sulfoxide transport via diffusion (extracellular to periplasm)	dmso_e <=> dmso_p	KPN_00282 or KPN_02636 or KPN_02430 or KPN_00956 or KPN_01445	None	None	C2H6OS = C2H6OS	Transport, Outer Membrane Porin
DMStex	Dimethyl sulfide transport via diffusion (extracellular to periplasm)	dms_e <=> dms_p	KPN_00282 or KPN_02636 or KPN_02430 or KPN_00956 or KPN_01445	None	None	C2H6S = C2H6S	Transport, Outer Membrane Porin
DNAMTn2r	DNA (cytosine-5-)-methyltransferase	amet_c + dna_c <=> ahcys_c + dna5mtc_c + h_c	KPN_04707 or KPN_02428	2.1.1.37	None	C14H20N6O5S + C11H19O8PR2 + H = C15H23N6O5S + C10H17O8PR2	None	None
DNMPPA	Dihydroneopterin monophosphate dephosphorylase	dhpmp_c + h2o_c --> dhnpt_c + pi_c		None	None	C9H12N5O7P + H2O = C9H13N5O4 + HO4P	None	Required for modeling (10fthf, mlthf and thf), no GPR in iAF1260_x000D_ _x000D_ Jade_x000D_ 20090316_x000D_
DNTPPA	Dihydroneopterin triphosphate pyrophosphatase	ahdt_c + h2o_c --> dhpmp_c + h_c + ppi_c	KPN_02379 or KPN_00103	3.6.1	None	C9H12N5O13P3 + H2O = C9H12N5O7P + H + HO7P2	Cofactor and Prosthetic Group Biosynthesis
DOPAtex	Dopamine transport via diffusion (extracellular to periplasm)	dopa_e <=> dopa_p	KPN_00282 or KPN_02636 or KPN_02430 or KPN_00956 or KPN_01445	None	None	C8H12NO2 = C8H12NO2	Transport, Outer Membrane Porin
DPCOAK	Dephospho-CoA kinase	atp_c + dpcoa_c --> adp_c + coa_c + h_c	KPN_00106	2.7.1.24	None	C10H12N5O10P2 + C21H32N7O16P3S + H = C10H12N5O13P3 + C21H33N7O13P2S	Cofactor and Prosthetic Group Biosynthesis
DPR	2-dehydropantoate 2-reductase	2dhp_c + h_c + nadph_c --> nadp_c + pant__R_c	KPN_00378 or KPN_04273	1.1.1.169	None	C21H25N7O17P3 + C6H11O4 = C6H9O4 + H + C21H26N7O17P3	Cofactor and Prosthetic Group Biosynthesis
DRPA	Deoxyribose-phosphate aldolase	2dr5p_c --> acald_c + g3p_c	KPN_04837	4.1.2.4	None	C2H4O + C3H5O6P = C5H9O7P	Alternate Carbon Metabolism
DSBAO1	DsbA protein reoxidation reaction (aerobic)	dsbard_p + q8_c --> dsbaox_p + q8h2_c	KPN_04170 and KPN_02313	None	None	X + C49H76O4 = XH2 + C49H74O4	Unassigned
DSBAO2	DsbA protein reoxidation reaction (anaerobic)	dsbard_p + mqn8_c --> dsbaox_p + mql8_c	KPN_04170 and KPN_02313	None	None	X + C51H74O2 = XH2 + C51H72O2	Unassigned
DSBCGT	DsbC:glutathione thiotransferase	dsbcox_p + 2.0 gthrd_p --> dsbcrd_p + gthox_p	KPN_03321	None	None	X + C10H16N3O6S = XH2 + C20H30N6O12S2	Unassigned
DSBDR	DsbD reductase	dsbdox_c + trdrd_c --> dsbdrd_c + trdox_c	(KPN_04526 and KPN_04282) or (KPN_04526 and KPN_02905)	None	None	X + XH2 = XH2 + X	Unassigned
DSBGGT	DsbG:glutathione thiotransferase	dsbgox_p + 2.0 gthrd_p --> dsbgrd_p + gthox_p	KPN_00649	None	None	X + C10H16N3O6S = XH2 + C20H30N6O12S2	Unassigned
DSERDHr	D-serine dehydrogenase	nadp_c + ser__D_c <=> 2amsa_c + h_c + nadph_c	KPN_01590	None	None	C21H25N7O17P3 + C3H7NO3 = C3H5NO3 + H + C21H26N7O17P3	Glycine and Serine Metabolism
DSERt2pp	D-serine transport in via proton symport (periplasm)	h_p + ser__D_p --> h_c + ser__D_c	KPN_04601	None	None	H + C3H7NO3 = H + C3H7NO3	Tranpsort, Inner Membrane
DSERtex	D-serine transport via diffusion (extracellular to periplasm)	ser__D_e <=> ser__D_p	KPN_00282 or KPN_02636 or KPN_02430 or KPN_00956 or KPN_01445	None	None	C3H7NO3 = C3H7NO3	Transport, Outer Membrane Porin
DTMPK	DTMP kinase	atp_c + dtmp_c <=> adp_c + dtdp_c	KPN_01096	2.7.4.9	None	C10H12N5O10P2 + C10H13N2O11P2 = C10H12N5O13P3 + C10H13N2O8P	Nucleotide Salvage Pathway
DTMPtex	DTMP transport via diffusion (extracellular to periplasm)	dtmp_e <=> dtmp_p	KPN_00282 or KPN_02636 or KPN_02430 or KPN_00956 or KPN_01445	None	None	C10H13N2O8P = C10H13N2O8P	Transport, Outer Membrane Porin
DUMPtex	DUMP transport via diffusion (extracellular to periplasm)	dump_e <=> dump_p	KPN_00282 or KPN_02636 or KPN_02430 or KPN_00956 or KPN_01445	None	None	C9H11N2O8P = C9H11N2O8P	Transport, Outer Membrane Porin
DURIK1	Deoxyuridine kinase (ATP:Deoxyuridine)	atp_c + duri_c --> adp_c + dump_c + h_c	KPN_02200	None	None	C10H12N5O10P2 + C9H11N2O8P + H = C10H12N5O13P3 + C9H12N2O5	Nucleotide Salvage Pathway
DURIPP	Deoxyuridine phosphorylase	duri_c + pi_c <=> 2dr1p_c + ura_c	KPN_04840 or KPN_04838	None	None	C5H9O7P + C4H4N2O2 = C9H12N2O5 + HO4P	Nucleotide Salvage Pathway
DURIt2pp	Deoxyuridine transport in via proton symport (periplasm)	duri_p + h_p --> duri_c + h_c	KPN_02744 or KPN_03396	None	None	C9H12N2O5 + H = C9H12N2O5 + H	Tranpsort, Inner Membrane
DURItex	Deoxyuridine transport via diffusion (extracellular to periplasm)	duri_e <=> duri_p	KPN_00363	None	None	C9H12N2O5 = C9H12N2O5	Transport, Outer Membrane
DUTPDP	DUTP diphosphatase	dutp_c + h2o_c --> dump_c + h_c + ppi_c	KPN_02657 or KPN_03980	3.6.1.23	None	C9H11N2O14P3 + H2O = C9H11N2O8P + H + HO7P2	Nucleotide Salvage Pathway
DXPRIi	1-deoxy-D-xylulose reductoisomerase	dxyl5p_c + h_c + nadph_c --> 2me4p_c + nadp_c	KPN_00186	None	None	C5H11O7P + C21H25N7O17P3 = C5H9O7P + H + C21H26N7O17P3	Cofactor and Prosthetic Group Biosynthesis
DXPS	1-deoxy-D-xylulose 5-phosphate synthase	g3p_c + h_c + pyr_c --> co2_c + dxyl5p_c	KPN_00372	None	None	C3H5O6P + H + C3H3O3 = CO2 + C5H9O7P	Cofactor and Prosthetic Group Biosynthesis
DXYLK	1-Deoxy-D-xylulose kinase	atp_c + dxyl_c --> adp_c + dxyl5p_c + h_c	KPN_03928	None	None	C10H12N5O10P2 + C5H9O7P + H = C10H12N5O13P3 + C5H10O4	Cofactor and Prosthetic Group Biosynthesis
E4PD	Erythrose 4-phosphate dehydrogenase	e4p_c + h2o_c + nad_c <=> 4per_c + 2.0 h_c + nadh_c	KPN_03356	None	None	C4H6O8P + H + C21H27N7O14P2 = C4H7O7P + H2O + C21H26N7O14P2	Cofactor and Prosthetic Group Biosynthesis
EAR100x	Enoyl-[acyl-carrier-protein] reductase (NADH) (n-C10:0)	h_c + nadh_c + tdec2eACP_c --> dcaACP_c + nad_c	KPN_01284	1.3.1.9	None	C21H39N2O8PRS + C21H26N7O14P2 = H + C21H27N7O14P2 + C21H37N2O8PRS	Cell Envelope Biosynthesis
EAR100y	Enoyl-[acyl-carrier-protein] reductase (NADPH) (n-C10:0)	h_c + nadph_c + tdec2eACP_c --> dcaACP_c + nadp_c	KPN_01284	1.3.1.10	None	C21H39N2O8PRS + C21H25N7O17P3 = H + C21H26N7O17P3 + C21H37N2O8PRS	Cell Envelope Biosynthesis
EAR120x	Enoyl-[acyl-carrier-protein] reductase (NADH) (n-C12:0)	h_c + nadh_c + tddec2eACP_c --> ddcaACP_c + nad_c	KPN_01284	1.3.1.9	None	C23H43N2O8PRS + C21H26N7O14P2 = H + C21H27N7O14P2 + C23H41N2O8PRS	Cell Envelope Biosynthesis
EAR120y	Enoyl-[acyl-carrier-protein] reductase (NADPH) (n-C12:0)	h_c + nadph_c + tddec2eACP_c --> ddcaACP_c + nadp_c	KPN_01284	1.3.1.10	None	C23H43N2O8PRS + C21H25N7O17P3 = H + C21H26N7O17P3 + C23H41N2O8PRS	Cell Envelope Biosynthesis
EAR121x	Enoyl-[acyl-carrier-protein] reductase (NADH) (n-C12:1)	h_c + nadh_c + t3c5ddeceACP_c --> cddec5eACP_c + nad_c	KPN_01284	1.3.1.9	None	C23H41N2O8PRS + C21H26N7O14P2 = H + C21H27N7O14P2 + C23H39N2O8PRS	Cell Envelope Biosynthesis
EAR121y	Enoyl-[acyl-carrier-protein] reductase (NADPH) (n-C12:1)	h_c + nadph_c + t3c5ddeceACP_c --> cddec5eACP_c + nadp_c	KPN_01284	1.3.1.10	None	C23H41N2O8PRS + C21H25N7O17P3 = H + C21H26N7O17P3 + C23H39N2O8PRS	Cell Envelope Biosynthesis
EAR140x	Enoyl-[acyl-carrier-protein] reductase (NADH) (n-C14:0)	h_c + nadh_c + tmrs2eACP_c --> myrsACP_c + nad_c	KPN_01284	1.3.1.9	None	C25H47N2O8PRS + C21H26N7O14P2 = H + C21H27N7O14P2 + C25H45N2O8PRS	Cell Envelope Biosynthesis
EAR140y	Enoyl-[acyl-carrier-protein] reductase (NADPH) (n-C14:0)	h_c + nadph_c + tmrs2eACP_c --> myrsACP_c + nadp_c	KPN_01284	1.3.1.10	None	C25H47N2O8PRS + C21H25N7O17P3 = H + C21H26N7O17P3 + C25H45N2O8PRS	Cell Envelope Biosynthesis
EAR141x	Enoyl-[acyl-carrier-protein] reductase (NADH) (n-C14:1)	h_c + nadh_c + t3c7mrseACP_c --> nad_c + tdeACP_c	KPN_01284	1.3.1.9	None	C21H26N7O14P2 + C25H45N2O8PRS = H + C21H27N7O14P2 + C25H43N2O8PRS	Cell Envelope Biosynthesis
EAR141y	Enoyl-[acyl-carrier-protein] reductase (NADPH) (n-C14:1)	h_c + nadph_c + t3c7mrseACP_c --> nadp_c + tdeACP_c	KPN_01284	1.3.1.10	None	C21H25N7O17P3 + C25H45N2O8PRS = H + C21H26N7O17P3 + C25H43N2O8PRS	Cell Envelope Biosynthesis
EAR160x	Enoyl-[acyl-carrier-protein] reductase (NADH) (n-C16:0)	h_c + nadh_c + tpalm2eACP_c --> nad_c + palmACP_c	KPN_01284	1.3.1.9	None	C21H26N7O14P2 + C27H51N2O8PRS = H + C21H27N7O14P2 + C27H49N2O8PRS	Cell Envelope Biosynthesis
EAR160y	Enoyl-[acyl-carrier-protein] reductase (NADPH) (n-C16:0)	h_c + nadph_c + tpalm2eACP_c --> nadp_c + palmACP_c	KPN_01284	1.3.1.10	None	C21H25N7O17P3 + C27H51N2O8PRS = H + C21H26N7O17P3 + C27H49N2O8PRS	Cell Envelope Biosynthesis
EAR161x	Enoyl-[acyl-carrier-protein] reductase (NADH) (n-C16:1)	h_c + nadh_c + t3c9palmeACP_c --> hdeACP_c + nad_c	KPN_01284	1.3.1.9	None	C27H49N2O8PRS + C21H26N7O14P2 = H + C21H27N7O14P2 + C27H47N2O8PRS	Cell Envelope Biosynthesis
EAR161y	Enoyl-[acyl-carrier-protein] reductase (NADPH) (n-C16:1)	h_c + nadph_c + t3c9palmeACP_c --> hdeACP_c + nadp_c	KPN_01284	1.3.1.10	None	C27H49N2O8PRS + C21H25N7O17P3 = H + C21H26N7O17P3 + C27H47N2O8PRS	Cell Envelope Biosynthesis
EAR180x	Enoyl-[acyl-carrier-protein] reductase (NADH) (n-C18:0)	h_c + nadh_c + toctd2eACP_c --> nad_c + ocdcaACP_c	KPN_01284	1.3.1.9	None	C21H26N7O14P2 + C29H55N2O8PRS = H + C21H27N7O14P2 + C29H53N2O8PRS	Cell Envelope Biosynthesis
EAR180y	Enoyl-[acyl-carrier-protein] reductase (NADPH) (n-C18:0)	h_c + nadph_c + toctd2eACP_c --> nadp_c + ocdcaACP_c	KPN_01284	1.3.1.10	None	C21H25N7O17P3 + C29H55N2O8PRS = H + C21H26N7O17P3 + C29H53N2O8PRS	Cell Envelope Biosynthesis
EAR181x	Enoyl-[acyl-carrier-protein] reductase (NADH) (n-C18:1)	h_c + nadh_c + t3c11vaceACP_c --> nad_c + octeACP_c	KPN_01284	1.3.1.9	None	C21H26N7O14P2 + C29H53N2O8PRS = H + C21H27N7O14P2 + C29H51N2O8PRS	Cell Envelope Biosynthesis
EAR181y	Enoyl-[acyl-carrier-protein] reductase (NADPH) (n-C18:1)	h_c + nadph_c + t3c11vaceACP_c --> nadp_c + octeACP_c	KPN_01284	1.3.1.10	None	C21H25N7O17P3 + C29H53N2O8PRS = H + C21H26N7O17P3 + C29H51N2O8PRS	Cell Envelope Biosynthesis
EAR40x	Enoyl-[acyl-carrier-protein] reductase (NADH) (n-C4:0)	but2eACP_c + h_c + nadh_c --> butACP_c + nad_c	KPN_01284	1.3.1.9	None	C15H25N2O8PRS + H + C21H27N7O14P2 = C15H27N2O8PRS + C21H26N7O14P2	Cell Envelope Biosynthesis
EAR40y	Enoyl-[acyl-carrier-protein] reductase (NADPH) (n-C4:0)	but2eACP_c + h_c + nadph_c --> butACP_c + nadp_c	KPN_01284	1.3.1.10	None	C15H25N2O8PRS + H + C21H26N7O17P3 = C15H27N2O8PRS + C21H25N7O17P3	Cell Envelope Biosynthesis
EAR60x	Enoyl-[acyl-carrier-protein] reductase (NADH) (n-C6:0)	h_c + nadh_c + thex2eACP_c --> hexACP_c + nad_c	KPN_01284	1.3.1.9	None	C17H31N2O8PRS + C21H26N7O14P2 = H + C21H27N7O14P2 + C17H29N2O8PRS	Cell Envelope Biosynthesis
EAR60y	Enoyl-[acyl-carrier-protein] reductase (NADPH) (n-C6:0)	h_c + nadph_c + thex2eACP_c --> hexACP_c + nadp_c	KPN_01284	1.3.1.10	None	C17H31N2O8PRS + C21H25N7O17P3 = H + C21H26N7O17P3 + C17H29N2O8PRS	Cell Envelope Biosynthesis
EAR80x	Enoyl-[acyl-carrier-protein] reductase (NADH) (n-C8:0)	h_c + nadh_c + toct2eACP_c --> nad_c + ocACP_c	KPN_01284	1.3.1.9	None	C21H26N7O14P2 + C19H35N2O8PRS = H + C21H27N7O14P2 + C19H33N2O8PRS	Cell Envelope Biosynthesis
EAR80y	Enoyl-[acyl-carrier-protein] reductase (NADPH) (n-C8:0)	h_c + nadph_c + toct2eACP_c --> nadp_c + ocACP_c	KPN_01284	1.3.1.10	None	C21H25N7O17P3 + C19H35N2O8PRS = H + C21H26N7O17P3 + C19H33N2O8PRS	Cell Envelope Biosynthesis
ECAP1pp	Enterobacterial common antigen polymerase (periplasm)	2.0 unagamuf_p --> eca2und_p + h_p + udcpdp_p	KPN_04285 and KPN_04294	None	None	C103H162N6O37P2 + H + C55H89O7P2 = C79H126N3O22P2	Lipopolysaccharide Biosynthesis / Recycling
ECAP2pp	Enterobacterial common antigen polymerase (periplasm)	eca2und_p + unagamuf_p --> eca3und_p + h_p + udcpdp_p	KPN_04285 and KPN_04294	None	None	C103H162N6O37P2 + C79H126N3O22P2 = C127H198N9O52P2 + H + C55H89O7P2	Lipopolysaccharide Biosynthesis / Recycling
ECAP3pp	Enterobacterial common antigen polymerase (periplasm)	eca3und_p + unagamuf_p --> eca4und_p + h_p + udcpdp_p	KPN_04285 and KPN_04294	None	None	C127H198N9O52P2 + C79H126N3O22P2 = C151H234N12O67P2 + H + C55H89O7P2	Lipopolysaccharide Biosynthesis / Recycling
ECAtpp	Enterobacterial common antigen transferase (flippase, cytoplasm to periplasm)	unagamuf_c --> unagamuf_p	KPN_04292	None	None	C79H126N3O22P2 = C79H126N3O22P2	Lipopolysaccharide Biosynthesis / Recycling
ECOAH1	3-hydroxyacyl-CoA dehydratase (3-hydroxybutanoyl-CoA)	3hbcoa_c <=> b2coa_c + h2o_c	KPN_02723 or KPN_04340	4.2.1.17	None	C25H36N7O17P3S + H2O = C25H38N7O18P3S	Membrane Lipid Metabolism
ECOAH2	3-hydroxyacyl-CoA dehydratase (3-hydroxyhexanoyl-CoA)	3hhcoa_c <=> h2o_c + hx2coa_c	KPN_02723 or KPN_04340	4.2.1.17	None	C27H42N7O18P3S = H2O + C27H40N7O17P3S	Membrane Lipid Metabolism
ECOAH3	3-hydroxyacyl-CoA dehydratase (3-hydroxyoctanoyl-CoA)	3hocoa_c <=> h2o_c + oc2coa_c	KPN_02723 or KPN_04340	4.2.1.17	None	C29H46N7O18P3S = H2O + C29H44N7O17P3S	Membrane Lipid Metabolism
ECOAH4	3-hydroxyacyl-CoA dehydratase (3-hydroxydecanoyl-CoA)	3hdcoa_c <=> dc2coa_c + h2o_c	KPN_04340 or KPN_02723	4.2.1.17	None	C31H48N7O17P3S + H2O = C31H50N7O18P3S	Membrane Lipid Metabolism
ECOAH5	3-hydroxyacyl-CoA dehydratase (3-hydroxydodecanoyl-CoA)	3hddcoa_c <=> dd2coa_c + h2o_c	KPN_04340 or KPN_02723	4.2.1.17	None	C33H52N7O17P3S + H2O = C33H54N7O18P3S	Membrane Lipid Metabolism
ECOAH6	3-hydroxyacyl-CoA dehydratase (3-hydroxytetradecanoyl-CoA)	3htdcoa_c <=> h2o_c + td2coa_c	KPN_04340 or KPN_02723	4.2.1.17	None	C35H58N7O18P3S = H2O + C35H56N7O17P3S	Membrane Lipid Metabolism
ECOAH7	3-hydroxyacyl-CoA dehydratase (3-hydroxyhexadecanoyl-CoA)	3hhdcoa_c <=> h2o_c + hdd2coa_c	KPN_04340 or KPN_02723	4.2.1.17	None	C37H62N7O18P3S = H2O + C37H60N7O17P3S	Membrane Lipid Metabolism
ECOAH8	3-hydroxyacyl-CoA dehydratase (3-hydroxyoctadecanoyl-CoA)	3hodcoa_c <=> h2o_c + od2coa_c	KPN_04340 or KPN_02723	4.2.1.17	None	C39H66N7O18P3S = H2O + C39H64N7O17P3S	Membrane Lipid Metabolism
EDA	2-dehydro-3-deoxy-phosphogluconate aldolase	2ddg6p_c --> g3p_c + pyr_c	KPN_02365	4.1.2.14	None	C3H5O6P + C3H3O3 = C6H8O9P	Pentose Phosphate Pathway
EDD	6-phosphogluconate dehydratase	6pgc_c --> 2ddg6p_c + h2o_c	KPN_02366	4.2.1.12	None	C6H10O10P = C6H8O9P + H2O	Pentose Phosphate Pathway
EDTXS1	Endotoxin Synthesis (lauroyl transferase)	ddcaACP_c + kdo2lipid4_c --> ACP_c + kdo2lipid4L_c	KPN_01068	None	None	C11H21N2O7PRS + C96H170N2O38P2 = C23H43N2O8PRS + C84H148N2O37P2	Lipopolysaccharide Biosynthesis / Recycling
EDTXS2	Endotoxin Synthesis (myristoyl transferase)	kdo2lipid4L_c + myrsACP_c --> ACP_c + lipa_c	KPN_02370	None	None	C11H21N2O7PRS + C110H196N2O39P2 = C96H170N2O38P2 + C25H47N2O8PRS	Lipopolysaccharide Biosynthesis / Recycling
EDTXS3	Endotoxin Synthesis (palmitoleoyl ACP)	hdeACP_c + kdo2lipid4_c --> ACP_c + kdo2lipid4p_c	KPN_01167	None	None	C11H21N2O7PRS + C100H176N2O38P2 = C27H49N2O8PRS + C84H148N2O37P2	Lipopolysaccharide Biosynthesis / Recycling
EDTXS4	Endotoxin Synthesis (myristoyl transferase)	kdo2lipid4p_c + myrsACP_c --> ACP_c + lipa_cold_c	KPN_02370	None	None	C100H176N2O38P2 + C25H47N2O8PRS = C11H21N2O7PRS + C114H202N2O39P2	Lipopolysaccharide Biosynthesis / Recycling
ENO	Enolase	2pg_c <=> h2o_c + pep_c	KPN_03123	4.2.1.11	None	C3H4O7P = H2O + C3H2O6P	Glycolysis/Gluconeogenesis
ENTCS	Enterochelin synthase	3.0 23dhba_c + 3.0 seramp_c --> 6.0 amp_c + enter_c + 9.0 h_c	KPN_00601	None	None	C10H12N5O7P + C30H27N3O15 + H = C17H17N5O10P + C13H19N6O9P	Cofactor and Prosthetic Group Biosynthesis
ENTERES	Enterochelin Esterase	enter_c + 3.0 h2o_c --> 3.0 23dhbzs_c + 3.0 h_c	KPN_00603	None	None	C10H10NO6 + H = C30H27N3O15 + H2O	Inorganic Ion Transport and Metabolism
ENTERES2	Enterochelin Esterase (Fe containing)	feenter_c + 3.0 h2o_c --> 3.0 23dhbzs_c + fe3_c + 3.0 h_c	KPN_00603	None	None	C10H10NO6 + Fe + H = C30H27FeN3O15 + H2O	Inorganic Ion Transport and Metabolism
ETHAAL	Ethanolamine ammonia-lyase	etha_c --> acald_c + nh4_c	KPN_02783 and KPN_02784	4.3.1.7	None	C2H4O + H4N = C2H8NO	Cell Envelope Biosynthesis
ETHAt	Ethanolamine transport via diffusion extracellular	etha_e <=> etha_c	KPN_02768
ETHAtex	Ethanolamine transport via diffusion (extracellular)	etha_e <=> etha_p	KPN_00282 or KPN_02636 or KPN_02430 or KPN_00956 or KPN_01445	None	None	C2H8NO = C2H8NO	Transport, Outer Membrane Porin
ETHSO3abcpp	Ethanesulfonate transport via ABC system (periplasm)	atp_c + ethso3_p + h2o_c --> adp_c + ethso3_c + h_c + pi_c	KPN_00972 and KPN_00970 and KPN_00969	None	None	C10H12N5O10P2 + C2H5O3S + H + HO4P = C10H12N5O13P3 + C2H5O3S + H2O	Tranpsort, Inner Membrane
ETHSO3tex	Ethanesulfonate transport via diffusion (extracellular to periplasm)	ethso3_e <=> ethso3_p	KPN_00282 or KPN_02636 or KPN_02430 or KPN_00956 or KPN_01445	None	None	C2H5O3S = C2H5O3S	Transport, Outer Membrane Porin
ETOHt2rpp	Ethanol reversible transport via proton symport (periplasm)	etoh_p + h_p <=> etoh_c + h_c		None	None	C2H6O + H = C2H6O + H	transport	etoh should be secreted, add transport reaction between [c]<->[p]_x000D_ PMID: 9720196_x000D_ _x000D_ Jade_x000D_ 20090302
ETOHtex	Ethanol transport via diffusion (extracellular to periplasm)	etoh_e <=> etoh_p	KPN_00282 or KPN_02636 or KPN_02430 or KPN_00956 or KPN_01445	None	None	C2H6O = C2H6O	Transport, Outer Membrane Porin
EX_12ppd__S_e	(S)-Propane-1,2-diol exchange	12ppd__S_e -->
EX_13ppd_e	1,3-Propanediol exchange	13ppd_e -->
EX_14glucan_e	1,4-alpha-D-glucan exchange	14glucan_e -->
EX_15dap_e	1,5-Diaminopentane exchange	15dap_e -->
EX_23camp_e	2',3'-Cyclic AMP exchange	23camp_e -->
EX_23ccmp_e	2',3'-Cyclic CMP exchange	23ccmp_e -->
EX_23cgmp_e	2',3'-Cyclic GMP exchange	23cgmp_e -->
EX_23cump_e	2',3'-Cyclic UMP exchange	23cump_e -->
EX_23dappa_e	2,3-diaminopropionate exchange	23dappa_e -->
EX_26dap__M_e	Meso-2,6-Diaminoheptanedioate exchange	26dap__M_e -->
EX_2ddglcn_e	2-Dehydro-3-deoxy-D-gluconate exchange	2ddglcn_e -->
EX_34dhpac_e	3,4-Dihydroxyphenylacetaldehyde exchange	34dhpac_e -->
EX_3amp_e	3'-AMP exchange	3amp_e -->
EX_3cmp_e	3'-cmp exchange	3cmp_e -->
EX_3gmp_e	3'-GMP exchange	3gmp_e -->
EX_3hcinnm_e	3-hydroxycinnamic acid exchange	3hcinnm_e -->
EX_3hpppn_e	3-(3-hydroxy-phenyl)propionate exchange	3hpppn_e -->
EX_3ump_e	3'-UMP exchange	3ump_e -->
EX_4abut_e	4-Aminobutanoate exchange	4abut_e -->
EX_4hoxpacd_e	4-Hydroxyphenylacetaldehyde exchange	4hoxpacd_e -->
EX_4hphac_e	4 hydroxyphenylacetate exchange	4hphac_e -->
EX_5dglcn_e	5-Dehydro-D-gluconate exchange	5dglcn_e -->
EX_abt__D_e	D-Arabitol exchange	abt__D_e -->
EX_ac_e	Acetate exchange	ac_e -->
EX_acald_e	Acetaldehyde exchange	acald_e -->
EX_acgal_e	N-Acetyl-D-galactosamine exchange	acgal_e -->
EX_acgal1p_e	N-Acetyl-D-galactosamine 1-phosphate exchange	acgal1p_e -->
EX_acgam_e	N-Acetyl-D-glucosamine exchange	acgam_e -->
EX_acgam1p_e	N-Acetyl-D-glucosamine 1-phosphate exchange	acgam1p_e -->
EX_acmana_e	N-Acetyl-D-mannosamine exchange	acmana_e -->
EX_acmum_e	N-Acetylmuramate exchange	acmum_e -->
EX_acolipa_e	4-Amino-4-deoxy-L-arabinose modified core oligosaccharide lipid A exchange	acolipa_e -->
EX_acser_e	O-Acetyl-L-serine exchange	acser_e -->
EX_ade_e	Adenine exchange	ade_e -->
EX_adn_e	Adenosine exchange	adn_e -->
EX_adocbl_e	Adenosylcobalamin exchange	adocbl_e -->
EX_ag_e	Silver exchange	ag_e -->
EX_agm_e	Agmatine exchange	agm_e -->
EX_akg_e	2-Oxoglutarate exchange	akg_e -->
EX_ala__D_e	D-Alanine exchange	ala__D_e -->
EX_ala__L_e	L-Alanine exchange	ala__L_e -->
EX_ala_B_e	Beta-Alanine exchange	ala_B_e -->
EX_alaala_e	D-Alanyl-D-alanine exchange	alaala_e -->
EX_all__D_e	D-Allose exchange	all__D_e -->
EX_amp_e	AMP exchange	amp_e -->
EX_anhgm_e	N-Acetyl-D-glucosamine(anhydrous)N-Acetylmuramic acid exchange	anhgm_e -->
EX_arab__L_e	L-Arabinose exchange	arab__L_e -->
EX_arg__L_e	L-Arginine exchange	arg__L_e -->
EX_ascb__L_e	L-Ascorbate exchange	ascb__L_e -->
EX_asn__L_e	L-Asparagine exchange	asn__L_e -->
EX_aso3_e	Arsenite exchange	aso3_e -->
EX_asp__L_e	L-Aspartate exchange	asp__L_e -->
EX_btd_RR_e	R R 2 3 Butanediol exchange	btd_RR_e -->
EX_but_e	Butyrate (n-C4:0) exchange	but_e -->
EX_butso3_e	Butanesulfonate exchange	butso3_e -->
EX_bz_e	Benzoate exchange	bz_e -->
EX_ca2_e	Calcium exchange	ca2_e <=>
EX_cbi_e	Cobinamide exchange	cbi_e -->
EX_cbl1_e	Cob(I)alamin exchange	cbl1_e -->
EX_cd2_e	Cadmium exchange	cd2_e -->
EX_cellb_e	Cellobiose exchange	cellb_e -->
EX_cgly_e	Cys-Gly exchange	cgly_e -->
EX_chol_e	Choline exchange	chol_e -->
EX_cit_e	Citrate exchange	cit_e -->
EX_cl_e	Chloride exchange	cl_e <=>
EX_cmp_e	CMP exchange	cmp_e -->
EX_co2_e	CO2 exchange	co2_e <=>
EX_cobalt2_e	Co2+ exchange	cobalt2_e <=>
EX_colipa_e	Core oligosaccharide lipid A exchange	colipa_e -->
EX_crn_e	L-Carnitine exchange	crn_e -->
EX_csn_e	Cytosine exchange	csn_e -->
EX_cu_e	Cu+ exchange	cu_e -->
EX_cu2_e	Cu2+ exchange	cu2_e <=>
EX_cyan_e	Hydrogen cyanide exchange	cyan_e -->
EX_cynt_e	Cyanate exchange	cynt_e -->
EX_cys__D_e	D-Cysteine exchange	cys__D_e -->
EX_cys__L_e	L-Cysteine exchange	cys__L_e -->
EX_cytd_e	Cytidine exchange	cytd_e -->
EX_dad_2_e	Deoxyadenosine exchange	dad_2_e -->
EX_damp_e	DAMP exchange	damp_e -->
EX_dca_e	Decanoate (n-C10:0) exchange	dca_e -->
EX_dcmp_e	DCMP exchange	dcmp_e -->
EX_dcyt_e	Deoxycytidine exchange	dcyt_e -->
EX_ddca_e	Dodecanoate (n-C12:0) exchange	ddca_e -->
EX_dgmp_e	DGMP exchange	dgmp_e -->
EX_dgsn_e	Deoxyguanosine exchange	dgsn_e -->
EX_dha_e	Dihydroxyacetone exchange	dha_e -->
EX_diact_e	Diacetyl exchange	diact_e -->
EX_dimp_e	DIMP exchange	dimp_e -->
EX_din_e	Deoxyinosine exchange	din_e -->
EX_dms_e	Dimethyl sulfide exchange	dms_e -->
EX_dmso_e	Dimethyl sulfoxide exchange	dmso_e -->
EX_dopa_e	Dopamine exchange	dopa_e -->
EX_dtmp_e	DTMP exchange	dtmp_e -->
EX_dump_e	DUMP exchange	dump_e -->
EX_duri_e	Deoxyuridine exchange	duri_e -->
EX_etha_e	Ethanolamine exchange	etha_e -->
EX_ethso3_e	Ethanesulfonate exchange	ethso3_e -->
EX_etoh_e	Ethanol exchange	etoh_e -->
EX_f6p_e	D-fructose 6-phosphate exchange	f6p_e -->
EX_fald_e	Formaldehyde exchange	fald_e -->
EX_fe2_e	Fe2+ exchange	fe2_e <=>
EX_fe3_e	Fe3+ exchange	fe3_e <=>
EX_fe3dhbzs_e	Ferric 2,3-dihydroxybenzoylserine exchange	fe3dhbzs_e -->
EX_fe3hox_e	Fe(III)hydroxamate exchange	fe3hox_e -->
EX_fecrm_e	Ferrichrome exchange	fecrm_e -->
EX_feenter_e	Fe-enterobactin exchange	feenter_e -->
EX_feoxam_e	Ferroxamine exchange	feoxam_e -->
EX_for_e	Formate exchange	for_e -->
EX_fru_e	D-Fructose exchange	fru_e -->
EX_frulys_e	Fructoselysine exchange	frulys_e -->
EX_fruur_e	D-Fructuronate exchange	fruur_e -->
EX_fuc__L_e	L-Fucose exchange	fuc__L_e -->
EX_fum_e	Fumarate exchange	fum_e -->
EX_g1p_e	D-Glucose 1-phosphate exchange	g1p_e -->
EX_g3pc_e	Sn-Glycero-3-phosphocholine exchange	g3pc_e -->
EX_g3pe_e	Sn-Glycero-3-phosphoethanolamine exchange	g3pe_e -->
EX_g3pg_e	Glycerophosphoglycerol exchange	g3pg_e -->
EX_g3pi_e	Sn-Glycero-3-phospho-1-inositol exchange	g3pi_e -->
EX_g3ps_e	Glycerophosphoserine exchange	g3ps_e -->
EX_g6p_e	D-Glucose 6-phosphate exchange	g6p_e -->
EX_gal_bD_e	Beta D-Galactose exchange	gal_bD_e -->
EX_gal_e	D-Galactose exchange	gal_e -->
EX_gal1p_e	Alpha-D-Galactose 1-phosphate exchange	gal1p_e -->
EX_galct__D_e	D-Galactarate exchange	galct__D_e -->
EX_galctn__D_e	D-Galactonate exchange	galctn__D_e -->
EX_galctn__L_e	L-Galactonate exchange	galctn__L_e -->
EX_galt_e	Galactitol exchange	galt_e -->
EX_galur_e	D-Galacturonate exchange	galur_e -->
EX_gam_e	D-Glucosamine exchange	gam_e -->
EX_gam6p_e	D-Glucosamine 6-phosphate exchange	gam6p_e -->
EX_gdp_e	GDP exchange	gdp_e -->
EX_glc__D_e	D-Glucose exchange	glc__D_e <=>
EX_glcn_e	D-Gluconate exchange	glcn_e -->
EX_glcr_e	D-Glucarate exchange	glcr_e -->
EX_glcur_e	D-Glucuronate exchange	glcur_e -->
EX_glcur1p_e	D-Glucuronate 1-phosphate exchange	glcur1p_e -->
EX_gln__L_e	L-Glutamine exchange	gln__L_e -->
EX_glu__L_e	L-Glutamate exchange	glu__L_e -->
EX_gly_e	Glycine exchange	gly_e -->
EX_glyald_e	D-Glyceraldehyde exchange	glyald_e -->
EX_glyb_e	Glycine betaine exchange	glyb_e -->
EX_glyc__R_e	(R)-Glycerate exchange	glyc__R_e -->
EX_glyc_e	Glycerol exchange	glyc_e -->
EX_glyc2p_e	Glycerol 2-phosphate exchange	glyc2p_e -->
EX_glyc3p_e	Glycerol 3-phosphate exchange	glyc3p_e -->
EX_glyclt_e	Glycolate exchange	glyclt_e -->
EX_gmp_e	GMP exchange	gmp_e -->
EX_gsn_e	Guanosine exchange	gsn_e -->
EX_gthox_e	Oxidized glutathione exchange	gthox_e -->
EX_gthrd_e	Reduced glutathione exchange	gthrd_e -->
EX_gtp_e	GTP exchange	gtp_e -->
EX_gua_e	Guanine exchange	gua_e -->
EX_h_e	H+ exchange	h_e <=>
EX_h2_e	H2 exchange	h2_e -->
EX_h2o_e	H2O exchange	h2o_e <=>
EX_h2o2_e	Hydrogen peroxide exchange	h2o2_e -->
EX_h2s_e	Hydrogen sulfide exchange	h2s_e -->
EX_hacolipa_e	Hepta-acylated core oligosaccharide lipid A (E. coli) exchange	hacolipa_e -->
EX_halipa_e	Hepta-acylated KDO(2)-lipid (A) exchange	halipa_e -->
EX_hdca_e	Hexadecanoate (n-C16:0) exchange	hdca_e -->
EX_hdcea_e	Hexadecenoate (n-C16:1) exchange	hdcea_e -->
EX_hg2_e	Hg2+ exchange	hg2_e -->
EX_his__L_e	L-Histidine exchange	his__L_e -->
EX_hom__L_e	L-Homoserine exchange	hom__L_e -->
EX_hxa_e	Hexanoate (n-C6:0) exchange	hxa_e -->
EX_hxan_e	Hypoxanthine exchange	hxan_e -->
EX_idon__L_e	L-Idonate exchange	idon__L_e -->
EX_ile__L_e	L-Isoleucine exchange	ile__L_e -->
EX_imp_e	IMP exchange	imp_e -->
EX_indole_e	Indole exchange	indole_e -->
EX_inost_e	Myo-Inositol exchange	inost_e -->
EX_ins_e	Inosine exchange	ins_e -->
EX_isetac_e	Isethionic acid exchange	isetac_e -->
EX_k_e	K+ exchange	k_e <=>
EX_kdo2lipid4_e	KDO(2)-lipid IV(A) exchange	kdo2lipid4_e -->
EX_lac__D_e	D-lactate exchange	lac__D_e -->
EX_lac__L_e	L-Lactate exchange	lac__L_e -->
EX_LalaDgluMdap_e	L-alanine-D-glutamate-meso-2,6-diaminoheptanedioate exchange	LalaDgluMdap_e -->
EX_LalaDgluMdapDala_e	L-alanine-D-glutamate-meso-2,6-diaminoheptanedioate-D-alanine exchange	LalaDgluMdapDala_e -->
EX_lcts_e	Lactose exchange	lcts_e -->
EX_leu__L_e	L-Leucine exchange	leu__L_e -->
EX_lipa_cold_e	Cold adapted KDO(2)-lipid (A) exchange	lipa_cold_e -->
EX_lipa_e	KDO(2)-lipid (A) exchange	lipa_e -->
EX_lys__L_e	L-Lysine exchange	lys__L_e -->
EX_lyx__L_e	L-Lyxose exchange	lyx__L_e -->
EX_mal__D_e	D-Malate exchange	mal__D_e -->
EX_mal__L_e	L-Malate exchange	mal__L_e -->
EX_malt_e	Maltose exchange	malt_e -->
EX_malthx_e	Maltohexaose exchange	malthx_e -->
EX_maltpt_e	Maltopentaose exchange	maltpt_e -->
EX_malttr_e	Maltotriose exchange	malttr_e -->
EX_maltttr_e	Maltotetraose exchange	maltttr_e -->
EX_man_e	D-Mannose exchange	man_e -->
EX_man6p_e	D-Mannose 6-phosphate exchange	man6p_e -->
EX_manglyc_e	2(alpha-D-Mannosyl)-D-glycerate exchange	manglyc_e -->
EX_melib_e	Melibiose exchange	melib_e -->
EX_met__D_e	D-Methionine exchange	met__D_e -->
EX_met__L_e	L-Methionine exchange	met__L_e -->
EX_metsox_R__L_e	L-methionine-R-sulfoxide exchange	metsox_R__L_e -->
EX_metsox_S__L_e	L-Methionine S-oxide exchange	metsox_S__L_e -->
EX_mg2_e	Mg exchange	mg2_e <=>
EX_mmet_e	S-Methyl-L-methionine exchange	mmet_e -->
EX_mn2_e	Mn2+ exchange	mn2_e <=>
EX_mnl_e	D-Mannitol exchange	mnl_e -->
EX_mobd_e	Molybdate exchange	mobd_e <=>
EX_mso3_e	Methanesulfonate exchange	mso3_e -->
EX_n2o_e	Nitrous oxide exchange	n2o_e -->
EX_na1_e	Sodium exchange	na1_e <=>
EX_nac_e	Nicotinate exchange	nac_e -->
EX_nh4_e	Ammonia exchange	nh4_e <=>
EX_ni2_e	Ni2+ exchange	ni2_e -->
EX_nmn_e	NMN exchange	nmn_e -->
EX_no_e	Nitric oxide exchange	no_e -->
EX_no2_e	Nitrite exchange	no2_e -->
EX_no3_e	Nitrate exchange	no3_e -->
EX_o2_e	O2 exchange	o2_e <=>
EX_o2s_e	Superoxide anion exchange	o2s_e -->
EX_ocdca_e	Octadecanoate (n-C18:0) exchange	ocdca_e -->
EX_ocdcea_e	Octadecenoate (n-C18:1) exchange	ocdcea_e -->
EX_octa_e	Octanoate (n-C8:0) exchange	octa_e -->
EX_orn_e	Ornithine exchange	orn_e -->
EX_orot_e	Orotate exchange	orot_e -->
EX_pacald_e	Phenylacetaldehyde exchange	pacald_e -->
EX_peamn_e	Phenethylamine exchange	peamn_e -->
EX_phe__L_e	L-Phenylalanine exchange	phe__L_e -->
EX_pheme_e	Protoheme exchange	pheme_e -->
EX_pi_e	Phosphate exchange	pi_e <=>
EX_pnto__R_e	(R)-Pantothenate exchange	pnto__R_e -->
EX_ppa_e	Propionate exchange	ppa_e -->
EX_ppal_e	Propanal exchange	ppal_e -->
EX_pppn_e	Phenylpropanoate exchange	pppn_e -->
EX_ppt_e	Phosphonate exchange	ppt_e -->
EX_pro__L_e	L-Proline exchange	pro__L_e -->
EX_progly_e	L-Prolinylglycine exchange	progly_e -->
EX_psclys_e	Psicoselysine exchange	psclys_e -->
EX_pser__L_e	O-Phospho-L-serine exchange	pser__L_e -->
EX_ptrc_e	Putrescine exchange	ptrc_e -->
EX_pyr_e	Pyruvate exchange	pyr_e -->
EX_r5p_e	Alpha-D-Ribose 5-phosphate exchange	r5p_e -->
EX_rbt_e	Ribitol exchange	rbt_e -->
EX_rib__D_e	D-Ribose exchange	rib__D_e -->
EX_rmn_e	L-Rhamnose exchange	rmn_e -->
EX_sbt__D_e	D-Sorbitol exchange	sbt__D_e -->
EX_ser__D_e	D-Serine exchange	ser__D_e -->
EX_ser__L_e	L-Serine exchange	ser__L_e -->
EX_skm_e	Shikimate exchange	skm_e -->
EX_so2_e	Sulfur dioxide exchange	so2_e -->
EX_so3_e	Sulfite exchange	so3_e -->
EX_so4_e	Sulfate exchange	so4_e <=>
EX_spmd_e	Spermidine exchange	spmd_e -->
EX_succ_e	Succinate exchange	succ_e -->
EX_sucr_e	Sucrose exchange	sucr_e -->
EX_sulfac_e	Sulfoacetate exchange	sulfac_e -->
EX_tartr__L_e	L-tartrate exchange	tartr__L_e -->
EX_taur_e	Taurine exchange	taur_e -->
EX_tcynt_e	Thiocyanate exchange	tcynt_e -->
EX_thm_e	Thiamin exchange	thm_e -->
EX_thr__L_e	L-Threonine exchange	thr__L_e -->
EX_thrp_e	L-Threonine O-3-phosphate exchange	thrp_e -->
EX_thym_e	Thymine exchange	thym_e -->
EX_thymd_e	Thymidine exchange	thymd_e -->
EX_tma_e	Trimethylamine exchange	tma_e -->
EX_tmao_e	Trimethylamine N-oxide exchange	tmao_e -->
EX_tre_e	Trehalose exchange	tre_e -->
EX_trp__L_e	L-Tryptophan exchange	trp__L_e -->
EX_tsul_e	Thiosulfate exchange	tsul_e -->
EX_ttdca_e	Tetradecanoate (n-C14:0) exchange	ttdca_e -->
EX_ttdcea_e	Tetradecenoate (n-C14:1) exchange	ttdcea_e -->
EX_tungs_e	Tungstate exchange	tungs_e <=>
EX_tym_e	Tyramine exchange	tym_e -->
EX_tyr__L_e	L-Tyrosine exchange	tyr__L_e -->
EX_tyrp_e	Phosphotyrosine exchange	tyrp_e -->
EX_uacgam_e	UDP-N-acetyl-D-glucosamine exchange	uacgam_e -->
EX_udpacgal_e	UDP-N-acetyl-D-galactosamine exchange	udpacgal_e -->
EX_udpg_e	UDPglucose exchange	udpg_e -->
EX_udpgal_e	UDPgalactose exchange	udpgal_e -->
EX_udpglcur_e	UDP-D-glucuronate exchange	udpglcur_e -->
EX_ump_e	UMP exchange	ump_e -->
EX_ura_e	Uracil exchange	ura_e -->
EX_urea_e	Urea exchange	urea_e -->
EX_uri_e	Uridine exchange	uri_e -->
EX_val__L_e	L-Valine exchange	val__L_e -->
EX_xan_e	Xanthine exchange	xan_e -->
EX_xmp_e	Xanthosine 5'-phosphate exchange	xmp_e -->
EX_xtsn_e	Xanthosine exchange	xtsn_e -->
EX_xyl__D_e	D-Xylose exchange	xyl__D_e -->
EX_xylu__L_e	L-Xylulose exchange	xylu__L_e -->
EX_zn2_e	Zinc exchange	zn2_e <=>
F6PA	Fructose 6-phosphate aldolase	f6p_c <=> dha_c + g3p_c	KPN_04242	None	None	C3H6O3 + C3H5O6P = C6H11O9P	Glycolysis/Gluconeogenesis
F6PP	D-fructose 6-phosphate phosphatase	f6p_c + h2o_c --> fru_c + pi_c	KPN_00856	None	None	C6H11O9P + H2O = C6H12O6 + HO4P	Alternate Carbon Metabolism
F6Pt6_2pp	Fructose-6-phosphate transport via phosphate antiport (periplasm)	f6p_p + 2.0 pi_c --> f6p_c + 2.0 pi_p	KPN_04069	None	None	C6H11O9P + HO4P = C6H11O9P + HO4P	Tranpsort, Inner Membrane
F6Ptex	Fructose 6-phosphate transport via diffusion (extracellular to periplasm)	f6p_e <=> f6p_p	KPN_00282 or KPN_02636 or KPN_02430 or KPN_00956 or KPN_01445	None	None	C6H11O9P = C6H11O9P	Transport, Outer Membrane Porin
FA100ACPHi	Fatty-acyl-ACP hydrolase	dcaACP_c + h2o_c --> ACP_c + dca_c + h_c	KPN_00355	3.1.2.14	None	C11H21N2O7PRS + C10H19O2 + H = C21H39N2O8PRS + H2O	Cell Envelope Biosynthesis
FA120ACPHi	Fatty-acyl-ACP hydrolase	ddcaACP_c + h2o_c --> ACP_c + ddca_c + h_c	KPN_00355	3.1.2.14	None	C11H21N2O7PRS + C12H23O2 + H = C23H43N2O8PRS + H2O	Cell Envelope Biosynthesis
FA140ACPHi	Fatty-acyl-ACP hydrolase	h2o_c + myrsACP_c --> ACP_c + h_c + ttdca_c	KPN_00355	3.1.2.14	None	C11H21N2O7PRS + H + C14H27O2 = H2O + C25H47N2O8PRS	Cell Envelope Biosynthesis
FA141ACPHi	Fatty-acyl-ACP hydrolase	h2o_c + tdeACP_c --> ACP_c + h_c + ttdcea_c	KPN_00355	3.1.2.14	None	C11H21N2O7PRS + H + C14H25O2 = H2O + C25H45N2O8PRS	Cell Envelope Biosynthesis
FA160ACPHi	Fatty-acyl-ACP hydrolase	h2o_c + palmACP_c --> ACP_c + h_c + hdca_c	KPN_00355	3.1.2.14	None	C11H21N2O7PRS + H + C16H31O2 = H2O + C27H51N2O8PRS	Cell Envelope Biosynthesis
FA161ACPHi	Fatty-acyl-ACP hydrolase	h2o_c + hdeACP_c --> ACP_c + h_c + hdcea_c	KPN_00355	3.1.2.14	None	C11H21N2O7PRS + H + C16H29O2 = H2O + C27H49N2O8PRS	Cell Envelope Biosynthesis
FA80ACPHi	Fatty-acyl-ACP hydrolase	h2o_c + ocACP_c --> ACP_c + h_c + octa_c	KPN_00355	3.1.2.14	None	C11H21N2O7PRS + H + C8H15O2 = H2O + C19H35N2O8PRS	Cell Envelope Biosynthesis
FACOAE100	Fatty-acid-CoA thioesterase (decanoate)	dcacoa_c + h2o_c --> coa_c + dca_c + h_c	KPN_00415	None	None	C21H32N7O16P3S + C10H19O2 + H = C31H50N7O17P3S + H2O	Cell Envelope Biosynthesis
FACOAE120	Fatty-acid-CoA thioesterase (dodecanoate)	ddcacoa_c + h2o_c --> coa_c + ddca_c + h_c	KPN_00415	None	None	C21H32N7O16P3S + C12H23O2 + H = C33H54N7O17P3S + H2O	Cell Envelope Biosynthesis
FACOAE140	Fatty-acid-CoA thioesterase (tetradecanoate)	h2o_c + tdcoa_c --> coa_c + h_c + ttdca_c	KPN_00415	None	None	C21H32N7O16P3S + H + C14H27O2 = H2O + C35H58N7O17P3S	Cell Envelope Biosynthesis
FACOAE141	Fatty-acid-CoA thioesterase (tetradecenoate)	h2o_c + tdecoa_c --> coa_c + h_c + ttdcea_c	KPN_00415	None	None	C21H32N7O16P3S + H + C14H25O2 = H2O + C35H56N7O17P3S	Cell Envelope Biosynthesis
FACOAE160	Fatty-acid-CoA thioesterase (hexadecanoate)	h2o_c + pmtcoa_c --> coa_c + h_c + hdca_c	KPN_00415	None	None	C21H32N7O16P3S + H + C16H31O2 = H2O + C37H62N7O17P3S	Cell Envelope Biosynthesis
FACOAE161	Fatty-acid-CoA thioesterase (hexadecenoate)	h2o_c + hdcoa_c --> coa_c + h_c + hdcea_c	KPN_00415	None	None	C21H32N7O16P3S + H + C16H29O2 = H2O + C37H60N7O17P3S	Cell Envelope Biosynthesis
FACOAE180	Fatty-acid-CoA thioesterase (octadecanoate)	h2o_c + stcoa_c --> coa_c + h_c + ocdca_c	KPN_00415	None	None	C21H32N7O16P3S + H + C18H35O2 = H2O + C39H66N7O17P3S	Cell Envelope Biosynthesis
FACOAE181	Fatty-acid-CoA thioesterase (octadecenoate)	h2o_c + odecoa_c --> coa_c + h_c + ocdcea_c	KPN_00415	None	None	C21H32N7O16P3S + H + C18H33O2 = H2O + C39H64N7O17P3S	Cell Envelope Biosynthesis
FACOAE60	Fatty-acid-CoA thioesterase (hexanoate)	h2o_c + hxcoa_c --> coa_c + h_c + hxa_c	KPN_00415	None	None	C21H32N7O16P3S + H + C6H11O2 = H2O + C27H42N7O17P3S	Cell Envelope Biosynthesis
FACOAE80	Fatty-acid-CoA thioesterase (octanoate)	h2o_c + occoa_c --> coa_c + h_c + octa_c	KPN_00415	None	None	C21H32N7O16P3S + H + C8H15O2 = H2O + C29H46N7O17P3S	Cell Envelope Biosynthesis
FACOAL100t2pp	Fatty-acid-CoA ligase (decanoate transport via vectoral Co-A coupling)	atp_c + coa_c + dca_p + h_p --> amp_c + dcacoa_c + h_c + ppi_c	KPN_02322	6.2.1.3	9.B.17	C10H12N5O13P3 + C21H32N7O16P3S + C10H19O2 + H = C10H12N5O7P + C31H50N7O17P3S + H + HO7P2	Cell Envelope Biosynthesis
FACOAL120t2pp	Fatty-acid-CoA ligase (dodecanoate transport via vectoral Co-A coupling)	atp_c + coa_c + ddca_p + h_p --> amp_c + ddcacoa_c + h_c + ppi_c	KPN_02322	6.2.1.3	9.B.17	C10H12N5O13P3 + C21H32N7O16P3S + C12H23O2 + H = C10H12N5O7P + C33H54N7O17P3S + H + HO7P2	Cell Envelope Biosynthesis
FACOAL140t2pp	Fatty-acid-CoA ligase (tetradecanoate transport via vectoral Co-A coupling)	atp_c + coa_c + h_p + ttdca_p --> amp_c + h_c + ppi_c + tdcoa_c	KPN_02322	6.2.1.3	9.B.17	C10H12N5O13P3 + C21H32N7O16P3S + H + C14H27O2 = C10H12N5O7P + H + HO7P2 + C35H58N7O17P3S	Cell Envelope Biosynthesis
FACOAL141t2pp	Fatty-acid-CoA ligase (tetradecenoate transport via vectoral Co-A coupling)	atp_c + coa_c + h_p + ttdcea_p --> amp_c + h_c + ppi_c + tdecoa_c	KPN_02322	6.2.1.3	9.B.17	C10H12N5O13P3 + C21H32N7O16P3S + H + C14H25O2 = C10H12N5O7P + H + HO7P2 + C35H56N7O17P3S	Cell Envelope Biosynthesis
FACOAL160t2pp	Fatty-acid-CoA ligase (hexadecanoate transport via vectoral Co-A coupling)	atp_c + coa_c + h_p + hdca_p --> amp_c + h_c + pmtcoa_c + ppi_c	KPN_02322	6.2.1.3	9.B.17	C10H12N5O13P3 + C21H32N7O16P3S + H + C16H31O2 = C10H12N5O7P + H + C37H62N7O17P3S + HO7P2	Cell Envelope Biosynthesis
FACOAL161t2pp	Fatty-acid-CoA ligase (hexadecenoate transport via vectoral Co-A coupling)	atp_c + coa_c + h_p + hdcea_p --> amp_c + h_c + hdcoa_c + ppi_c	KPN_02322	6.2.1.3	9.B.17	C10H12N5O13P3 + C21H32N7O16P3S + H + C16H29O2 = C10H12N5O7P + H + C37H60N7O17P3S + HO7P2	Cell Envelope Biosynthesis
FACOAL180t2pp	Fatty-acid-CoA ligase (octadecanoate transport via vectoral Co-A coupling)	atp_c + coa_c + h_p + ocdca_p --> amp_c + h_c + ppi_c + stcoa_c	KPN_02322	6.2.1.3	9.B.17	C10H12N5O13P3 + C21H32N7O16P3S + H + C18H35O2 = C10H12N5O7P + H + HO7P2 + C39H66N7O17P3S	Cell Envelope Biosynthesis
FACOAL181t2pp	Fatty-acid-CoA ligase (octadecenoate transport via vectoral Co-A coupling)	atp_c + coa_c + h_p + ocdcea_p --> amp_c + h_c + odecoa_c + ppi_c	KPN_02322	6.2.1.3	9.B.17	C10H12N5O13P3 + C21H32N7O16P3S + H + C18H33O2 = C10H12N5O7P + H + C39H64N7O17P3S + HO7P2	Cell Envelope Biosynthesis
FACOAL60t2pp	Fatty-acid-CoA ligase (hexanoate transport via vectoral Co-A coupling)	atp_c + coa_c + h_p + hxa_p --> amp_c + h_c + hxcoa_c + ppi_c	KPN_02322	6.2.1.3	9.B.17	C10H12N5O13P3 + C21H32N7O16P3S + H + C6H11O2 = C10H12N5O7P + H + C27H42N7O17P3S + HO7P2	Cell Envelope Biosynthesis
FACOAL80t2pp	Fatty-acid-CoA ligase (octanoate transport via vectoral Co-A coupling)	atp_c + coa_c + h_p + octa_p --> amp_c + h_c + occoa_c + ppi_c	KPN_02322	6.2.1.3	9.B.17	C10H12N5O13P3 + C21H32N7O16P3S + H + C8H15O2 = C10H12N5O7P + H + C29H46N7O17P3S + HO7P2	Cell Envelope Biosynthesis
FADRx	FAD reductase	fad_c + h_c + nadh_c --> fadh2_c + nad_c	KPN_04338	None	None	C27H31N9O15P2 + H + C21H27N7O14P2 = C27H33N9O15P2 + C21H26N7O14P2	Cofactor and Prosthetic Group Biosynthesis
FADRx2	FAD reductase	fad_c + h_c + nadph_c --> fadh2_c + nadp_c	KPN_03119 and KPN_03118	None	None	C27H31N9O15P2 + H + C21H26N7O17P3 = C27H33N9O15P2 + C21H25N7O17P3	Cofactor and Prosthetic Group Biosynthesis
FALDH2	Formaldehyde dehydrogenase	hmgth_c + nad_c <=> Sfglutth_c + h_c + nadh_c	KPN_01952	None	None	C11H16N3O7S + H + C21H27N7O14P2 = C11H18N3O7S + C21H26N7O14P2	Cofactor and Prosthetic Group Biosynthesis
FALDtex	Formaldehyde transport via diffusion (extracellular to periplasm)	fald_e <=> fald_p	KPN_00282 or KPN_02636 or KPN_02430 or KPN_00956 or KPN_01445	None	None	CH2O = CH2O	Transport, Outer Membrane Porin
FBA	Fructose-bisphosphate aldolase	fdp_c <=> dhap_c + g3p_c	KPN_03354 or KPN_02549	4.1.2.13	None	C3H5O6P + C3H5O6P = C6H10O12P2	Glycolysis/Gluconeogenesis
FBP	Fructose-bisphosphatase	fdp_c + h2o_c --> f6p_c + pi_c	KPN_04626 or KPN_04001	3.1.3.11	None	C6H10O12P2 + H2O = C6H11O9P + HO4P	Glycolysis/Gluconeogenesis
FCI	L-fucose isomerase	fuc__L_c <=> fcl__L_c	KPN_03153	5.3.1.25	None	C6H12O5 = C6H12O5	Alternate Carbon Metabolism
FCLK	L-fuculokinase	atp_c + fcl__L_c --> adp_c + fc1p_c + h_c	KPN_03154	2.7.1.51	None	C10H12N5O10P2 + C6H11O8P + H = C10H12N5O13P3 + C6H12O5	Alternate Carbon Metabolism
FCLPA	L-fuculose 1-phosphate aldolase	fc1p_c <=> dhap_c + lald__L_c	KPN_03151 or KPN_01603	4.1.2.17	None	C3H5O6P + C3H6O2 = C6H11O8P	Alternate Carbon Metabolism
FCLT	Ferrochelatase	fe2_c + ppp9_c --> 2.0 h_c + pheme_c		4.99.1.1	None	Fe + C34H32N4O4 = H + C34H30FeN4O4	None	Required for modeling (for pheme producing)_x000D_ _x000D_ Jade_x000D_ 20090316
FDH4pp_1	Formate dehydrogenase (quinone-8) (periplasm)	for_p + 2.0 h_c + q8_c --> co2_c + h_p + q8h2_c	(KPN_01865 and KPN_01867 and KPN_01866) or (KPN_04190 and KPN_04188 and KPN_04189)
FDH5pp_1	Formate Dehydrogenase (menaquinone-8) (periplasm)	for_p + 2.0 h_c + mqn8_c --> co2_c + h_p + mql8_c	(KPN_04190 and KPN_04188 and KPN_04189) or (KPN_01865 and KPN_01867 and KPN_01866)
FDMO	FMNH2-dependent monooxygenase	fmnh2_c + isetac_c + o2_c --> fmn_c + gcald_c + h2o_c + h_c + so3_c	KPN_00971	None	None	C17H19N4O9P + C2H4O2 + H + H2O + O3S = C17H21N4O9P + C2H5O4S + O2	Inorganic Ion Transport and Metabolism
FDMO2	FMNH2-dependent monooxygenase (methanesulfonate)	fmnh2_c + mso3_c + o2_c --> fald_c + fmn_c + h2o_c + h_c + so3_c	KPN_00971	None	None	C17H21N4O9P + CH3O3S + O2 = CH2O + C17H19N4O9P + H + H2O + O3S	Inorganic Ion Transport and Metabolism
FDMO3	FMNH2-dependent monooxygenase (ethanesulfonate)	ethso3_c + fmnh2_c + o2_c --> acald_c + fmn_c + h2o_c + h_c + so3_c	KPN_00971	None	None	C2H4O + C17H19N4O9P + H + H2O + O3S = C2H5O3S + C17H21N4O9P + O2	Inorganic Ion Transport and Metabolism
FDMO4	FMNH2-dependent monooxygenase (butanesulfonate)	butso3_c + fmnh2_c + o2_c --> btal_c + fmn_c + h2o_c + h_c + so3_c	KPN_00971	None	None	C4H8O + C17H19N4O9P + H + H2O + O3S = C4H9O3S + C17H21N4O9P + O2	Inorganic Ion Transport and Metabolism
FDMO6	FMNH2-dependent monooxygenase (sulfoacetate)	fmnh2_c + o2_c + sulfac_c --> fmn_c + glx_c + h2o_c + h_c + so3_c	KPN_00971	None	None	C17H19N4O9P + C2H1O3 + H + H2O + O3S = C17H21N4O9P + O2 + C2H2O5S	Inorganic Ion Transport and Metabolism
FE2abcpp	Iron (II) transport via ABC system (periplasm)	atp_c + fe2_p + h2o_c --> adp_c + fe2_c + h_c + pi_c	KPN_03779	None	None	C10H12N5O10P2 + Fe + H + HO4P = C10H12N5O13P3 + Fe + H2O	Inorganic Ion Transport and Metabolism
FE2t2pp	Iron (II) transport in via proton symport (periplasm)	fe2_p + h_p --> fe2_c + h_c	KPN_02743	None	None	Fe + H = Fe + H	Inorganic Ion Transport and Metabolism
FE2t3pp	Iron (Fe+2) transport out via proton antiport (periplasm)	fe2_c + h_p --> fe2_p + h_c	KPN_04222	None	None	Fe + H = Fe + H	Inorganic Ion Transport and Metabolism
FE2tex	Iron (II) transport via diffusion (extracellular to periplasm)	fe2_e <=> fe2_p	KPN_00282 or KPN_02636 or KPN_02430 or KPN_00956 or KPN_01445	None	None	Fe = Fe	Transport, Outer Membrane Porin
FE2tpp	Iron (+2) transport in via permease (no H+)	fe2_p --> fe2_c	KPN_03453	None	None	Fe = Fe	Inorganic Ion Transport and Metabolism
FE3abcpp	Iron (III) transport via ABC system (periplasm to cytoplasm)	atp_c + fe3_p + h2o_c --> adp_c + fe3_c + h_c + pi_c		None	None	C10H12N5O10P2 + Fe + H + HO4P = C10H12N5O13P3 + Fe + H2O	Transport	Required for modeling (transport Fe3+)_x000D_ _x000D_ Jade_x000D_ 20090316
FE3DHBZSabcpp	Ferric 2,3-dihydroxybenzoylserine transport via ABC system (periplasm)	atp_c + fe3dhbzs_p + h2o_c --> adp_c + fe3dhbzs_c + h_c + pi_c	KPN_00606 and KPN_00607 and KPN_00608 and KPN_00610	None	None	C10H12N5O10P2 + C10H10NO6Fe + H + HO4P = C10H12N5O13P3 + C10H10NO6Fe + H2O	Inorganic Ion Transport and Metabolism
FE3DHBZStonex	Ferric 2,3-dihydroxybenzoylserine transport via ton system (extracellular)	fe3dhbzs_e + h_p --> fe3dhbzs_p + h_c	(KPN_03426 and KPN_02593 and KPN_02186 and KPN_03425) or (KPN_03426 and KPN_02186 and KPN_01250 and KPN_03425)	None	None	C10H10NO6Fe + H = C10H10NO6Fe + H	Transport, Outer Membrane
FE3HOXabcpp	Ferric-dicitrate transport via ABC system (periplasm)	atp_c + fe3hox_p + h2o_c --> adp_c + fe3hox_c + h_c + pi_c	KPN_00166 and KPN_00167 and KPN_00168	None	None	C10H12N5O10P2 + C9H18O6N3Fe + H + HO4P = C10H12N5O13P3 + C9H18O6N3Fe + H2O	Inorganic Ion Transport and Metabolism
FE3HOXtonex	Fe(III)hydroxamine transport via ton system (extracellular)	fe3hox_e + h_p --> fe3hox_p + h_c	KPN_03426 and KPN_02186 and KPN_03425 and KPN_00165	None	None	C9H18O6N3Fe + H = C9H18O6N3Fe + H	Transport, Outer Membrane
FE3Ri	Fe(III) reduction	fadh2_c + 2.0 fe3_c --> fad_c + 2.0 fe2_c + 2.0 h_c	KPN_04338	None	None	C27H31N9O15P2 + Fe + H = C27H33N9O15P2 + Fe	Cofactor and Prosthetic Group Biosynthesis
FE3tex	Iron (III) transport via diffusion (extracellular to periplasm)	fe3_e <=> fe3_p	KPN_00282 or KPN_02636 or KPN_02430 or KPN_00956 or KPN_01445	None	None	Fe = Fe	Transport, Outer Membrane Porin
FECRMabcpp	Ferrichrome transport via ABC system (periplasm)	atp_c + fecrm_p + h2o_c --> adp_c + fecrm_c + h_c + pi_c	KPN_00166 and KPN_00167 and KPN_00168	None	None	C10H12N5O10P2 + C27H42FeN9O12 + H + HO4P = C10H12N5O13P3 + C27H42FeN9O12 + H2O	Inorganic Ion Transport and Metabolism
FECRMR3	Ferrichrome reductase	2.0 fecrm_c + rbflvrd_c --> 2.0 fe2_c + 2.0 fecrm_un_c + 2.0 h_c + ribflv_c		None	None	C27H42FeN9O12 + C17H22N4O6 = Fe + C27H42N9O12 + H + C17H20N4O6	Inorganic Ion Transport and Metabolism	Added to close a gap of roboflavin (rbflvrd). The transportation of iron sidnophore Ferrichrome consumes reduced riboflavin. KP is capable of uptaking ferrichrome._x000D_ _x000D_ PMID: 7654405_x000D_ _x000D_ FCC_x000D_ 20090223
FECRMtonex	Ferrichrome transport via ton system (extracellular)	fecrm_e + h_p --> fecrm_p + h_c	KPN_03426 and KPN_02186 and KPN_03425 and KPN_00165	None	None	C27H42FeN9O12 + H = C27H42FeN9O12 + H	Transport, Outer Membrane
FEENTERabcpp	Fe-enterobactin transport via ABC system (periplasm)	atp_c + feenter_p + h2o_c --> adp_c + feenter_c + h_c + pi_c	KPN_00606 and KPN_00607 and KPN_00610 and KPN_00608	None	None	C10H12N5O10P2 + C30H27FeN3O15 + H + HO4P = C10H12N5O13P3 + C30H27FeN3O15 + H2O	Inorganic Ion Transport and Metabolism
FEENTERR3	Fe-enterobactin reduction (Fe(III)-unloading)	2.0 feenter_c + rbflvrd_c --> 2.0 enter_c + 2.0 fe2_c + 2.0 h_c + ribflv_c		None	None	C30H27FeN3O15 + C17H22N4O6 = C30H27N3O15 + Fe + H + C17H20N4O6	Inorganic Ion Transport and Metabolism	Added to close a gap for reduced riboflavin (rbflvd)._x000D_ _x000D_ KP has enterobactin receptor._x000D_ PMID: 3900278._x000D_ _x000D_ FCC_x000D_ 20090223
FEENTERtonex	Fe-enterobactin transport via ton system (extracellular)	feenter_e + h_p --> feenter_p + h_c	KPN_03426 and KPN_00602 and KPN_02186 and KPN_03425	None	None	C30H27FeN3O15 + H = C30H27FeN3O15 + H	Transport, Outer Membrane
FEENTERtpp	Enterochelin transport (secretion)	enter_c + h_p --> enter_p + h_c	KPN_00609	None	None	C30H27N3O15 + H = C30H27N3O15 + H	Tranpsort, Inner Membrane
FEOXAMabcpp	Ferroxamine transport via ABC system (periplasm)	atp_c + feoxam_p + h2o_c --> adp_c + feoxam_c + h_c + pi_c	KPN_00166 and KPN_00167 and KPN_00168	None	None	C10H12N5O10P2 + C25H46FeN6O8 + H + HO4P = C10H12N5O13P3 + C25H46FeN6O8 + H2O	Inorganic Ion Transport and Metabolism
FEOXAMtonex	Ferroxamine transport via ton system (extracellular)	feoxam_e + h_p --> feoxam_p + h_c	KPN_03426 and KPN_02186 and KPN_03425 and KPN_00165	None	None	C25H46FeN6O8 + H = C25H46FeN6O8 + H	Transport, Outer Membrane
FEROpp	Ferroxidase	4.0 fe2_p + 4.0 h_p + o2_p --> 4.0 fe3_p + 2.0 h2o_p	KPN_00131	1.16.3.1	None	Fe + H + O2 = Fe + H2O	Inorganic Ion Transport and Metabolism
FFSD	Beta-fructofuranosidase	h2o_c + suc6p_c --> fru_c + g6p_c	KPN_00513	3.2.1.26	None	C6H12O6 + C6H11O9P = H2O + C12H21O14P	None	PMID: 11473129, sucrose-6P hydrolase hydrolyzes only sucrose-6P to form glucose-6P and fructose_x000D_ _x000D_ R03921, EC 3.2.1.26_x000D_ _x000D_ PMID: 8628219, _x000D_ Sucrose-6-phosphate (Scr-6-P) is hydrolysed by an intracellular beta-D-fructofuranoside fructohydrolase (EC 3.2.1.26), abbreviated hereafter as invertase (encoded by scrB)._x000D_ _x000D_ Jade_x000D_ 20090309
FFSD1r	Beta-fructofuranosidase	h2o_c + tre6p_c <=> fru_c + g6p_c	KPN_04085	3.2.1.122	None	C6H12O6 + C6H11O9P = H2O + C12H21O14P	Starch and Sucrose Metabolism	annotated by (KP342;Basys)_x000D_ Based on PMID: 11473129, AglB can metabolize sucrose's five linkage-isomeric sugars into fru and g6p_x000D_ Because only tre6p in the KP model, here only use tre6p as the substrate in the reaction_x000D_ _x000D_ Jade_x000D_ 20090220
FGLU	Formimidoylglutamase	forglu_c + h2o_c + h_c --> frmd_c + glu__L_c	KPN_00793	3.5.3.8	None	C6H8N2O4 + H + H2O = CH3NO + C5H8NO4	Histidine Metabolism	annotated by KPN_00793(KP342;SLT2;MGH;KAAS;Basys)_x000D_ _x000D_ N-Formimino-L-glutamate + H2O <=> L-Glutamate + Formamide (R02285)_x000D_ _x000D_ FCC & Jade_x000D_ 20090209
FHL	Formate-hydrogen lyase	for_c + h_c --> co2_c + h2_c	KPN_03058 and KPN_04482 and KPN_03057 and KPN_03061 and KPN_03060 and KPN_03056 and KPN_03059	None	None	CH1O2 + H = CO2 + H2	Pyruvate Metabolism
FLDR	Flavodoxin reductase (NADPH)	fldox_c + h_c + nadph_c --> fldrd_c + nadp_c	(KPN_04002 and KPN_03323) or (KPN_04002 and KPN_00707)	1.18.1.2	None	X + H + C21H26N7O17P3 = XH2 + C21H25N7O17P3	Unassigned
FLVR	Flavin reductase	h_c + nadph_c + ribflv_c --> nadp_c + rbflvrd_c	KPN_04338 or (KPN_03119 and KPN_03118)	1.5.1.30	None	C21H25N7O17P3 + C17H22N4O6 = H + C21H26N7O17P3 + C17H20N4O6	Cofactor and Prosthetic Group Biosynthesis
FLVRx	Flavin reductase (NAD)	h_c + nadh_c + ribflv_c --> nad_c + rbflvrd_c	KPN_04338	1.5.1.30	None	C21H26N7O14P2 + C17H22N4O6 = H + C21H27N7O14P2 + C17H20N4O6	Cofactor and Prosthetic Group Biosynthesis
FMETTRS	Methionyl-tRNA formyltransferase	10fthf_c + mettrna_c --> fmettrna_c + h_c + thf_c	KPN_03688	2.1.2.9	None	C20H21N7O7 + C5H10NOSR = C6H9NO2SR + H + C19H21N7O6	tRNA charging
FMNAT	FMN adenylyltransferase	atp_c + fmn_c + h_c --> fad_c + ppi_c	KPN_00020	2.7.7.2	None	C10H12N5O13P3 + C17H19N4O9P + H = C27H31N9O15P2 + HO7P2	Cofactor and Prosthetic Group Biosynthesis
FMNRx	FMN reductase	fmn_c + h_c + nadh_c --> fmnh2_c + nad_c	KPN_04338 or KPN_00973	None	None	C17H19N4O9P + H + C21H27N7O14P2 = C17H21N4O9P + C21H26N7O14P2	Cofactor and Prosthetic Group Biosynthesis
FMNRx2	FMN reductase	fmn_c + h_c + nadph_c --> fmnh2_c + nadp_c	(KPN_03119 and KPN_03118) or KPN_00973 or KPN_04338	None	None	C17H19N4O9P + H + C21H26N7O17P3 = C17H21N4O9P + C21H25N7O17P3	Cofactor and Prosthetic Group Biosynthesis
FORAMD	FORAMD	frmd_c + h2o_c --> for_c + nh4_c	KPN_01770
FORt2pp	Formate transport via proton symport (uptake only, periplasm)	for_p + h_p --> for_c + h_c	KPN_00932	None	None	CH1O2 + H = CH1O2 + H	Tranpsort, Inner Membrane
FORtex	Formate transport via diffusion (extracellular to periplasm)	for_e <-- for_p	KPN_00282 or KPN_02636 or KPN_02430 or KPN_00956 or KPN_01445	None	None	CH1O2 = CH1O2	Transport, Outer Membrane Porin
FORtppi	Formate transport via diffusion (cytoplasm to periplasm)	for_c --> for_p	KPN_00932	None	None	CH1O2 = CH1O2	Tranpsort, Inner Membrane
FRD2	Fumarate reductase	fum_c + mql8_c --> mqn8_c + succ_c	KPN_04552 and KPN_04551 and KPN_04550 and KPN_04553	1.3.99.1	None	C4H2O4 + C51H74O2 = C51H72O2 + C4H4O4	Citric Acid Cycle
FRD3	Fumarate reductase	2dmmql8_c + fum_c --> 2dmmq8_c + succ_c	KPN_04552 and KPN_04550 and KPN_04551 and KPN_04553	1.3.99.1	None	C50H70O2 + C4H4O4 = C50H72O2 + C4H2O4	Citric Acid Cycle
FRUK	Fructose-1-phosphate kinase	atp_c + f1p_c --> adp_c + fdp_c + h_c	KPN_02599	2.7.1.56	None	C10H12N5O10P2 + C6H10O12P2 + H = C10H12N5O13P3 + C6H11O9P	Alternate Carbon Metabolism
FRULYStex	Fructoselysine transporter via diffusion (extracellular)	frulys_e <=> frulys_p	KPN_00282 or KPN_02636 or KPN_02430 or KPN_00956 or KPN_01445	None	None	C12H25N2O7 = C12H25N2O7	Transport, Outer Membrane Porin
FRUpts2pp	Fructose transport via PEP:Pyr PTS (f6p generating) (periplasm)	fru_p + pep_c --> f6p_c + pyr_c	KPN_02335 and KPN_02763 and KPN_02334 and KPN_02333 and KPN_02762	None	None	C6H11O9P + C3H3O3 = C6H12O6 + C3H2O6P	Tranpsort, Inner Membrane
FRUptspp	D-fructose transport via PEP:Pyr PTS (periplasm)	fru_p + pep_c --> f1p_c + pyr_c	KPN_02598 and KPN_02600 and KPN_02763 and KPN_02762	None	None	C6H11O9P + C3H3O3 = C6H12O6 + C3H2O6P	Tranpsort, Inner Membrane
FRUtex	D-fructose transport via diffusion (extracellular to periplasm)	fru_e <=> fru_p	KPN_00282 or KPN_02636 or KPN_02430 or KPN_00956 or KPN_01445	None	None	C6H12O6 = C6H12O6	Transport, Outer Membrane Porin
FRUURtex	D-fructuronate transport via diffusion (extracellular)	fruur_e <=> fruur_p	KPN_00282 or KPN_02636 or KPN_02430 or KPN_00956 or KPN_01445	None	None	C6H9O7 = C6H9O7	Transport, Outer Membrane Porin
FTHFD	Formyltetrahydrofolate deformylase	10fthf_c + h2o_c --> for_c + h_c + thf_c	KPN_02206	3.5.1.10	None	C20H21N7O7 + H2O = CH1O2 + H + C19H21N7O6	Folate Metabolism
FUCtex	L-fucose transport via diffusion (extracellular to periplasm)	fuc__L_e <=> fuc__L_p	KPN_00282 or KPN_02636 or KPN_02430 or KPN_00956 or KPN_01445	None	None	C6H12O5 = C6H12O5	Transport, Outer Membrane Porin
FUCtpp	L-fucose transport via proton symport (periplasm)	fuc__L_p + h_p <=> fuc__L_c + h_c	KPN_03152	None	None	C6H12O5 + H = C6H12O5 + H	Tranpsort, Inner Membrane
FUM	Fumarase	fum_c + h2o_c <=> mal__L_c	KPN_01516 or KPN_01517	4.2.1.2	None	C4H2O4 + H2O = C4H4O5	Citric Acid Cycle
FUMt2_2pp	Fumarate transport via proton symport (2 H) (periplasm)	fum_p + 2.0 h_p --> fum_c + 2.0 h_c	KPN_03878	None	None	C4H2O4 + H = C4H2O4 + H	Tranpsort, Inner Membrane
FUMt2_3pp	Fumarate transport via proton symport (3 H) (periplasm)	fum_p + 3.0 h_p --> fum_c + 3.0 h_c	KPN_04367 or KPN_04528 or KPN_00654	None	None	C4H2O4 + H = C4H2O4 + H	Tranpsort, Inner Membrane
FUMtex	Fumarate transport via diffusion (extracellular to periplasm)	fum_e <-- fum_p	KPN_00282 or KPN_02636 or KPN_02430 or KPN_00956 or KPN_01445	None	None	C4H2O4 = C4H2O4	Transport, Outer Membrane Porin
G1PACT	Glucosamine-1-phosphate N-acetyltransferase	accoa_c + gam1p_c --> acgam1p_c + coa_c + h_c	KPN_04135	2.3.1.157	None	C23H34N7O17P3S + C6H13NO8P = C8H14NO9P + C21H32N7O16P3S + H	Cell Envelope Biosynthesis
G1PPpp	Glucose-1-phosphatase	g1p_p + h2o_p --> glc__D_p + pi_p	KPN_01027	3.1.3.10	None	C6H11O9P + H2O = C6H12O6 + HO4P	Glycolysis/Gluconeogenesis
G1Ptex	D-glucose 1-phosphate transport via diffusion	g1p_e <=> g1p_p	KPN_00282 or KPN_02636 or KPN_02430 or KPN_00956 or KPN_01445	None	None	C6H11O9P = C6H11O9P	Transport, Outer Membrane Porin
G1PTT	Glucose-1-phosphate thymidylyltransferase	dttp_c + g1p_c + h_c --> dtdpglu_c + ppi_c	KPN_02490 or KPN_04289 or KPN_02496	2.7.7.24	None	C10H13N2O14P3 + C6H11O9P + H = C16H24N2O16P2 + HO7P2	Cell Envelope Biosynthesis
G1SAT	Glutamate-1-semialdehyde aminotransferase	glu1sa_c <=> 5aop_c	KPN_00169	5.4.3.8	None	C5H9NO3 = C5H9NO3	Cofactor and Prosthetic Group Biosynthesis
G2PPpp	Glycerol 2-phosphate phosphatase (periplasmic)	glyc2p_p + h2o_p --> glyc_p + pi_p	KPN_04442	None	None	C3H7O6P + H2O = C3H8O3 + HO4P	Alternate Carbon Metabolism
G3PAT120	Glycerol-3-phosphate acyltransferase (C12:0)	ddcaACP_c + glyc3p_c --> 1ddecg3p_c + ACP_c	KPN_04429	2.3.1.15	None	C15H29O7P1 + C11H21N2O7PRS = C23H43N2O8PRS + C3H7O6P	Glycerophospholipid Metabolism
G3PAT140	Glycerol-3-phosphate acyltransferase (C14:0)	glyc3p_c + myrsACP_c --> 1tdecg3p_c + ACP_c	KPN_04429	2.3.1.15	None	C17H33O7P1 + C11H21N2O7PRS = C3H7O6P + C25H47N2O8PRS	Glycerophospholipid Metabolism
G3PAT141	Glycerol-3-phosphate acyltransferase (C14:1)	glyc3p_c + tdeACP_c --> 1tdec7eg3p_c + ACP_c	KPN_04429	2.3.1.15	None	C17H31O7P1 + C11H21N2O7PRS = C3H7O6P + C25H45N2O8PRS	Glycerophospholipid Metabolism
G3PAT160	Glycerol-3-phosphate acyltransferase (C16:0)	glyc3p_c + palmACP_c --> 1hdecg3p_c + ACP_c	KPN_04429	2.3.1.15	None	C19H37O7P1 + C11H21N2O7PRS = C3H7O6P + C27H51N2O8PRS	Glycerophospholipid Metabolism
G3PAT161	Glycerol-3-phosphate acyltransferase (C16:1)	glyc3p_c + hdeACP_c --> 1hdec9eg3p_c + ACP_c	KPN_04429	2.3.1.15	None	C19H35O7P1 + C11H21N2O7PRS = C3H7O6P + C27H49N2O8PRS	Glycerophospholipid Metabolism
G3PAT180	Glycerol-3-phosphate acyltransferase (C18:0)	glyc3p_c + ocdcaACP_c --> 1odecg3p_c + ACP_c	KPN_04429	2.3.1.15	None	C21H41O7P1 + C11H21N2O7PRS = C3H7O6P + C29H55N2O8PRS	Glycerophospholipid Metabolism
G3PAT181	Glycerol-3-phosphate acyltransferase (C18:1)	glyc3p_c + octeACP_c --> 1odec11eg3p_c + ACP_c	KPN_04429	2.3.1.15	None	C21H39O7P1 + C11H21N2O7PRS = C3H7O6P + C29H53N2O8PRS	Glycerophospholipid Metabolism
G3PCabcpp	Sn-glycerol-3-phosphocholine transport via ABC system (periplasm)	atp_c + g3pc_p + h2o_c --> adp_c + g3pc_c + h_c + pi_c	KPN_03812 and KPN_03810 and KPN_03811 and KPN_03813	None	None	C10H12N5O10P2 + C8H20NO6P + H + HO4P = C10H12N5O13P3 + C8H20NO6P + H2O	Tranpsort, Inner Membrane
G3PCtex	Glycero-3-phosphocholine transport via diffusion (extracellular to periplasm)	g3pc_e <=> g3pc_p	KPN_00282 or KPN_02636 or KPN_02430 or KPN_00956 or KPN_01445	None	None	C8H20NO6P = C8H20NO6P	Transport, Outer Membrane Porin
G3PD2	Glycerol-3-phosphate dehydrogenase (NADP)	glyc3p_c + nadp_c <=> dhap_c + h_c + nadph_c	KPN_03952	1.1.1.94	None	C3H5O6P + H + C21H26N7O17P3 = C3H7O6P + C21H25N7O17P3	Alternate Carbon Metabolism
G3PD5	Glycerol-3-phosphate dehydrogenase (ubiquinone-8)	glyc3p_c + q8_c --> dhap_c + q8h2_c	KPN_03792 or (KPN_02648 and KPN_02647 and KPN_02649)	1.1.99.5	None	C3H5O6P + C49H76O4 = C3H7O6P + C49H74O4	Oxidative Phosphorylation
G3PD6	Glycerol-3-phosphate dehydrogenase (menaquinone-8)	glyc3p_c + mqn8_c --> dhap_c + mql8_c	KPN_02648 and KPN_02647 and KPN_02649	1.1.99.5	None	C3H5O6P + C51H74O2 = C3H7O6P + C51H72O2	Oxidative Phosphorylation
G3PD7	Glycerol-3-phosphate dehydrogenase (demethylmenaquinone-8)	2dmmq8_c + glyc3p_c --> 2dmmql8_c + dhap_c	KPN_02648 and KPN_02647 and KPN_02649	1.1.99.5	None	C50H70O2 + C3H7O6P = C50H72O2 + C3H5O6P	Oxidative Phosphorylation
G3PEabcpp	Sn-glycerol-3-phosphoethanolamine transport via ABC system (periplasm)	atp_c + g3pe_p + h2o_c --> adp_c + g3pe_c + h_c + pi_c	KPN_03812 and KPN_03810 and KPN_03811 and KPN_03813	None	None	C10H12N5O10P2 + C5H14NO6P + H + HO4P = C10H12N5O13P3 + C5H14NO6P + H2O	Tranpsort, Inner Membrane
G3PEtex	Glycero-3-phosphoethanolamine transport via diffusion (extracellular to periplasm)	g3pe_e <=> g3pe_p	KPN_00282 or KPN_02636 or KPN_02430 or KPN_00956 or KPN_01445	None	None	C5H14NO6P = C5H14NO6P	Transport, Outer Membrane Porin
G3PGabcpp	Sn-glycerol-3-phosphoglycerol transport via ABC system (periplasm)	atp_c + g3pg_p + h2o_c --> adp_c + g3pg_c + h_c + pi_c	KPN_03812 and KPN_03810 and KPN_03811 and KPN_03813	None	None	C10H12N5O10P2 + C6H14O8P + H + HO4P = C10H12N5O13P3 + C6H14O8P + H2O	Tranpsort, Inner Membrane
G3PGtex	Glycerophoglycerol transport via diffusion (extracellular to periplasm)	g3pg_e <=> g3pg_p	KPN_00282 or KPN_02636 or KPN_02430 or KPN_00956 or KPN_01445	None	None	C6H14O8P = C6H14O8P	Transport, Outer Membrane Porin
G3PIabcpp	Sn-glycerol-3-phosphoethanolamine transport via ABC system (periplasm)	atp_c + g3pi_p + h2o_c --> adp_c + g3pi_c + h_c + pi_c	KPN_03812 and KPN_03810 and KPN_03811 and KPN_03813	None	None	C10H12N5O10P2 + C9H18O11P + H + HO4P = C10H12N5O13P3 + C9H18O11P + H2O	Tranpsort, Inner Membrane
G3PItex	Glycero-3-phospho-1-inositol transport via diffusion (extracellular to periplasm)	g3pi_e <=> g3pi_p	KPN_00282 or KPN_02636 or KPN_02430 or KPN_00956 or KPN_01445	None	None	C9H18O11P = C9H18O11P	Transport, Outer Membrane Porin
G3PSabcpp	Sn-glycerol-3-phosphoserine transport via ABC system (periplasm)	atp_c + g3ps_p + h2o_c --> adp_c + g3ps_c + h_c + pi_c	KPN_03812 and KPN_03810 and KPN_03811 and KPN_03813	None	None	C10H12N5O10P2 + C6H13NO8P + H + HO4P = C10H12N5O13P3 + C6H13NO8P + H2O	Tranpsort, Inner Membrane
G3PStex	Glycerophosphserine transport via diffusion (extracellular to periplasm)	g3ps_e <=> g3ps_p	KPN_00282 or KPN_02636 or KPN_02430 or KPN_00956 or KPN_01445	None	None	C6H13NO8P = C6H13NO8P	Transport, Outer Membrane Porin
G3PT	Glycerol-3-phosphatase	glyc3p_c + h2o_c --> glyc_c + pi_c	KPN_00856	None	None	C3H7O6P + H2O = C3H8O3 + HO4P	Alternate Carbon Metabolism
G5SADs	L-glutamate 5-semialdehyde dehydratase (spontaneous)	glu5sa_c --> 1pyr5c_c + h2o_c + h_c	KPN_SPONT	None	None	C5H6NO2 + H + H2O = C5H9NO3	Arginine and Proline Metabolism	Follow iAF1260, _x000D_ As shown in KEGG pathway 330, glu5sa->1pyr5c (G5SADs) without enzyme!_x000D_ _x000D_ Jade_x000D_ 20090302
G5SD	Glutamate-5-semialdehyde dehydrogenase	glu5p_c + h_c + nadph_c --> glu5sa_c + nadp_c + pi_c	KPN_00280	1.2.1.41	None	C5H8NO7P + H + C21H26N7O17P3 = C5H9NO3 + C21H25N7O17P3 + HO4P	Arginine and Proline Metabolism
G6PDA	Glucosamine-6-phosphate deaminase	gam6p_c + h2o_c --> f6p_c + nh4_c	KPN_00699	3.5.99.6	None	C6H11O9P + H4N = C6H13NO8P + H2O	Alternate Carbon Metabolism
G6PDH2r	Glucose 6-phosphate dehydrogenase	g6p_c + nadp_c <=> 6pgl_c + h_c + nadph_c	KPN_02367	1.1.1.49	None	C6H11O9P + C21H25N7O17P3 = C6H9O9P + H + C21H26N7O17P3	Pentose Phosphate Pathway
G6PP	Glucose-6-phosphate phosphatase	g6p_c + h2o_c --> glc__D_c + pi_c	KPN_00856	3.1.3.9	None	C6H11O9P + H2O = C6H12O6 + HO4P	Glycolysis/Gluconeogenesis
G6Pt6_2pp	Glucose-6-phosphate transport via phosphate antiport (periplasm)	g6p_p + 2.0 pi_c --> g6p_c + 2.0 pi_p	KPN_04069	None	None	C6H11O9P + HO4P = C6H11O9P + HO4P	Tranpsort, Inner Membrane
G6Ptex	Glucose 6-phosphate transport via diffusion (extracellular to periplasm)	g6p_e <=> g6p_p	KPN_00282 or KPN_02636 or KPN_02430 or KPN_00956 or KPN_01445	None	None	C6H11O9P = C6H11O9P	Transport, Outer Membrane Porin
GAL1PPpp	D-galactose 1-phosphatase	gal1p_p + h2o_p --> gal_p + pi_p	KPN_01027	3.1.3.10	None	C6H11O9P + H2O = C6H12O6 + HO4P	Alternate Carbon Metabolism
GAL1Ptex	D-galactose 1-phosphate transport via diffusion (extracellular to periplasm)	gal1p_e <=> gal1p_p	KPN_00282 or KPN_02636 or KPN_02430 or KPN_00956 or KPN_01445	None	None	C6H11O9P = C6H11O9P	Transport, Outer Membrane Porin
GALabcpp	D-galactose transport via ABC system (periplasm)	atp_c + gal_p + h2o_c --> adp_c + gal_c + h_c + pi_c	KPN_02586 and KPN_02587 and KPN_02588	None	None	C10H12N5O10P2 + C6H12O6 + H + HO4P = C10H12N5O13P3 + C6H12O6 + H2O	Tranpsort, Inner Membrane
GALBDtex	Beta D-galactose transport via diffusion (extracellular to periplasm)	gal_bD_e <=> gal_bD_p	KPN_00282 or KPN_02636 or KPN_02430 or KPN_00956 or KPN_01445	None	None	C6H12O6 = C6H12O6	Transport, Outer Membrane Porin
GALCTD	Galactarate dehydratase	galct__D_c --> 5dh4dglc_c + h2o_c	KPN_03540	4.2.1.42	None	C6H6O7 + H2O = C6H8O8	Alternate Carbon Metabolism
GALCTND	Galactonate dehydratase	galctn__D_c --> 2dh3dgal_c + h2o_c	KPN_04095	4.2.1.6	None	C6H11O7 = C6H9O6 + H2O	Alternate Carbon Metabolism
GALCTNLt2pp	L-galactonate transport via proton symport (periplasm)	galctn__L_p + h_p --> galctn__L_c + h_c	KPN_01586	None	None	C6H11O7 + H = C6H11O7 + H	Tranpsort, Inner Membrane
GALCTNLtex	L-galactonate transport via diffusion (extracellular to periplasm)	galctn__L_e <=> galctn__L_p	KPN_00282 or KPN_02636 or KPN_02430 or KPN_00956 or KPN_01445	None	None	C6H11O7 = C6H11O7	Transport, Outer Membrane Porin
GALCTNt2pp	D-galactonate transport via proton symport (periplasm)	galctn__D_p + h_p --> galctn__D_c + h_c	KPN_04094	None	None	C6H11O7 + H = C6H11O7 + H	Tranpsort, Inner Membrane
GALCTNtex	D-galactonate transport via diffusion (extracellular to periplasm)	galctn__D_e <=> galctn__D_p	KPN_00282 or KPN_02636 or KPN_02430 or KPN_00956 or KPN_01445	None	None	C6H11O7 = C6H11O7	Transport, Outer Membrane Porin
GALCTt2rpp	D-galactarte transport via proton symport, reversible (periplasm)	galct__D_p + h_p <=> galct__D_c + h_c	KPN_03132 or KPN_03539	None	None	C6H8O8 + H = C6H8O8 + H	Tranpsort, Inner Membrane
GALCTtex	D-galactarte transport via diffusion (extracellular to periplasm)	galct__D_e <=> galct__D_p	KPN_00282 or KPN_02636 or KPN_02430 or KPN_00956 or KPN_01445	None	None	C6H8O8 = C6H8O8	Transport, Outer Membrane Porin
GALKr	Galactokinase	atp_c + gal_c <=> adp_c + gal1p_c + h_c	KPN_00771	2.7.1.6	None	C10H12N5O10P2 + C6H11O9P + H = C10H12N5O13P3 + C6H12O6	Alternate Carbon Metabolism
GALM2pp	Aldose-1-epimerase	gal_bD_p --> gal_p	KPN_00770	5.1.3.3	None	C6H12O6 = C6H12O6	Alternate Carbon Metabolism
GALS3	A-galactosidase (melibiose)	h2o_c + melib_c --> gal_c + glc__D_c	KPN_00852 or KPN_00344 or KPN_04505 or KPN_04203 or KPN_04505 or KPN_04203	3.2.1.22	None	C6H12O6 + C6H12O6 = H2O + C12H22O11	Alternate Carbon Metabolism	KPN_04505~GALS3 Based on homology match to E. coli genes and iAF1260. Matching done by Taiwan group._x000D_ _x000D_ Ecoli homolog: b4119_x000D_ _x000D_ Pep_x000D_ _x000D_ KPN_00852~MalZ~GALS3 based on (KP342;MGH;KAAS;Basys)_x000D_ KPN_04203~MelA~GALS3 based on (KP342;MGH;KAAS;Basys)_x000D_ _x000D_ FCC_x000D_
GALt2pp	D-galactose transport in via proton symport (periplasm)	gal_p + h_p --> gal_c + h_c	KPN_03376	None	None	C6H12O6 + H = C6H12O6 + H	Tranpsort, Inner Membrane
GALtex	D-galactose transport via diffusion (extracellular to periplasm)	gal_e <=> gal_p	KPN_00282 or KPN_02636 or KPN_02430 or KPN_00956 or KPN_01445	None	None	C6H12O6 = C6H12O6	Transport, Outer Membrane Porin
GALTptspp	Galactitol transport via PEP:Pyr PTS (periplasm)	galt_p + pep_c --> galt1p_c + pyr_c	KPN_03548 and KPN_03549 and KPN_02763 and KPN_03550 and KPN_02762	None	None	C6H13O9P + C3H3O3 = C6H14O6 + C3H2O6P	Tranpsort, Inner Membrane
GALTtex	Galactitol transport via diffusion (extracellular to periplasm)	galt_e <=> galt_p	KPN_00282 or KPN_02636 or KPN_02430 or KPN_00956 or KPN_01445	None	None	C6H14O6 = C6H14O6	Transport, Outer Membrane Porin
GALUi	UTP-glucose-1-phosphate uridylyltransferase (irreversible)	g1p_c + h_c + utp_c --> ppi_c + udpg_c	KPN_02202	2.7.7.9	None	C6H11O9P + H + C9H11N2O15P3 = HO7P2 + C15H22N2O17P2	Cell Envelope Biosynthesis
GALURt2rpp	D-galacturonate transport via proton symport, reversible (periplasm)	galur_p + h_p <=> galur_c + h_c	KPN_03521	None	None	C6H9O7 + H = C6H9O7 + H	Tranpsort, Inner Membrane
GALURtex	D-galacturonate transport via diffusion (extracellular to periplasm)	galur_e <=> galur_p	KPN_00282 or KPN_02636 or KPN_02430 or KPN_00956 or KPN_01445	None	None	C6H9O7 = C6H9O7	Transport, Outer Membrane Porin
GAM6Pt6_2pp	D-Glucosamine 6-phosphate transport via phosphate antiport (periplasm)	gam6p_p + 2.0 pi_c --> gam6p_c + 2.0 pi_p	KPN_04069	None	None	C6H13NO8P + HO4P = C6H13NO8P + HO4P	Tranpsort, Inner Membrane
GAMAN6Ptex	D-glucosamine 6-phosphate transport via diffusion (extracellular to periplasm)	gam6p_e <=> gam6p_p	KPN_00282 or KPN_02636 or KPN_02430 or KPN_00956 or KPN_01445	None	None	C6H13NO8P = C6H13NO8P	Transport, Outer Membrane Porin
GAMptspp	D-glucosamine transport via PEP:Pyr PTS (periplasm)	gam_p + pep_c --> gam6p_c + pyr_c	KPN_02335 and KPN_02763 and KPN_02334 and KPN_02333 and KPN_02762	None	None	C6H13NO8P + C3H3O3 = C6H14NO5 + C3H2O6P	Tranpsort, Inner Membrane
GAMtex	D-glucosamine transport via diffusion (extracellular to periplasm)	gam_e <=> gam_p	KPN_00282 or KPN_02636 or KPN_02430 or KPN_00956 or KPN_01445	None	None	C6H14NO5 = C6H14NO5	Transport, Outer Membrane Porin
GAPD	Glyceraldehyde-3-phosphate dehydrogenase	g3p_c + nad_c + pi_c <=> 13dpg_c + h_c + nadh_c	KPN_01197	1.2.1.12	None	C3H4O10P2 + H + C21H27N7O14P2 = C3H5O6P + C21H26N7O14P2 + HO4P	Glycolysis/Gluconeogenesis
GARFT	Phosphoribosylglycinamide formyltransferase	10fthf_c + gar_c <=> fgam_c + h_c + thf_c	KPN_02825	2.1.2.2	None	C20H21N7O7 + C7H14N2O8P = C8H13N2O9P + H + C19H21N7O6	Purine and Pyrimidine Biosynthesis
GART	GAR transformylase-T	atp_c + for_c + gar_c --> adp_c + fgam_c + h_c + pi_c	KPN_02364	None	None	C10H12N5O10P2 + C8H13N2O9P + H + HO4P = C10H12N5O13P3 + CH1O2 + C7H14N2O8P	Purine and Pyrimidine Biosynthesis
GCALDD	Glycolaldehyde dehydrogenase	gcald_c + h2o_c + nad_c --> glyclt_c + 2.0 h_c + nadh_c	KPN_01501	1.2.1.21	None	C2H3O3 + H + C21H27N7O14P2 = C2H4O2 + H2O + C21H26N7O14P2	Folate Metabolism
GDPDPK	GDP diphosphokinase	atp_c + gdp_c --> amp_c + h_c + ppgpp_c	KPN_03998 or KPN_03126	None	None	C10H12N5O13P3 + C10H12N5O11P2 = C10H12N5O7P + H + C10H11N5O17P4	Cofactor and Prosthetic Group Biosynthesis
GDPMNP	GDP-mannose phyrophosphatase	gdpmann_c + h2o_c --> gmp_c + 2.0 h_c + man1p_c	KPN_02801	None	None	C10H12N5O8P + H + C6H11O9P = C16H23N5O16P2 + H2O	Cell Envelope Biosynthesis
GDPtex	GDP transport via diffusion (extracellular to periplasm)	gdp_e <=> gdp_p	KPN_00282 or KPN_02636 or KPN_02430 or KPN_00956 or KPN_01445	None	None	C10H12N5O11P2 = C10H12N5O11P2	Transport, Outer Membrane Porin
GF6PTA	Glutamine-fructose-6-phosphate transaminase	f6p_c + gln__L_c --> gam6p_c + glu__L_c	KPN_04134	2.6.1.16	None	C6H11O9P + C5H10N2O3 = C6H13NO8P + C5H8NO4	Cell Envelope Biosynthesis
GGGABADr	Gamma-glutamyl-gamma aminobutyric acid dehydrogenase	ggbutal_c + h2o_c + nadp_c <=> gg4abut_c + 2.0 h_c + nadph_c	KPN_01018	None	None	C9H15O5N2 + H + C21H26N7O17P3 = C9H16O4N2 + H2O + C21H25N7O17P3	Alternate Carbon Metabolism
GGGABAH	Gamma-glutamyl-gamma-aminobutyric acid hydrolase	gg4abut_c + h2o_c --> 4abut_c + glu__L_c	KPN_01020	None	None	C4H9NO2 + C5H8NO4 = C9H15O5N2 + H2O	Alternate Carbon Metabolism
GGPTRCO	Gamma glutamyl putrescine oxidase	ggptrc_c + h2o_c + o2_c --> ggbutal_c + h2o2_c + nh4_c	KPN_01017	None	None	C9H16O4N2 + H2O2 + H4N = C9H20O3N3 + H2O + O2	Alternate Carbon Metabolism
GGPTRCS	Gamma glutamyl putrescine synthase	atp_c + glu__L_c + ptrc_c --> adp_c + ggptrc_c + h_c + pi_c	KPN_01021	None	None	C10H12N5O10P2 + C9H20O3N3 + H + HO4P = C10H12N5O13P3 + C5H8NO4 + C4H14N2	Alternate Carbon Metabolism
GHMT2r	Glycine hydroxymethyltransferase, reversible	ser__L_c + thf_c <=> gly_c + h2o_c + mlthf_c	KPN_02876	2.1.2.1	None	C2H5NO2 + H2O + C20H21N7O6 = C3H7NO3 + C19H21N7O6	Glycerophospholipid Metabolism
GK1	Guanylate kinase (GMP:ATP)	atp_c + gmp_c <=> adp_c + gdp_c	KPN_03996	2.7.4.8	None	C10H12N5O10P2 + C10H12N5O11P2 = C10H12N5O13P3 + C10H12N5O8P	Nucleotide Salvage Pathway
GLA	UDP-galacturonate 4-epimerase	nad_c + udpgalur_c <=> 2.0 h_c + nadh_c + udpglcur_c	KPN_02492	5.1.3.6	None	C21H26N7O14P2 + C15H22N2O18P2 = H + C21H27N7O14P2 + C15H19N2O18P2	Lipopolysaccharide Biosynthesis / Recycling	UDP-Galacturonic Acid C4-Epimerase from Klebsiella pneumoniae, required for LPS_x000D_ Based on PMID: 15937173_x000D_ _x000D_ Jade_x000D_ 20090515
GLBRAN2	1,4-alpha-glucan branching enzyme (glycogen -> bglycogen)	glycogen_c --> bglycogen_c	KPN_03798	2.4.1.18	None	C6H10O5 = C6H10O5	Glycolysis/Gluconeogenesis
GLCabcpp	D-glucose transport via ABC system (periplasm)	atp_c + glc__D_p + h2o_c --> adp_c + glc__D_c + h_c + pi_c	KPN_02586 and KPN_02587 and KPN_02588	None	None	C10H12N5O10P2 + C6H12O6 + H + HO4P = C10H12N5O13P3 + C6H12O6 + H2O	Tranpsort, Inner Membrane
GLCATr	D-glucose O-acetyltransferase	accoa_c + glc__D_c <=> acglc__D_c + coa_c	KPN_00440	2.3.1.79	None	C23H34N7O17P3S + C6H12O6 = C8H14O7 + C21H32N7O16P3S	Alternate Carbon Metabolism
GLCDpp	Glucose dehydrogenase (ubiquinone-8 as acceptor) (periplasm)	glc__D_p + h2o_p + q8_c --> glcn_p + h_p + q8h2_c	KPN_00132 or KPN_00869	None	None	C6H11O7 + H + C49H76O4 = C6H12O6 + H2O + C49H74O4	Oxidative Phosphorylation
GLCNt2rpp	D-gluconate transport via proton symport, reversible (periplasm)	glcn_p + h_p <=> glcn_c + h_c	KPN_03800 or KPN_03785	None	None	C6H11O7 + H = C6H11O7 + H	Tranpsort, Inner Membrane
GLCNtex	D-gluconate transport via diffusion (extracellular to periplasm)	glcn_e <=> glcn_p	KPN_00282 or KPN_02636 or KPN_02430 or KPN_00956 or KPN_01445	None	None	C6H11O7 = C6H11O7	Transport, Outer Membrane Porin
GLCOAS	Glutaryl-CoA synthetase	atp_c + coa_c + glutar_c --> adp_c + glutcoa_c + pi_c	KPN_00735
GLCP	Glycogen phosphorylase	glycogen_c + pi_c --> g1p_c	KPN_03787 or KPN_03794	2.4.1.1	None	C6H10O5 + HO4P = C6H11O9P	Glycolysis/Gluconeogenesis
GLCP2	Glycogen phosphorylase	bglycogen_c + pi_c --> g1p_c	KPN_03794 or KPN_03787	2.4.1.1	None	C6H10O5 + HO4P = C6H11O9P	Glycolysis/Gluconeogenesis
GLCptspp	D-glucose transport via PEP:Pyr PTS (periplasm)	glc__D_p + pep_c --> g6p_c + pyr_c	(KPN_02335 and KPN_02763 and KPN_02334 and KPN_02762 and KPN_02333) or (KPN_02764 and KPN_02763 and KPN_01512 and KPN_02762) or (KPN_02764 and KPN_02763 and KPN_01099 and KPN_02762)	None	None	C6H11O9P + C3H3O3 = C6H12O6 + C3H2O6P	Tranpsort, Inner Membrane
GLCRAL	5-dehydro-4-deoxyglucarate aldolase	5dh4dglc_c --> 2h3oppan_c + pyr_c	KPN_03538	4.1.2.20	None	C3H3O4 + C3H3O3 = C6H6O7	Alternate Carbon Metabolism
GLCRD	Glucarate dehydratase	glcr_c --> 5dh4dglc_c + h2o_c	KPN_03130 or KPN_03131	4.2.1.40	None	C6H6O7 + H2O = C6H8O8	Alternate Carbon Metabolism
GLCRt2rpp	D-glucarate transport via proton symport, reversible (periplasm)	glcr_p + h_p <=> glcr_c + h_c	KPN_03132 or KPN_03539	None	None	C6H8O8 + H = C6H8O8 + H	Tranpsort, Inner Membrane
GLCRtex	D-glucarate transport via diffusion (extracellular to periplasm)	glcr_e <=> glcr_p	KPN_00282 or KPN_02636 or KPN_02430 or KPN_00956 or KPN_01445	None	None	C6H8O8 = C6H8O8	Transport, Outer Membrane Porin
GLCS1	Glycogen synthase (ADPGlc)	adpglc_c --> adp_c + glycogen_c + h_c	KPN_03795	2.4.1.21	None	C10H12N5O10P2 + C6H10O5 + H = C16H23N5O15P2	Glycolysis/Gluconeogenesis
GLCt2pp	D-glucose transport in via proton symport (periplasm)	glc__D_p + h_p --> glc__D_c + h_c	KPN_03376	None	None	C6H12O6 + H = C6H12O6 + H	Tranpsort, Inner Membrane
GLCtex_copy1	Glucose transport via diffusion (extracellular to periplasm)	glc__D_e <=> glc__D_p	KPN_00282 or KPN_02636 or KPN_02430 or KPN_00956 or KPN_01445
GLCtex_copy2	Glucose transport via diffusion (extracellular to periplasm)	glc__D_e --> glc__D_p	KPN_04425
GLCUR1Ptex	D-glucuronate 1-phosphate transport via diffusion (extracellular to periplasm)	glcur1p_e <=> glcur1p_p	KPN_00282 or KPN_02636 or KPN_02430 or KPN_00956 or KPN_01445	None	None	C6H8O10P = C6H8O10P	Transport, Outer Membrane Porin
GLCURt2rpp	D-glucuronate transport via proton symport, reversible (periplasm)	glcur_p + h_p <=> glcur_c + h_c	KPN_03521	None	None	C6H9O7 + H = C6H9O7 + H	Tranpsort, Inner Membrane
GLCURtex	D-glucuronat transport via diffusion (extracellular to periplasm)	glcur_e <=> glcur_p	KPN_00282 or KPN_02636 or KPN_02430 or KPN_00956 or KPN_01445	None	None	C6H9O7 = C6H9O7	Transport, Outer Membrane Porin
GLDBRAN2	Glycogen debranching enzyme (bglycogen -> glycogen)	bglycogen_c --> glycogen_c	KPN_03797	None	None	C6H10O5 = C6H10O5	Glycolysis/Gluconeogenesis
GLGC	Glucose-1-phosphate adenylyltransferase	atp_c + g1p_c + h_c --> adpglc_c + ppi_c	KPN_03796	2.7.7.27	None	C10H12N5O13P3 + C6H11O9P + H = C16H23N5O15P2 + HO7P2	Glycolysis/Gluconeogenesis
GLNabcpp	L-glutamine transport via ABC system (periplasm)	atp_c + gln__L_p + h2o_c --> adp_c + gln__L_c + h_c + pi_c	KPN_00839 and KPN_00838 and KPN_00840	None	None	C10H12N5O10P2 + C5H10N2O3 + H + HO4P = C10H12N5O13P3 + C5H10N2O3 + H2O	Tranpsort, Inner Membrane
GLNS	Glutamine synthetase	atp_c + glu__L_c + nh4_c --> adp_c + gln__L_c + h_c + pi_c	KPN_04178 or KPN_01021	6.3.1.2	None	C10H12N5O10P2 + C5H10N2O3 + H + HO4P = C10H12N5O13P3 + C5H8NO4 + H4N	Glutamate metabolism
GLNtex	L-glutamine transport via diffusion (extracellular to periplasm)	gln__L_e <=> gln__L_p	KPN_00282 or KPN_02636 or KPN_02430 or KPN_00956 or KPN_01445	None	None	C5H10N2O3 = C5H10N2O3	Transport, Outer Membrane Porin
GLNTRS	Glutaminyl-tRNA synthetase	atp_c + gln__L_c + trnagln_c --> amp_c + glntrna_c + ppi_c	KPN_00701	6.1.1.18	None	C10H12N5O13P3 + C5H10N2O3 + R = C10H12N5O7P + C5H9N2O2R + HO7P2	tRNA charging
GLTPD	Galactitol-1-phosphate dehydrogenase	galt1p_c + nad_c <=> h_c + nadh_c + tag6p__D_c	KPN_03551	None	None	C6H13O9P + C21H26N7O14P2 = H + C21H27N7O14P2 + C6H11O9P	Alternate Carbon Metabolism
GLU5K	Glutamate 5-kinase	atp_c + glu__L_c --> adp_c + glu5p_c	KPN_00281	2.7.2.11	None	C10H12N5O10P2 + C5H8NO7P = C10H12N5O13P3 + C5H8NO4	Arginine and Proline Metabolism
GLUabcpp	L-glutamate transport via ABC system (periplasm)	atp_c + glu__L_p + h2o_c --> adp_c + glu__L_c + h_c + pi_c	KPN_00680 and KPN_00678 and KPN_00679 and KPN_00681	None	None	C10H12N5O10P2 + C5H8NO4 + H + HO4P = C10H12N5O13P3 + C5H8NO4 + H2O	Tranpsort, Inner Membrane
GLUCYS	Gamma-glutamylcysteine synthetase	atp_c + cys__L_c + glu__L_c --> adp_c + glucys_c + h_c + pi_c	KPN_03019	6.3.2.2	None	C10H12N5O10P2 + C8H13N2O5S + H + HO4P = C10H12N5O13P3 + C3H7NO2S + C5H8NO4	Cofactor and Prosthetic Group Biosynthesis
GLUDxi	Glutamate dehydrogenase NAD	glu__L_c + h2o_c + nad_c <=> akg_c + h_c + nadh_c + nh4_c	KPN_01210 or KPN_01492
GLUDy	Glutamate dehydrogenase (NADP)	glu__L_c + h2o_c + nadp_c <=> akg_c + h_c + nadph_c + nh4_c	KPN_01210 or KPN_01492	1.4.1.4	None	C5H4O5 + H + C21H26N7O17P3 + H4N = C5H8NO4 + H2O + C21H25N7O17P3	Glutamate Metabolism	KPN_01210 Based on homology match to E. coli genes and iAF1260. Matching done by Taiwan group._x000D_ _x000D_ Jay_x000D_ _x000D_ KPN_01492 annotated by (KP342;SLT2;MGH;KAAS;Basys)_x000D_ _x000D_ FCC
GLUN	Glutaminase	gln__L_c + h2o_c --> glu__L_c + nh4_c	KPN_02328 or KPN_01636	3.5.1.2	None	C5H10N2O3 + H2O = C5H8NO4 + H4N	Glutamate Metabolism
GLUNpp	Glutaminase	gln__L_p + h2o_p --> glu__L_p + nh4_p	KPN_01165	3.5.1.2	None	C5H10N2O3 + H2O = C5H8NO4 + H4N	Glutamate Metabolism
GLUPRT	Glutamine phosphoribosyldiphosphate amidotransferase	gln__L_c + h2o_c + prpp_c --> glu__L_c + ppi_c + pram_c	KPN_02702	2.4.2.14	None	C5H10N2O3 + H2O + C5H8O14P3 = C5H8NO4 + HO7P2 + C5H11NO7P	Purine and Pyrimidine Biosynthesis
GLUR	Glutamate racemase	glu__D_c <=> glu__L_c	KPN_04256	5.1.1.3	None	C5H8NO4 = C5H8NO4	Cell Envelope Biosynthesis
GLUSy	Glutamate synthase (NADPH)	akg_c + gln__L_c + h_c + nadph_c --> 2.0 glu__L_c + nadp_c	KPN_03624 and KPN_03625	1.4.1.13	None	C5H4O5 + C5H10N2O3 + H + C21H26N7O17P3 = C5H8NO4 + C21H25N7O17P3	Glutamate Metabolism
GLUt2rpp	L-glutamate transport via proton symport, reversible (periplasm)	glu__L_p + h_p <=> glu__L_c + h_c	KPN_04480	None	None	C5H8NO4 + H = C5H8NO4 + H	Tranpsort, Inner Membrane
GLUt4pp	Na+/glutamate symport (periplasm)	glu__L_p + na1_p --> glu__L_c + na1_c	KPN_04012	None	None	C5H8NO4 + Na = C5H8NO4 + Na	Tranpsort, Inner Membrane
GLUtex	L-glutamate transport via diffusion (extracellular to periplasm)	glu__L_e <=> glu__L_p	KPN_00282 or KPN_02636 or KPN_02430 or KPN_00956 or KPN_01445	None	None	C5H8NO4 = C5H8NO4	Transport, Outer Membrane Porin
GLUTRR	Glutamyl-tRNA reductase	glutrna_c + h_c + nadph_c --> glu1sa_c + nadp_c + trnaglu_c	KPN_02235	None	None	C5H7NO3R + H + C21H26N7O17P3 = C5H9NO3 + C21H25N7O17P3 + R	Cofactor and Prosthetic Group Biosynthesis
GLUTRS	Glutamyl-tRNA synthetase	atp_c + glu__L_c + trnaglu_c --> amp_c + glutrna_c + ppi_c	KPN_02750	6.1.1.17	None	C10H12N5O13P3 + C5H8NO4 + R = C10H12N5O7P + C5H7NO3R + HO7P2	Cofactor and Prosthetic Group Biosynthesis
GLYALDtex	Glyceraldehyde transport via diffusion (extracellular to periplasm)	glyald_e <=> glyald_p	KPN_00282 or KPN_02636 or KPN_02430 or KPN_00956 or KPN_01445	None	None	C3H6O3 = C3H6O3	Transport, Outer Membrane Porin
GLYALDtpp	Glyceraldehyde facilitated diffusion (periplasm)	glyald_p <=> glyald_c	KPN_03485 or KPN_04010	None	None	C3H6O3 = C3H6O3	Tranpsort, Inner Membrane
GLYAT	Glycine C-acetyltransferase	accoa_c + gly_c <=> 2aobut_c + coa_c	KPN_03962	2.3.1.29	None	C23H34N7O17P3S + C2H5NO2 = C4H7NO3 + C21H32N7O16P3S	Glycine and Serine Metabolism
GLYBabcpp	Glycine betaine transport via ABC system (periplasm)	atp_c + glyb_p + h2o_c --> adp_c + glyb_c + h_c + pi_c	KPN_02565 and KPN_02566 and KPN_02564 and KPN_02567	None	None	C10H12N5O10P2 + C5H11NO2 + H + HO4P = C10H12N5O13P3 + C5H11NO2 + H2O	Tranpsort, Inner Membrane
GLYBt2pp	Glycine betaine transport via proton symport (periplasm)	glyb_p + h_p --> glyb_c + h_c	KPN_01014	None	None	C5H11NO2 + H = C5H11NO2 + H	Tranpsort, Inner Membrane
GLYBtex	Glycine betaine transport via diffusion (extracellular to periplasm)	glyb_e <=> glyb_p	KPN_00282 or KPN_02636 or KPN_02430 or KPN_00956 or KPN_01445	None	None	C5H11NO2 = C5H11NO2	Transport, Outer Membrane Porin
GLYC2Ptex	Glycerol-2-phosphate transport via diffusion (extracellular to periplasm)	glyc2p_e <=> glyc2p_p	KPN_00282 or KPN_02636 or KPN_02430 or KPN_00956 or KPN_01445	None	None	C3H7O6P = C3H7O6P	Transport, Outer Membrane Porin
GLYC3Pabcpp	Sn-Glycerol 3-phosphate transport via ABC system (periplasm)	atp_c + glyc3p_p + h2o_c --> adp_c + glyc3p_c + h_c + pi_c	KPN_03812 and KPN_03810 and KPN_03811 and KPN_03813	None	None	C10H12N5O10P2 + C3H7O6P + H + HO4P = C10H12N5O13P3 + C3H7O6P + H2O	Tranpsort, Inner Membrane
GLYC3Pt6pp	Glycerol-3-phosphate : phosphate antiporter (periplasm)	glyc3p_p + pi_c --> glyc3p_c + pi_p	KPN_02646	None	None	C3H7O6P + HO4P = C3H7O6P + HO4P	Tranpsort, Inner Membrane
GLYC3Ptex	Glycerol-3-phosphate transport via diffusion (extracellular to periplasm)	glyc3p_e <=> glyc3p_p	KPN_00282 or KPN_02636 or KPN_02430 or KPN_00956 or KPN_01445	None	None	C3H7O6P = C3H7O6P	Transport, Outer Membrane Porin
GLYCAt2rpp	D-glycerate transport via proton symport, reversible (periplasm)	glyc__R_p + h_p <=> glyc__R_c + h_c	KPN_03132 or KPN_03539	None	None	C3H5O4 + H = C3H5O4 + H	Tranpsort, Inner Membrane
GLYCAtex	D-glycerate transport via diffusion (extracellular to periplasm)	glyc__R_e <=> glyc__R_p	KPN_00282 or KPN_02636 or KPN_02430 or KPN_00956 or KPN_01445	None	None	C3H5O4 = C3H5O4	Transport, Outer Membrane Porin
GLYCDH	Glycerol dehydratase	glyc_c --> 3hppnl_c + h2o_c	(KPN_03487 and KPN_03488 and KPN_03489) or (KPN_03206 and KPN_03205 and KPN_03207)	4.2.1.30	None	C3H6O2 + H2O = C3H8O3	Glycerolipid Metabolism	KPN_03205~KPN_03207 with high sequence similarity >90%_x000D_ KPN_03487~KPN_03489 with median sequence similarity 40~70%_x000D_ _x000D_ Glycerol <=> 3-Hydroxypropanal + H2O (R01047)_x000D_ _x000D_ Jade_x000D_ 20090210
GLYCDx	Glycerol dehydrogenase	glyc_c + nad_c --> dha_c + h_c + nadh_c	KPN_03494 or KPN_04241	1.1.1.6	None	C3H6O3 + H + C21H27N7O14P2 = C3H8O3 + C21H26N7O14P2	Alternate Carbon Metabolism
GLYCK2	Glycerate kinase	atp_c + glyc__R_c --> 2pg_c + adp_c + h_c	KPN_03536	2.7.1.31	None	C10H12N5O13P3 + C3H5O4 = C3H4O7P + C10H12N5O10P2 + H	Glycine and Serine Metabolism
GLYCL	Glycine Cleavage System	gly_c + nad_c + thf_c --> co2_c + mlthf_c + nadh_c + nh4_c	KPN_03340 and KPN_00120 and KPN_03339 and KPN_03341	None	None	C2H5NO2 + C21H26N7O14P2 + C19H21N7O6 = CO2 + C20H21N7O6 + C21H27N7O14P2 + H4N	Folate Metabolism
GLYCLTDx	Glycolate dehydrogenase (NAD)	glx_c + h_c + nadh_c --> glyclt_c + nad_c	KPN_01056 or KPN_03915	None	None	C2H1O3 + H + C21H27N7O14P2 = C2H3O3 + C21H26N7O14P2	Glyoxylate Metabolism
GLYCLTDy	Glycolate dehydrogenase (NADP)	glx_c + h_c + nadph_c --> glyclt_c + nadp_c	KPN_01056 or KPN_03915	1.1.1.26	None	C2H1O3 + H + C21H26N7O17P3 = C2H3O3 + C21H25N7O17P3	Glyoxylate Metabolism
GLYCLTt2rpp	Glycolate transport via proton symport, reversible (periplasm)	glyclt_p + h_p <=> glyclt_c + h_c	KPN_03947	None	None	C2H3O3 + H = C2H3O3 + H	Tranpsort, Inner Membrane
GLYCLTt4pp	Glycolate transport via sodium symport (periplasm)	glyclt_p + na1_p --> glyclt_c + na1_c	KPN_04476	None	None	C2H3O3 + Na = C2H3O3 + Na	Tranpsort, Inner Membrane
GLYCLTtex	Glycolate transport via diffusion (extracellular to periplasm)	glyclt_e <=> glyclt_p	KPN_00282 or KPN_02636 or KPN_02430 or KPN_00956 or KPN_01445	None	None	C2H3O3 = C2H3O3	Transport, Outer Membrane Porin
GLYCtex	Glycerol transport via diffusion (extracellular to periplasm)	glyc_e <=> glyc_p	KPN_00282 or KPN_02636 or KPN_02430 or KPN_00956 or KPN_01445	None	None	C3H8O3 = C3H8O3	Transport, Outer Membrane Porin
GLYCtpp	Glycerol transport via channel (periplasm)	glyc_c <=> glyc_p	KPN_03485 or KPN_04010	None	None	C3H8O3 = C3H8O3	Tranpsort, Inner Membrane
GLYK	Glycerol kinase	atp_c + glyc_c --> adp_c + glyc3p_c + h_c	KPN_04011	2.7.1.30	None	C10H12N5O10P2 + C3H7O6P + H = C10H12N5O13P3 + C3H8O3	Alternate Carbon Metabolism
GLYOX	Hydroxyacylglutathione hydrolase	h2o_c + lgt__S_c --> gthrd_c + h_c + lac__D_c	KPN_00227	3.1.2.6	None	C10H16N3O6S + H + C3H5O3 = H2O + C13H20N3O8S	Methylglyoxal Metabolism
GLYt2pp	Glycine transport in via proton symport (periplasm)	gly_p + h_p --> gly_c + h_c	KPN_04601 or KPN_01014	None	None	C2H5NO2 + H = C2H5NO2 + H	Tranpsort, Inner Membrane
GLYt4pp	Glycine transport in via sodium symport (periplasm)	gly_p + na1_p --> gly_c + na1_c	KPN_00007	None	None	C2H5NO2 + Na = C2H5NO2 + Na	Tranpsort, Inner Membrane
GLYtex	Glycine transport via diffusion (extracellular to periplasm)	gly_e <=> gly_p	KPN_00282 or KPN_02636 or KPN_02430 or KPN_00956 or KPN_01445	None	None	C2H5NO2 = C2H5NO2	Transport, Outer Membrane Porin
GLYTRS	Glycyl-tRNA synthetase	atp_c + gly_c + trnagly_c --> amp_c + glytrna_c + ppi_c	KPN_03922 and KPN_03923	6.1.1.14	None	C10H12N5O13P3 + C2H5NO2 + R = C10H12N5O7P + C2H4NOR + HO7P2	tRNA charging
GMHEPAT	D-glycero-D-manno-hepose 1-phosphate adenyltransferase	atp_c + gmhep1p_c + h_c --> adphep_DD_c + ppi_c	KPN_03453	None	None	C10H12N5O13P3 + C7H13O10P + H = C17H25N5O16P2 + HO7P2	Lipopolysaccharide Biosynthesis / Recycling
GMHEPK	D-glycero-D-manno-heptose 7-phosphate kinase	atp_c + gmhep7p_c --> adp_c + gmhep17bp_c + h_c	KPN_03453	None	None	C10H12N5O10P2 + C7H12O13P2 + H = C10H12N5O13P3 + C7H13O10P	Lipopolysaccharide Biosynthesis / Recycling
GMHEPPA	D-glycero-D-manno-heptose 1,7-bisphosphate phosphatase	gmhep17bp_c + h2o_c --> gmhep1p_c + pi_c	KPN_00214	None	None	C7H12O13P2 + H2O = C7H13O10P + HO4P	Lipopolysaccharide Biosynthesis / Recycling
GMPR	GMP reductase	gmp_c + 2.0 h_c + nadph_c --> imp_c + nadp_c + nh4_c	KPN_00107	1.7.1.7	None	C10H11N4O8P + C21H25N7O17P3 + H4N = C10H12N5O8P + H + C21H26N7O17P3	Purine and Pyrimidine Biosynthesis
GMPS2	GMP synthase	atp_c + gln__L_c + h2o_c + xmp_c --> amp_c + glu__L_c + gmp_c + 2.0 h_c + ppi_c	KPN_02833	6.3.5.2	None	C10H12N5O13P3 + C5H10N2O3 + H2O + C10H11N4O9P = C10H12N5O7P + C5H8NO4 + C10H12N5O8P + H + HO7P2	Purine and Pyrimidine Biosynthesis
GMPtex	GMP transport via diffusion (extracellular to periplasm)	gmp_e <=> gmp_p	KPN_00282 or KPN_02636 or KPN_02430 or KPN_00956 or KPN_01445	None	None	C10H12N5O8P = C10H12N5O8P	Transport, Outer Membrane Porin
GND	Phosphogluconate dehydrogenase	6pgc_c + nadp_c --> co2_c + nadph_c + ru5p__D_c	KPN_02499	1.1.1.44	None	C6H10O10P + C21H25N7O17P3 = CO2 + C21H26N7O17P3 + C5H9O8P	Pentose Phosphate Pathway
GNK	Gluconokinase	atp_c + glcn_c --> 6pgc_c + adp_c + h_c	KPN_03801	2.7.1.12	None	C10H12N5O13P3 + C6H11O7 = C6H10O10P + C10H12N5O10P2 + H	Alternate Carbon Metabolism
GP4GH	Gp4G hydrolase	gp4g_c + h2o_c --> 2.0 gdp_c + 2.0 h_c	KPN_00046	None	None	C10H12N5O11P2 + H = C20H24N10O21P4 + H2O	Nucleotide Salvage Pathway
GPDDA1	Glycerophosphodiester phosphodiesterase (Glycerophosphocholine)	g3pc_c + h2o_c --> chol_c + glyc3p_c + h_c	KPN_03809	3.1.4.46	None	C5H14NO + C3H7O6P + H = C8H20NO6P + H2O	Glycerophospholipid Metabolism
GPDDA1pp	Glycerophosphodiester phosphodiesterase (Glycerophosphocholine)	g3pc_p + h2o_p --> chol_p + glyc3p_p + h_p	KPN_02645	3.1.4.46	None	C5H14NO + C3H7O6P + H = C8H20NO6P + H2O	Glycerophospholipid Metabolism
GPDDA2	Glycerophosphodiester phosphodiesterase (Glycerophosphoethanolamine)	g3pe_c + h2o_c --> etha_c + glyc3p_c + h_c	KPN_03809	3.1.4.46	None	C2H8NO + C3H7O6P + H = C5H14NO6P + H2O	Glycerophospholipid Metabolism
GPDDA2pp	Glycerophosphodiester phosphodiesterase (Glycerophosphoethanolamine)	g3pe_p + h2o_p --> etha_p + glyc3p_p + h_p	KPN_02645	3.1.4.46	None	C2H8NO + C3H7O6P + H = C5H14NO6P + H2O	Glycerophospholipid Metabolism
GPDDA3	Glycerophosphodiester phosphodiesterase (Glycerophosphoserine)	g3ps_c + h2o_c --> glyc3p_c + h_c + ser__L_c	KPN_03809	3.1.4.46	None	C3H7O6P + H + C3H7NO3 = C6H13NO8P + H2O	Glycerophospholipid Metabolism
GPDDA3pp	Glycerophosphodiester phosphodiesterase (Glycerophosphoserine)	g3ps_p + h2o_p --> glyc3p_p + h_p + ser__L_p	KPN_02645	3.1.4.46	None	C3H7O6P + H + C3H7NO3 = C6H13NO8P + H2O	Glycerophospholipid Metabolism
GPDDA4	Glycerophosphodiester phosphodiesterase (Glycerophosphoglycerol)	g3pg_c + h2o_c --> glyc3p_c + glyc_c + h_c	KPN_03809	3.1.4.46	None	C3H8O3 + C3H7O6P + H = C6H14O8P + H2O	Glycerophospholipid Metabolism
GPDDA4pp	Glycerophosphodiester phosphodiesterase (Glycerophosphoglycerol)	g3pg_p + h2o_p --> glyc3p_p + glyc_p + h_p	KPN_02645	3.1.4.46	None	C3H8O3 + C3H7O6P + H = C6H14O8P + H2O	Glycerophospholipid Metabolism
GPDDA5	Glycerophosphodiester phosphodiesterase (Glycerophosphoinositol)	g3pi_c + h2o_c --> glyc3p_c + h_c + inost_c	KPN_03809	3.1.4.46	None	C3H7O6P + H + C6H12O6 = C9H18O11P + H2O	Glycerophospholipid Metabolism
GPDDA5pp	Glycerophosphodiester phosphodiesterase (Glycerophosphoinositol)	g3pi_p + h2o_p --> glyc3p_p + h_p + inost_p	KPN_02645	3.1.4.46	None	C3H7O6P + H + C6H12O6 = C9H18O11P + H2O	Glycerophospholipid Metabolism
GRTT	Geranyltranstransferase	grdp_c + ipdp_c --> frdp_c + ppi_c	KPN_00373	2.5.1.10	None	C10H17O7P2 + C5H9O7P2 = C15H25O7P2 + HO7P2	Cofactor and Prosthetic Group Biosynthesis
GRXR	Glutaredoxin reductase	grxox_c + 2.0 gthrd_c --> grxrd_c + gthox_c	KPN_01992 or KPN_03954 or KPN_00880	1.8.4.2	None	X + C10H16N3O6S = XH2 + C20H30N6O12S2	Unassigned
GSNK	Guanosine kinase	atp_c + gsn_c --> adp_c + gmp_c + h_c	KPN_00458	None	None	C10H12N5O10P2 + C10H12N5O8P + H = C10H12N5O13P3 + C10H13N5O5	Nucleotide Salvage Pathway
GSNt2pp	Guanosine transport in via proton symport (periplasm)	gsn_p + h_p --> gsn_c + h_c	KPN_03396	None	None	C10H13N5O5 + H = C10H13N5O5 + H	Tranpsort, Inner Membrane
GSNtex	Guanosine transport via diffusion (extracellular to periplasm)	gsn_e <=> gsn_p	KPN_00282 or KPN_02636 or KPN_02430 or KPN_00956 or KPN_01445	None	None	C10H13N5O5 = C10H13N5O5	Transport, Outer Membrane Porin
GSPMDA	Glutathionylspermidine amidase	gtspmd_c + h2o_c --> gthrd_c + spmd_c	KPN_03416	3.5.1.78	None	C10H16N3O6S + C7H22N3 = C17H36N6O5S + H2O	Arginine and Proline Metabolism
GSPMDS	Glutathionylspermidine synthetase	atp_c + gthrd_c + spmd_c --> adp_c + gtspmd_c + h_c + pi_c	KPN_03416	6.3.1.8	None	C10H12N5O10P2 + C17H36N6O5S + H + HO4P = C10H12N5O13P3 + C10H16N3O6S + C7H22N3	Arginine and Proline Metabolism
GTHOr	Glutathione oxidoreductase	gthox_c + h_c + nadph_c <=> 2.0 gthrd_c + nadp_c	KPN_03866	1.8.1.7	None	C10H16N3O6S + C21H25N7O17P3 = C20H30N6O12S2 + H + C21H26N7O17P3	Cofactor and Prosthetic Group Biosynthesis
GTHOXtex	Glutathione (ox) transport via diffusion (extracellular to periplasm)	gthox_e <=> gthox_p	KPN_00282 or KPN_02636 or KPN_02430 or KPN_00956 or KPN_01445	None	None	C20H30N6O12S2 = C20H30N6O12S2	Transport, Outer Membrane Porin
GTHRDabc2pp	Glutathione export via ABC system (cytoplasm to periplasm)	atp_c + gthrd_c + h2o_c --> adp_c + gthrd_p + h_c + pi_c	KPN_00919 and KPN_00918	None	None	C10H12N5O10P2 + C10H16N3O6S + H + HO4P = C10H12N5O13P3 + C10H16N3O6S + H2O	Tranpsort, Inner Membrane
GTHRDabcpp	Reduced glutathione via ABC system (periplasm)	atp_c + gthrd_p + h2o_c --> adp_c + gthrd_c + h_c + pi_c	KPN_00864 and KPN_00865 and KPN_00863 and KPN_00862	None	None	C10H12N5O10P2 + C10H16N3O6S + H + HO4P = C10H12N5O13P3 + C10H16N3O6S + H2O	Tranpsort, Inner Membrane
GTHRDHpp	Glutathione hydralase (periplasmic)	gthrd_p + h2o_p --> cgly_p + glu__L_p	KPN_03807	None	None	C10H16N3O6S + H2O = C5H10N2O3S + C5H8NO4	Cofactor and Prosthetic Group Biosynthesis
GTHRDtex	Glutathione transport via diffusion (extracellular to periplasm)	gthrd_e <=> gthrd_p	KPN_00282 or KPN_02636 or KPN_02430 or KPN_00956 or KPN_01445	None	None	C10H16N3O6S = C10H16N3O6S	Transport, Outer Membrane Porin
GTHS	Glutathione synthetase	atp_c + glucys_c + gly_c --> adp_c + gthrd_c + h_c + pi_c	KPN_03380	6.3.2.3	None	C10H12N5O10P2 + C10H16N3O6S + H + HO4P = C10H12N5O13P3 + C8H13N2O5S + C2H5NO2	Cofactor and Prosthetic Group Biosynthesis
GTPCI	GTP cyclohydrolase I	gtp_c + h2o_c --> ahdt_c + for_c + h_c	KPN_02591	3.5.4.16	None	C10H12N5O14P3 + H2O = C9H12N5O13P3 + CH1O2 + H	Cofactor and Prosthetic Group Biosynthesis
GTPCII2	GTP cyclohydrolase II (25drapp)	gtp_c + 3.0 h2o_c --> 25drapp_c + for_c + 2.0 h_c + ppi_c	KPN_01273	None	None	C10H12N5O14P3 + H2O = C9H14N5O8P + CH1O2 + H + HO7P2	Cofactor and Prosthetic Group Biosynthesis
GTPDPDP	Guanosine-5'-triphosphate,3'-diphosphate diphosphatase	gdptp_c + h2o_c --> h_c + pi_c + ppgpp_c	KPN_04280	3.6.1.40	None	C10H11N5O20P5 + H2O = H + HO4P + C10H11N5O17P4	Cofactor and Prosthetic Group Biosynthesis
GTPDPK	GTP diphosphokinase	atp_c + gtp_c --> amp_c + gdptp_c + h_c	KPN_03126	2.7.6.5	None	C10H12N5O13P3 + C10H12N5O14P3 = C10H12N5O7P + C10H11N5O20P5 + H	Cofactor and Prosthetic Group Biosynthesis
GTPtex	GTP transport via diffusion (extracellular to periplasm)	gtp_e <=> gtp_p	KPN_00282 or KPN_02636 or KPN_02430 or KPN_00956 or KPN_01445	None	None	C10H12N5O14P3 = C10H12N5O14P3	Transport, Outer Membrane Porin
GUAD	Guanine deaminase	gua_c + h2o_c + h_c --> nh4_c + xan_c	KPN_01791	3.5.4.3	None	C5H5N5O + H + H2O = H4N + C5H4N4O2	Nucleotide Salvage Pathway
GUAPRT	Guanine phosphoribosyltransferase	gua_c + prpp_c --> gmp_c + ppi_c	KPN_00133 or KPN_00250	2.4.2.8	None	C10H12N5O8P + HO7P2 = C5H5N5O + C5H8O14P3	Nucleotide Salvage Pathway
GUAt2pp	Guanine transport in via proton symport (periplasm)	gua_p + h_p --> gua_c + h_c	KPN_04013	None	None	C5H5N5O + H = C5H5N5O + H	Transport, Inner Membrane
GUAtex	Guanine transport via diffusion (extracellular to periplasm)	gua_e <=> gua_p	KPN_00363	None	None	C5H5N5O = C5H5N5O	Transport, Outer Membrane
GUAtpp	Guanine transport via diffusion (periplasm)	gua_p <=> gua_c	KPN_01664
GUI1	Glucuronate isomerase (D-glucuronate)	glcur_c <=> fruur_c	KPN_03520	5.3.1.12	None	C6H9O7 = C6H9O7	Alternate Carbon Metabolism
GUI2	Glucuronate isomerase (D-galacturonate)	galur_c <=> tagur_c	KPN_03520	5.3.1.12	None	C6H9O7 = C6H9O7	Alternate Carbon Metabolism
H2O2tex	Hydrogen peroxide transport via diffusion (external)	h2o2_e <=> h2o2_p	KPN_00282 or KPN_02636 or KPN_02430 or KPN_00956 or KPN_01445	None	None	H2O2 = H2O2	Transport, Outer Membrane Porin
H2Otex	H2O transport via diffusion (extracellular to periplasm)	h2o_e <=> h2o_p	KPN_00282 or KPN_00986 or KPN_02636 or KPN_02430 or KPN_00956 or KPN_01445	None	None	H2O = H2O	Transport, Outer Membrane
H2Otpp	H2O transport via diffusion (periplasm)	h2o_p <=> h2o_c	KPN_00909	None	None	H2O = H2O	Tranpsort, Inner Membrane
H2Stex	H2s transport via diffusion (extracellular to periplasm)	h2s_e <=> h2s_p	KPN_00282 or KPN_02636 or KPN_02430 or KPN_00956 or KPN_01445	None	None	H2S = H2S	Transport, Outer Membrane Porin
H2tex	Hydrogen transport via diffusion (extracellular to periplasm)	h2_e <=> h2_p	KPN_00282 or KPN_02636 or KPN_02430 or KPN_00956 or KPN_01445	None	None	H2 = H2	Transport, Outer Membrane Porin
H2tpp	Hydrogen transport diffusion (periplasm)	h2_p <=> h2_c	KPN_SPONT	None	None	H2 = H2	Transport	Required for modeling. H2 should be transported between [p] and [c]_x000D_ _x000D_ Jade_x000D_ 20090320
HACD1i	3-hydroxyacyl-CoA dehydrogenase (acetoacetyl-CoA)	3hbcoa_c + nad_c --> aacoa_c + h_c + nadh_c	KPN_02723 or KPN_04340	1.1.1.35	None	C25H36N7O18P3S + H + C21H27N7O14P2 = C25H38N7O18P3S + C21H26N7O14P2	Membrane Lipid Metabolism
HACD2i	3-hydroxyacyl-CoA dehydrogenase (3-oxohexanoyl-CoA)	3hhcoa_c + nad_c --> 3ohcoa_c + h_c + nadh_c	KPN_02723 or KPN_04340	1.1.1.35	None	C27H40N7O18P3S + H + C21H27N7O14P2 = C27H42N7O18P3S + C21H26N7O14P2	Membrane Lipid Metabolism
HACD3i	3-hydroxyacyl-CoA dehydrogenase (3-oxooctanoyl-CoA)	3hocoa_c + nad_c --> 3oocoa_c + h_c + nadh_c	KPN_04340 or KPN_02723	1.1.1.35	None	C29H44N7O18P3S + H + C21H27N7O14P2 = C29H46N7O18P3S + C21H26N7O14P2	Membrane Lipid Metabolism
HACD4i	3-hydroxyacyl-CoA dehydrogenase (3-oxodecanoyl-CoA)	3hdcoa_c + nad_c --> 3odcoa_c + h_c + nadh_c	KPN_04340 or KPN_02723	1.1.1.35	None	C31H48N7O18P3S + H + C21H27N7O14P2 = C31H50N7O18P3S + C21H26N7O14P2	Membrane Lipid Metabolism
HACD5i	3-hydroxyacyl-CoA dehydrogenase (3-oxododecanoyl-CoA)	3hddcoa_c + nad_c --> 3oddcoa_c + h_c + nadh_c	KPN_04340 or KPN_02723	1.1.1.35	None	C33H52N7O18P3S + H + C21H27N7O14P2 = C33H54N7O18P3S + C21H26N7O14P2	Membrane Lipid Metabolism
HACD6i	3-hydroxyacyl-CoA dehydrogenase (3-oxotetradecanoyl-CoA)	3htdcoa_c + nad_c --> 3otdcoa_c + h_c + nadh_c	KPN_04340 or KPN_02723	1.1.1.35	None	C35H56N7O18P3S + H + C21H27N7O14P2 = C35H58N7O18P3S + C21H26N7O14P2	Membrane Lipid Metabolism
HACD7i	3-hydroxyacyl-CoA dehydrogenase (3-oxohexadecanoyl-CoA)	3hhdcoa_c + nad_c --> 3ohdcoa_c + h_c + nadh_c	KPN_02723 or KPN_04340	1.1.1.35	None	C37H60N7O18P3S + H + C21H27N7O14P2 = C37H62N7O18P3S + C21H26N7O14P2	Membrane Lipid Metabolism
HACD8i	3-hydroxyacyl-CoA dehydrogenase (3-oxooctadecanoyl-CoA)	3hodcoa_c + nad_c --> 3ohodcoa_c + h_c + nadh_c	KPN_04340 or KPN_02723	1.1.1.35	None	C39H64N7O18P3S + H + C21H27N7O14P2 = C39H66N7O18P3S + C21H26N7O14P2	Membrane Lipid Metabolism
HADPCOADH	3-hydroxyadipyl-CoA dehydrogenase	3hadpcoa_c --> h2_c + oxadpcoa_c	KPN_01476 and KPN_01474	None	None	C27H39N7O20P3S = H2 + C27H37N7O20P3S	Phenylalanine Metabolism	based on PMID: 15968060, "The Catabolism of Phenylacetic Acid and Other Related Molecules in Pseudomonas putida U" and homology to p. putida KT2440_x000D_ _x000D_ 20090619_x000D_ Jade
HBZOPT	Hydroxybenzoate octaprenyltransferase	4hbz_c + octdp_c --> 3ophb_c + ppi_c	KPN_04428	None	None	C47H69O3 + HO7P2 = C7H5O3 + C40H65O7P2	Cofactor and Prosthetic Group Biosynthesis
HCINNMt2rpp	3-hydroxycinnamic acid transport via proton symport, reversible (periplasm)	3hcinnm_p + h_p <=> 3hcinnm_c + h_c	KPN_02116	None	None	C9H7O3 + H = C9H7O3 + H	Tranpsort, Inner Membrane
HCINNMtex	3-hydroxycinnamic acid transport via diffusion (extracellular to periplasm)	3hcinnm_e <=> 3hcinnm_p	KPN_00282 or KPN_02636 or KPN_02430 or KPN_00956 or KPN_01445	None	None	C9H7O3 = C9H7O3	Transport, Outer Membrane Porin
HCO3E	HCO3 equilibration reaction	co2_c + h2o_c <=> h_c + hco3_c	KPN_02014 or KPN_00134	4.2.1.1	None	CO2 + H2O = H + CHO3	Unassigned
HCYSMT	Homocysteine S-methyltransferase	amet_c + hcys__L_c --> ahcys_c + h_c + met__L_c	KPN_00310	2.1.1.10	None	C14H20N6O5S + H + C5H11NO2S = C15H23N6O5S + C4H9NO2S	Methionine Metabolism
HCYSMT2	Homocysteine Methyltransferase	hcys__L_c + mmet_c --> h_c + 2.0 met__L_c	KPN_00310	None	None	C4H9NO2S + C6H14NO2S = H + C5H11NO2S	Methionine Metabolism
HDCAtexi	Hexadecanoate transport via facilitated irreversible diffusion (extracellular to periplasm)	hdca_e --> hdca_p	KPN_02726	None	None	C16H31O2 = C16H31O2	Transport, Outer Membrane
HDCEAtexi	Hexadecenoate transport via facilitated irreversible diffusion (extracellular to periplasm)	hdcea_e --> hdcea_p	KPN_02726	None	None	C16H29O2 = C16H29O2	Transport, Outer Membrane
HEMEOS	Heme O synthase	frdp_c + h2o_c + pheme_c --> hemeO_c + ppi_c	KPN_00390	None	None	C15H25O7P2 + H2O + C34H30FeN4O4 = C49H56FeN4O5 + HO7P2	Cofactor and Prosthetic Group Biosynthesis
HEPT1	Heptosyltransferase I (LPS core synthesis)	adphep_LD_c + lipa_c --> adp_c + h_c + hlipa_c	KPN_03965	None	None	C10H12N5O10P2 + H + C117H208N2O45P2 = C17H25N5O16P2 + C110H196N2O39P2	Lipopolysaccharide Biosynthesis / Recycling
HEPT2	Heptosyltransferase II (LPS core synthesis)	adphep_LD_c + hlipa_c --> adp_c + h_c + hhlipa_c	KPN_03964	None	None	C10H12N5O10P2 + H + C124H220N2O51P2 = C17H25N5O16P2 + C117H208N2O45P2	Lipopolysaccharide Biosynthesis / Recycling
HEPT3	Heptosyltransferase III (LPS core synthesis)	adphep_LD_c + phhlipa_c --> adp_c + h_c + hphhlipa_c	KPN_03968	None	None	C10H12N5O10P2 + H + C131H231N2O60P3 = C17H25N5O16P2 + C124H219N2O54P3	Lipopolysaccharide Biosynthesis / Recycling
HETZK	Hydroxyethylthiazole kinase	4mhetz_c + atp_c --> 4mpetz_c + adp_c + h_c	KPN_02551	2.7.1.50	None	C6H8NO4PS + C10H12N5O10P2 + H = C6H9NOS + C10H12N5O13P3	Cofactor and Prosthetic Group Biosynthesis
HEX1	Hexokinase (D-glucose:ATP)	atp_c + glc__D_c --> adp_c + g6p_c + h_c	KPN_02738	2.7.1.1	None	C10H12N5O10P2 + C6H11O9P + H = C10H12N5O13P3 + C6H12O6	Glycolysis/Gluconeogenesis
HEX7	Hexokinase (D-fructose:ATP)	atp_c + fru_c --> adp_c + f6p_c + h_c	KPN_00337 or KPN_00516	2.7.1.1	None	C10H12N5O10P2 + C6H11O9P + H = C10H12N5O13P3 + C6H12O6	Alternate Carbon Metabolism	KPN_00337 based on homology match to E. coli genes and iAF1260. Matching done by Taiwan group._x000D_ _x000D_ Ecoli homolog: b0394_x000D_ _x000D_ Pep_x000D_ _x000D_ KPN_00516 based on annotation (KP342;SLT2;MGH;KAAS;Basys)_x000D_ _x000D_ FCC
HG2abcpp	Mercury (Hg+2) ABC transporter (periplasm)	atp_c + h2o_c + hg2_c --> adp_c + h_c + hg2_p + pi_c	KPN_03835	None	None	C10H12N5O10P2 + H + Hg + HO4P = C10H12N5O13P3 + H2O + Hg	Inorganic Ion Transport and Metabolism
HG2t3pp	Mercury (Hg+2) transport out via proton antiport (periplasm)	h_p + hg2_c --> h_c + hg2_p	KPN_04222	None	None	H + Hg = H + Hg	Inorganic Ion Transport and Metabolism
HG2tex	Mercury (Hg+2) transport via diffusion (extracellular to periplasm)	hg2_e <=> hg2_p	KPN_00282 or KPN_02636 or KPN_02430 or KPN_00956 or KPN_01445	None	None	Hg = Hg	Transport, Outer Membrane Porin
HHDDI	2-hydroxyhepta-2,4-diene-1,7-dioate isomerase	2hh24dd_c <=> 2ohed_c	KPN_04788	None	None	C7H6O5 = C7H6O5	Tyrosine metabolism	annotated by MGH, KP342, KEGG and Basys_x000D_ R04134_x000D_ also based on PMID: 8550403, 9042756 and 1851804_x000D_ Wen did experiment: MGH can grow in 4-HPA_x000D_ _x000D_ 20090618_x000D_ Jade
HISabcpp	L-histidine transport via ABC system (periplasm)	atp_c + h2o_c + his__L_p --> adp_c + h_c + his__L_c + pi_c	KPN_02698 and KPN_02697 and KPN_02699 and KPN_02696	None	None	C10H12N5O10P2 + H + C6H9N3O2 + HO4P = C10H12N5O13P3 + H2O + C6H9N3O2	Tranpsort, Inner Membrane
HISDr	Histidase r	his__L_c <=> nh4_c + urcan_c	KPN_00796	4.3.1.3	None	C6H9N3O2 = H4N + C6H5N2O2	Histidine Metabolism	annotated by KPN_00796(KP342;SLT2;MGH;KAAS)_x000D_ L-Histidine <=> Urocanate + NH3 (R01168)_x000D_ _x000D_ Jade_x000D_ 20090210
HISt2rpp	L-histidine reversible transport via proton symport (periplasm)	h_p + his__L_p <=> h_c + his__L_c	KPN_00116	None	None	H + C6H9N3O2 = H + C6H9N3O2	Tranpsort, Inner Membrane
HISTD	Histidinol dehydrogenase	h2o_c + histd_c + 2.0 nad_c --> 3.0 h_c + his__L_c + 2.0 nadh_c	KPN_02476	1.1.1.23	None	H + C6H9N3O2 + C21H27N7O14P2 = H2O + C6H12N3O + C21H26N7O14P2	Histidine Metabolism
HIStex	L-histidine transport via diffusion (extracellular to periplasm)	his__L_e <=> his__L_p	KPN_00282 or KPN_02636 or KPN_02430 or KPN_00956 or KPN_01445	None	None	C6H9N3O2 = C6H9N3O2	Transport, Outer Membrane Porin
HISTP	Histidinol-phosphatase	h2o_c + hisp_c --> histd_c + pi_c	KPN_02478	3.1.3.15	None	C6H12N3O + HO4P = H2O + C6H11N3O4P	Histidine Metabolism
HISTRS	Histidyl-tRNA synthetase	atp_c + his__L_c + trnahis_c --> amp_c + histrna_c + ppi_c	KPN_02844	6.1.1.21	None	C10H12N5O13P3 + C6H9N3O2 + R = C10H12N5O7P + C6H8N3OR + HO7P2	tRNA charging
HKNDDH	2-hydroxy-6-ketonona-2,4-dienedioic acid hydrolase	h2o_c + hkndd_c --> h_c + op4en_c + succ_c	KPN_02120	None	None	H + C5H5O3 + C4H4O4 = H2O + C9H8O6	Alternate Carbon Metabolism
HKNTDH	2-hydroxy-6-ketononotrienedioate hydrolase	h2o_c + hkntd_c --> fum_c + h_c + op4en_c	KPN_02120	None	None	C4H2O4 + H + C5H5O3 = H2O + C9H6O6	Alternate Carbon Metabolism
HMBS	Hydroxymethylbilane synthase	h2o_c + 4.0 ppbng_c --> hmbil_c + 4.0 nh4_c	KPN_04304	4.3.1.8	None	C40H38N4O17 + H4N = H2O + C10H13N2O4	Cofactor and Prosthetic Group Biosynthesis
HMPK1	Hydroxymethylpyrimidine kinase (ATP)	4ahmmp_c + atp_c --> 4ampm_c + adp_c + h_c	KPN_02760 or KPN_02550	2.7.1.49	None	C6H8N3O4P + C10H12N5O10P2 + H = C6H9N3O + C10H12N5O13P3	Cofactor and Prosthetic Group Biosynthesis
HOMt2pp	L-homoserineserine efflux via proton symport	h_p + hom__L_c --> h_c + hom__L_p	KPN_00842 or KPN_04320	None	None	H + C4H9NO3 = H + C4H9NO3	Tranpsort, Inner Membrane
HOMtex	L-homoserine transport via diffusion (extracellular to periplasm)	hom__L_e <=> hom__L_p	KPN_00282 or KPN_02636 or KPN_02430 or KPN_00956 or KPN_01445	None	None	C4H9NO3 = C4H9NO3	Transport, Outer Membrane Porin
HOPNTAL	4-hydroxy-2-oxopentanoate aldolase	4h2opntn_c --> acald_c + pyr_c	KPN_02117	None	None	C2H4O + C3H3O3 = C5H7O4	Alternate Carbon Metabolism
HPA3MO	4 hydroxyphenylacetate 3 monooxygenase nadh	4hphac_c + h_c + nadh_c + o2_c --> 34dhpha_c + h2o_c + nad_c	KPN_04779 and KPN_04780	1.14.13.3	None	C8H7O3 + H + C21H27N7O14P2 + O2 = C8H7O4 + H2O + C21H26N7O14P2	Tyrosine metabolism	annotated by MGH, KP342, SLT2, KEGG and Basys_x000D_ also based on PMID: 8550403, 9042756 and 1851804_x000D_ Wen did experiment: MGH can grow in 4-HPA_x000D_ _x000D_ 20090618_x000D_ Jade
HPACt2r	Ydroxyphenylacetate transport in via proton symporter	4hphac_e + h_e <=> 4hphac_c + h_c	KPN_04782	None	None	C8H7O3 + H = C8H7O3 + H	Tyrosine metabolism	based on PMID: 8550403_x000D_ Wen did experiment: MGH can grow in 4-HPA_x000D_ _x000D_ 20090618_x000D_ Jade
HPPK2	6-hydroxymethyl-dihydropterin pyrophosphokinase	6hmhpt_c + atp_c --> 6hmhptpp_c + amp_c + h_c	KPN_00142	2.7.6.3	None	C7H8N5O8P2 + C10H12N5O7P + H = C7H9N5O2 + C10H12N5O13P3	Cofactor and Prosthetic Group Biosynthesis
HPPPNDO	2,3-dihydroxypheylpropionate 1,2-dioxygenase	dhpppn_c + o2_c --> h_c + hkndd_c	KPN_02121	1.13.11.16	None	C9H9O4 + O2 = H + C9H8O6	Alternate Carbon Metabolism
HPPPNt2rpp	3-(3-hydroxyphenyl)propionate transport via proton symport, reversible (periplasm)	3hpppn_p + h_p <=> 3hpppn_c + h_c	KPN_02116	None	None	C9H9O3 + H = C9H9O3 + H	Tranpsort, Inner Membrane
HPPPNtex	3-(3-hydroxyphenyl)propionate transport via diffusion (extracellular to periplasm)	3hpppn_e <=> 3hpppn_p	KPN_00282 or KPN_02636 or KPN_02430 or KPN_00956 or KPN_01445	None	None	C9H9O3 = C9H9O3	Transport, Outer Membrane Porin
HPYRRx	Hydroxypyruvate reductase (NADH)	h_c + hpyr_c + nadh_c --> glyc__R_c + nad_c	KPN_03915 or KPN_01056	None	None	C3H5O4 + C21H26N7O14P2 = H + C3H3O4 + C21H27N7O14P2	Alternate Carbon Metabolism
HPYRRy	Hydroxypyruvate reductase (NADPH)	h_c + hpyr_c + nadph_c --> glyc__R_c + nadp_c	KPN_01056 or KPN_03915	None	None	C3H5O4 + C21H25N7O17P3 = H + C3H3O4 + C21H26N7O17P3	Alternate Carbon Metabolism
HSDy	Homoserine dehydrogenase (NADPH)	hom__L_c + nadp_c <=> aspsa_c + h_c + nadph_c	KPN_04234 or KPN_00002	1.1.1.3	None	C4H7NO3 + H + C21H26N7O17P3 = C4H9NO3 + C21H25N7O17P3	Threonine and Lysine Metabolism
HSK	Homoserine kinase	atp_c + hom__L_c --> adp_c + h_c + phom_c	KPN_00003	2.7.1.39	None	C10H12N5O10P2 + H + C4H8NO6P = C10H12N5O13P3 + C4H9NO3	Threonine and Lysine Metabolism
HSST	Homoserine O-succinyltransferase	hom__L_c + succoa_c --> coa_c + suchms_c	KPN_04394	2.3.1.46	None	C21H32N7O16P3S + C8H12NO6 = C4H9NO3 + C25H35N7O19P3S	Methionine Metabolism
HSTPT	Histidinol-phosphate transaminase	glu__L_c + imacp_c --> akg_c + hisp_c	KPN_02477	2.6.1.9	None	C5H4O5 + C6H11N3O4P = C5H8NO4 + C6H7N2O5P	Histidine Metabolism
Htex	Proton transport via diffusion (extracellular to periplasm)	h_e <=> h_p	KPN_00282 or KPN_02636 or KPN_02430 or KPN_00956 or KPN_01445	None	None	H = H	Transport, Outer Membrane Porin
HXAtex	Hexanoate transport via diffusion (extracellular to periplasm)	hxa_e <-- hxa_p	KPN_00282 or KPN_02636 or KPN_02430 or KPN_00956 or KPN_01445	None	None	C6H11O2 = C6H11O2	Transport, Outer Membrane Porin
HXCT	Acetyl-CoA:hexanoate-CoA transferase	accoa_c + hxa_c --> ac_c + hxcoa_c	KPN_02054 and KPN_01538	2.8.3.8	None	C23H34N7O17P3S + C6H11O2 = C2H3O2 + C27H42N7O17P3S	Alternate Carbon Metabolism
HXPRT	Hypoxanthine phosphoribosyltransferase (Hypoxanthine)	hxan_c + prpp_c --> imp_c + ppi_c	KPN_00250 or KPN_00133	2.4.2.8	None	C10H11N4O8P + HO7P2 = C5H4N4O + C5H8O14P3	Nucleotide Salvage Pathway
HYD1pp	Hydrogenase (ubiquinone-8: 2 protons) (periplasm)	h2_c + 2.0 h_c + q8_c --> 2.0 h_p + q8h2_c	KPN_03056 and KPN_03058 and KPN_03059 and KPN_03057 and KPN_03061 and KPN_03060	1.18.99.1	None	H + C49H76O4 = H + H2 + C49H74O4	Oxidative Phosphorylation
HYPOE	Hypothetical enyme	h2o_c + pyam5p_c --> pi_c + pydam_c		None	None	H2O + C8H12N2O5P = HO4P + C8H13N2O2	Cofactor and Prosthetic Group Biosynthesis	KP can produce vit B6._x000D_ _x000D_ Ref: Biotechnology of Vitamins, Pigments and Growth Factors. (edited by Erick J. Vandamme)_x000D_ _x000D_ FCC_x000D_ 20090223
HYXNtex	Hypoxanthine transport via diffusion (extracellular to periplasm)	hxan_e <=> hxan_p	KPN_00282 or KPN_02636 or KPN_02430 or KPN_00956 or KPN_01445	None	None	C5H4N4O = C5H4N4O	Transport, Outer Membrane Porin
ICDHyr	Isocitrate dehydrogenase (NADP)	icit_c + nadp_c <=> akg_c + co2_c + nadph_c	KPN_01144	1.1.1.42	None	C5H4O5 + CO2 + C21H26N7O17P3 = C6H5O7 + C21H25N7O17P3	Citric Acid Cycle
ICHORS_copy1	Isochorismate synthase	chor_c <=> ichor_c	KPN_02663
ICHORS_copy2	Isochorismate synthase	chor_c --> ichor_c	KPN_00611
ICHORT	Isochorismatase	h2o_c + ichor_c --> 23ddhb_c + pyr_c	KPN_00613	3.3.2.1	None	C7H7O4 + C3H3O3 = H2O + C10H8O6	Cofactor and Prosthetic Group Biosynthesis
ICL	Isocitrate lyase	icit_c --> glx_c + succ_c	KPN_04396	4.1.3.1	None	C2H1O3 + C4H4O4 = C6H5O7	Anaplerotic Reactions
IDONtex	L-idonate transport via diffusion (extracellular to periplasm)	idon__L_e <=> idon__L_p	KPN_00282 or KPN_02636 or KPN_02430 or KPN_00956 or KPN_01445	None	None	C6H11O7 = C6H11O7	Transport, Outer Membrane Porin
IG3PS	Imidazole-glycerol-3-phosphate synthase	gln__L_c + prlp_c --> aicar_c + eig3p_c + glu__L_c + h_c	KPN_02481 and KPN_02479	None	None	C5H10N2O3 + C15H21N5O15P2 = C9H13N4O8P + C6H9N2O6P + C5H8NO4 + H	Histidine Metabolism
IGPDH	Imidazoleglycerol-phosphate dehydratase	eig3p_c --> h2o_c + imacp_c	KPN_02478	4.2.1.19	None	C6H9N2O6P = H2O + C6H7N2O5P	Histidine Metabolism
IGPS	Indole-3-glycerol-phosphate synthase	2cpr5p_c + h_c --> 3ig3p_c + co2_c + h2o_c	KPN_01255	4.1.1.48	None	C11H12NO6P + CO2 + H2O = C12H13NO9P + H	Tyrosine, Tryptophan, and Phenylalanine Metabolism
ILEabcpp	L-isoleucine transport via ABC system (periplasm)	atp_c + h2o_c + ile__L_p --> adp_c + h_c + ile__L_c + pi_c	KPN_03819 and KPN_03816 and KPN_03817 and KPN_03822 and KPN_03818	None	None	C10H12N5O10P2 + H + C6H13NO2 + HO4P = C10H12N5O13P3 + H2O + C6H13NO2	Tranpsort, Inner Membrane
ILEt2rpp	L-isoleucine reversible transport via proton symport (periplasm)	h_p + ile__L_p <=> h_c + ile__L_c	KPN_00342	None	None	H + C6H13NO2 = H + C6H13NO2	Tranpsort, Inner Membrane
ILETA	Isoleucine transaminase	akg_c + ile__L_c <=> 3mop_c + glu__L_c	KPN_04269	2.6.1.42	None	C5H4O5 + C6H13NO2 = C6H9O3 + C5H8NO4	Valine, Leucine, and Isoleucine Metabolism
ILEtex	L-isoleucine transport via diffusion (extracellular to periplasm)	ile__L_e <=> ile__L_p	KPN_00282 or KPN_02636 or KPN_02430 or KPN_00956 or KPN_01445	None	None	C6H13NO2 = C6H13NO2	Transport, Outer Membrane Porin
ILETRS	Isoleucyl-tRNA synthetase	atp_c + ile__L_c + trnaile_c --> amp_c + iletrna_c + ppi_c	KPN_00021	6.1.1.5	None	C10H12N5O13P3 + C6H13NO2 + R = C10H12N5O7P + C6H12NOR + HO7P2	tRNA charging
ilvg	Isoleucine biosynthesi step i	2obut_c + hethmpp_c --> 2ahbut_c + thmpp_c	(KPN_04267 and KPN_04268) or (KPN_00082 and KPN_00083) or (KPN_04073 and KPN_04074)
IMPC	IMP cyclohydrolase	h2o_c + imp_c <=> fprica_c	KPN_04388	3.5.4.10	None	C10H13N4O9P = H2O + C10H11N4O8P	Purine and Pyrimidine Biosynthesis
IMPD	IMP dehydrogenase	h2o_c + imp_c + nad_c --> h_c + nadh_c + xmp_c	KPN_02834	1.1.1.205	None	H + C21H27N7O14P2 + C10H11N4O9P = H2O + C10H11N4O8P + C21H26N7O14P2	Purine and Pyrimidine Biosynthesis
IMPtex	IMP transport via diffusion (extracellular to periplasm)	imp_e <=> imp_p	KPN_00282 or KPN_02636 or KPN_02430 or KPN_00956 or KPN_01445	None	None	C10H11N4O8P = C10H11N4O8P	Transport, Outer Membrane Porin
INDOLEt2pp	Indole transport via proton symport, irreversible (periplasm)	h_c + indole_c --> h_p + indole_p	KPN_03673 and KPN_03672	None	None	H + C8H7N = H + C8H7N	Tranpsort, Inner Membrane
INDOLEt2rpp	Indole transport via proton symport, reversible (periplasm)	h_p + indole_p <=> h_c + indole_c	KPN_03569	None	None	H + C8H7N = H + C8H7N	Tranpsort, Inner Membrane
INDOLEtex	Indole transport via diffusion (extracellular to periplasm)	indole_e <=> indole_p	KPN_00282 or KPN_02636 or KPN_02430 or KPN_00956 or KPN_01445	None	None	C8H7N = C8H7N	Transport, Outer Membrane Porin
INS2D	Inositol 2-dehydrogenase	inost_c + nad_c --> 2ins_c + h_c + nadh_c	KPN_00507 or KPN_04675	1.1.1.18	None	C6H10O6 + H + C21H27N7O14P2 = C6H12O6 + C21H26N7O14P2	Inositol Metabolism	annotation based_x000D_ KPN_04675(KP342;SLT2;MGH;KAAS;Basys);KPN_00507(KP342;MGH;KAAS;Basys)_x000D_ _x000D_ FCC & Jade_x000D_ 20090209
INSH	Inosine hydrolase	h2o_c + ins_c --> hxan_c + rib__D_c	KPN_00025	3.2.2.8	None	C5H4N4O + C5H10O5 = H2O + C10H12N4O5	Nucleotide Salvage Pathway
INSK	Insosine kinase	atp_c + ins_c --> adp_c + h_c + imp_c	KPN_00458	2.7.1.73	None	C10H12N5O10P2 + H + C10H11N4O8P = C10H12N5O13P3 + C10H12N4O5	Nucleotide Salvage Pathway
INSt2pp	Inosine transport in via proton symport (periplasm)	h_p + ins_p --> h_c + ins_c	KPN_03396	None	None	H + C10H12N4O5 = H + C10H12N4O5	Tranpsort, Inner Membrane
INStex	Inosine transport via diffusion (extracellular to periplasm)	ins_e <=> ins_p	KPN_00363	None	None	C10H12N4O5 = C10H12N4O5	Transport, Outer Membrane
INSTt2	Inositol transport in via proton symport	h_e + inost_e <=> h_c + inost_c
INSTtex	Inositol transport via diffusion (extracellular to periplasm)	inost_e <=> inost_p	KPN_00282 or KPN_02636 or KPN_02430 or KPN_00956 or KPN_01445	None	None	C6H12O6 = C6H12O6	Transport, Outer Membrane Porin
IPDDI	Isopentenyl-diphosphate D-isomerase	ipdp_c <=> dmpp_c	KPN_03317	5.3.3.2	None	C5H9O7P2 = C5H9O7P2	Cofactor and Prosthetic Group Biosynthesis
IPDPS	1-hydroxy-2-methyl-2-(E)-butenyl 4-diphosphate reductase (ipdp)	h2mb4p_c + h_c + nadh_c --> h2o_c + ipdp_c + nad_c	KPN_00024	None	None	H + C5H9O8P2 + C21H27N7O14P2 = H2O + C5H9O7P2 + C21H26N7O14P2	Cofactor and Prosthetic Group Biosynthesis
IPMD	3-isopropylmalate dehydrogenase	3c2hmp_c + nad_c --> 3c4mop_c + h_c + nadh_c	KPN_00079	1.1.1.85	None	C7H10O5 + C21H26N7O14P2 = C7H8O5 + H + C21H27N7O14P2	Valine, Leucine, and Isoleucine Metabolism
IPPMIa	3-isopropylmalate dehydratase	3c2hmp_c <=> 2ippm_c + h2o_c	KPN_00078 and KPN_00077	4.2.1.33	None	C7H10O5 = C7H8O4 + H2O	Valine, Leucine, and Isoleucine Metabolism
IPPMIb	2-isopropylmalate hydratase	2ippm_c + h2o_c <=> 3c3hmp_c	KPN_00078 and KPN_00077	4.2.1.33	None	C7H10O5 = C7H8O4 + H2O	Valine, Leucine, and Isoleucine Metabolism
IPPS	2-isopropylmalate synthase	3mob_c + accoa_c + h2o_c --> 3c3hmp_c + coa_c + h_c	KPN_00080 or KPN_03016	4.1.3.12	None	C5H7O3 + C23H34N7O17P3S + H2O = C7H10O5 + C21H32N7O16P3S + H	Valine, Leucine, and Isoleucine Metabolism
ISETACabcpp	Isethionate transport via ABC system (periplasm)	atp_c + h2o_c + isetac_p --> adp_c + h_c + isetac_c + pi_c	(KPN_00972 and KPN_00970 and KPN_00969) or (KPN_00311 and KPN_00312 and KPN_00313)	None	None	C10H12N5O10P2 + H + C2H5O4S + HO4P = C10H12N5O13P3 + H2O + C2H5O4S	Tranpsort, Inner Membrane
ISETACtex	Isethionate transport via diffusion (extracellular to periplasm)	isetac_e <=> isetac_p	KPN_00282 or KPN_02636 or KPN_02430 or KPN_00956 or KPN_01445	None	None	C2H5O4S = C2H5O4S	Transport, Outer Membrane Porin
IZPN	Imidazolonepropionase	4izp_c + h2o_c --> forglu_c + h_c	KPN_00792	3.5.2.7	None	C6H7N2O3 + H2O = C6H8N2O4 + H	Histidine Metabolism	annotated by KPN_00792(KP342;SLT2;MGH;KAAS;Basys)_x000D_ _x000D_ 4-Imidazolone-5-propanoate + H2O <=> N-Formimino-L-glutamate (R02288)_x000D_ _x000D_ FCC & Jade_x000D_ 20090209
K2L4Aabcpp	KDO(2)-lipid IV A transport via ABC system (periplasm)	atp_c + h2o_c + kdo2lipid4_c --> adp_c + h_c + kdo2lipid4_p + pi_c	KPN_00941	None	None	C10H12N5O10P2 + H + C84H148N2O37P2 + HO4P = C10H12N5O13P3 + H2O + C84H148N2O37P2	Tranpsort, Inner Membrane
K2L4Atex	KDO(2)-lipid IV A transport via vector (periplasm to extracellular)	kdo2lipid4_p --> kdo2lipid4_e		None	None	C84H148N2O37P2 = C84H148N2O37P2	Lipopolysaccharide Biosynthesis / Recycling	Added to close a gap for kdo2lipid4._x000D_ _x000D_ The compound is part of the outer membrane._x000D_ _x000D_ FCC_x000D_ 20090226_x000D_ _x000D_ The following is copied from iAF1260_x000D_ _x000D_ [this reaction is needed to have the LPS lipid A derivative presented to the outer membrane surface - both moved across the periplasm and flipped across the outer membrane_x000D_ _x000D_ not sure on th…
Kabcpp	Potassium ABC transporter (periplasm)	atp_c + h2o_c + k_p --> adp_c + h_c + k_c + pi_c	KPN_00715 and KPN_00716 and KPN_00717	None	None	C10H12N5O10P2 + H + K + HO4P = C10H12N5O13P3 + H2O + K	Inorganic Ion Transport and Metabolism
KARA1	Ketol-acid reductoisomerase (2,3-dihydroxy-3-methylbutanoate)	23dhmb_c + nadp_c <=> alac__S_c + h_c + nadph_c	KPN_04273	1.1.1.86	None	C5H7O4 + H + C21H26N7O17P3 = C5H9O4 + C21H25N7O17P3	Valine, Leucine, and Isoleucine Metabolism
KARA2	Ketol-acid reductoisomerase (2-Acetolactate)	2ahbut_c + h_c + nadph_c <=> 23dhmp_c + nadp_c	KPN_04273	1.1.1.86	None	C6H11O4 + C21H25N7O17P3 = C6H9O4 + H + C21H26N7O17P3	Valine, Leucine, and Isoleucine Metabolism
KAS14	Beta-ketoacyl-ACP synthase	acACP_c + h_c + malACP_c --> ACP_c + actACP_c + co2_c	KPN_01093 or KPN_02713	2.3.1.41	None	C11H21N2O7PRS + C15H25N2O9PRS + CO2 = C13H23N2O8PRS + H + C14H22N2O10PRS	Membrane Lipid Metabolism
KAS15	Beta-ketoacyl-ACP synthase (2)	accoa_c + h_c + malACP_c --> actACP_c + co2_c + coa_c	KPN_01089	None	None	C15H25N2O9PRS + CO2 + C21H32N7O16P3S = C23H34N7O17P3S + H + C14H22N2O10PRS	Membrane Lipid Metabolism
KAT1	3-ketoacyl-CoA thiolase	aacoa_c + coa_c --> 2.0 accoa_c	KPN_02724 or KPN_04339	2.3.1.16	None	C23H34N7O17P3S = C25H36N7O18P3S + C21H32N7O16P3S	Membrane Lipid Metabolism
KDOCT2	3-deoxy-manno-octulosonate cytidylyltransferase	ctp_c + kdo_c --> ckdo_c + ppi_c	KPN_00945	2.7.7.38	None	C17H24N3O15P + HO7P2 = C9H12N3O14P3 + C8H13O8	Lipopolysaccharide Biosynthesis / Recycling
KDOPP	3-deoxy-manno-octulosonate-8-phosphatase	h2o_c + kdo8p_c --> kdo_c + pi_c	KPN_03608	3.1.3.45	None	C8H13O8 + HO4P = H2O + C8H12O11P	Lipopolysaccharide Biosynthesis / Recycling
KDOPS	3-deoxy -D-manno-octulosonic -acid 8-phosphate synthase	ara5p_c + h2o_c + pep_c --> kdo8p_c + pi_c	KPN_02230	4.1.2.16	None	C5H9O8P + H2O + C3H2O6P = C8H12O11P + HO4P	Lipopolysaccharide Biosynthesis / Recycling
KG6PDC	3-keto-L-gulonate 6-phosphate decarboxylase	3dhgulnp_c + h_c --> co2_c + xu5p__L_c	KPN_04589	None	None	C6H8O10P + H = CO2 + C5H9O8P	Alternate Carbon Metabolism
Kt2pp	Potassium transport in via proton symport (periplasm)	h_p + k_p --> h_c + k_c	(KPN_03690 and KPN_01288) or (KPN_04343 and KPN_01288 and KPN_03690) or KPN_04152	None	None	H + K = H + K	Inorganic Ion Transport and Metabolism
Kt3pp	Potassium transport out via proton antiport (periplasm)	h_p + k_c --> h_c + k_p	KPN_02229 or KPN_00044 or KPN_03736 or KPN_00874	None	None	H + K = H + K	Inorganic Ion Transport and Metabolism
Ktex	Potassium transport via diffusion (extracellular to periplasm)	k_e <=> k_p	KPN_00282 or KPN_02636 or KPN_02430 or KPN_00956 or KPN_01445	None	None	K = K	Transport, Outer Membrane Porin
L_LACD2	L-Lactate dehydrogenase (ubiquinone)	lac__L_c + q8_c --> pyr_c + q8h2_c	KPN_03949
L_LACD3	L-Lactate dehydrogenase (menaquinone)	lac__L_c + mqn8_c --> mql8_c + pyr_c	KPN_03949
L_LACt2rpp	L-lactate reversible transport via proton symport (periplasm)	h_p + lac__L_p <=> h_c + lac__L_c	KPN_03947
L_LACtex	L-lactate transport via diffusion (extracellular to periplasm)	lac__L_e <=> lac__L_p	KPN_00282 or KPN_02636 or KPN_02430 or KPN_00956 or KPN_01445
LA4NTpp	4-amino-4-deoxy-L-arabinotransferase (LPS lipid A modification, periplasmic face of membrane))	colipa_p + uLa4n_p --> acolipa_p + udcpp_p	KPN_03843	None	None	C176H303N2O100P4 + C60H100N1O7P1 = C181H314N3O103P4 + C55H89O4P	Lipopolysaccharide Biosynthesis / Recycling
LACZ	B-galactosidase	h2o_c + lcts_c --> gal_c + glc__D_c	KPN_01610	3.2.1.23	None	C6H12O6 + C6H12O6 = H2O + C12H22O11	Alternate Carbon Metabolism
LACZpp	B-galactosidase	h2o_p + lcts_p --> gal_p + glc__D_p	KPN_02568	3.2.1.108	None	C6H12O6 + C6H12O6 = H2O + C12H22O11	Alternate Carbon Metabolism
LADGMDH	L-alanyl-gamma-D-glutamyl-meso-diaminopimelate hydrolase	LalaDgluMdap_c + h2o_c --> 26dap__M_c + LalaDglu_c	KPN_01309	None	None	C15H25N4O8 + H2O = C7H14N2O4 + C8H13N2O5	Murein Recycling
LALDO2x	D-Lactaldehyde:NAD+ 1-oxidoreductase	h_c + mthgxl_c + nadh_c --> lald__D_c + nad_c	KPN_04241	1.1.1.21	None	C3H6O2 + C21H26N7O14P2 = H + C3H4O2 + C21H27N7O14P2	Methylglyoxal Metabolism
LALGP	L-alanyl-gamma-L-glutamate peptidase	LalaLglu_c + h2o_c --> ala__L_c + glu__L_c	KPN_00249	None	None	C3H7NO2 + C5H8NO4 = C8H13N2O5 + H2O	Murein Recycling
LCADi	Lactaldehyde dehydrogenase	h2o_c + lald__L_c + nad_c --> 2.0 h_c + lac__L_c + nadh_c	KPN_01501	1.2.1.21	None	H + C3H5O3 + C21H27N7O14P2 = H2O + C3H6O2 + C21H26N7O14P2	Alternate Carbon Metabolism
LCARR	Lacaldehyde reductase (R-propane-1,2-diol forming)	h_c + lald__D_c + nadh_c --> 12ppd__R_c + nad_c	KPN_03150	1.1.1.77	None	C3H8O2 + C21H26N7O14P2 = H + C3H6O2 + C21H27N7O14P2	Pyruvate Metabolism	Added to close a gap fro lald-D._x000D_ Annotated by KEGG EC 1.1.1.77 and Uniprot B5XUY9._x000D_ _x000D_ FCC_x000D_ 20090226
LCARS	Lacaldehyde reductase (S-propane-1,2-diol forming)	h_c + lald__L_c + nadh_c --> 12ppd__S_c + nad_c	KPN_03150	1.1.1.77	None	C3H8O2 + C21H26N7O14P2 = H + C3H6O2 + C21H27N7O14P2	Alternate Carbon Metabolism
LCTSt3ipp	Lactose transport via proton aniport (periplasm)	h_p + lcts_c --> h_c + lcts_p	KPN_01628 or KPN_02601 or KPN_00070	None	None	H + C12H22O11 = H + C12H22O11	Tranpsort, Inner Membrane
LCTStex	Lactose transport via diffusion (extracellular to periplasm)	lcts_e <=> lcts_p	KPN_00282 or KPN_02636 or KPN_02430 or KPN_00956 or KPN_01445	None	None	C12H22O11 = C12H22O11	Transport, Outer Membrane Porin
LCTStpp	Lactose transport via proton symport (periplasm)	h_p + lcts_p <=> h_c + lcts_c	KPN_01609	None	None	H + C12H22O11 = H + C12H22O11	Tranpsort, Inner Membrane
LDH_D	D-lactate dehydrogenase	lac__D_c + nad_c <=> h_c + nadh_c + pyr_c	KPN_01449 or KPN_02569	1.1.1.28	None	C3H5O3 + C21H26N7O14P2 = H + C21H27N7O14P2 + C3H3O3	Pyruvate Metabolism
LDH_D2	D-lactate dehydrogenase	lac__D_c + q8_c --> pyr_c + q8h2_c	KPN_02569	1.1.2.4	None	C3H3O3 + C49H76O4 = C3H5O3 + C49H74O4	Oxidative Phosphorylation
LEUabcpp	L-leucine transport via ABC system (periplasm)	atp_c + h2o_c + leu__L_p --> adp_c + h_c + leu__L_c + pi_c	(KPN_03819 and KPN_03816 and KPN_03822 and KPN_03817 and KPN_03818) or (KPN_03819 and KPN_03816 and KPN_03820 and KPN_03817 and KPN_03818)	None	None	C10H12N5O10P2 + H + C6H13NO2 + HO4P = C10H12N5O13P3 + H2O + C6H13NO2	Tranpsort, Inner Membrane
LEUt2rpp	L-leucine reversible transport via proton symport (periplasm)	h_p + leu__L_p <=> h_c + leu__L_c	KPN_00342	None	None	H + C6H13NO2 = H + C6H13NO2	Tranpsort, Inner Membrane
LEUTAi	Leucine transaminase (irreversible)	4mop_c + glu__L_c --> akg_c + leu__L_c	KPN_01365 or KPN_04441 or KPN_04269	2.6.1.42	None	C5H4O5 + C6H13NO2 = C6H9O3 + C5H8NO4	Valine, Leucine, and Isoleucine Metabolism
LEUtex	L-leucine transport via diffusion (extracellular to periplasm)	leu__L_e <=> leu__L_p	KPN_00282 or KPN_02636 or KPN_02430 or KPN_00956 or KPN_01445	None	None	C6H13NO2 = C6H13NO2	Transport, Outer Membrane Porin
LEUTRS	Leucyl-tRNA synthetase	atp_c + leu__L_c + trnaleu_c --> amp_c + leutrna_c + ppi_c	KPN_00674	6.1.1.4	None	C10H12N5O13P3 + C6H13NO2 + R = C10H12N5O7P + C6H12NOR + HO7P2	tRNA charging
LGTHL	Lactoylglutathione lyase	gthrd_c + mthgxl_c --> lgt__S_c	KPN_01990	4.4.1.5	None	C10H16N3O6S + C3H4O2 = C13H20N3O8S	Methylglyoxal Metabolism
LIPAabcpp	Lipid A transport via ABC system (periplasm)	atp_c + h2o_c + lipa_c --> adp_c + h_c + lipa_p + pi_c	KPN_00941	None	None	C10H12N5O10P2 + H + C110H196N2O39P2 + HO4P = C10H12N5O13P3 + H2O + C110H196N2O39P2	Lipopolysaccharide Biosynthesis / Recycling
LIPACabcpp	Lipid (cold) A transport via ABC system (periplasm)	atp_c + h2o_c + lipa_cold_c --> adp_c + h_c + lipa_cold_p + pi_c	KPN_00941	None	None	C10H12N5O10P2 + H + C114H202N2O39P2 + HO4P = C10H12N5O13P3 + H2O + C114H202N2O39P2	Lipopolysaccharide Biosynthesis / Recycling
LIPAHT2ex	Core oligosaccharide lipid A:hexadecanoate transferase (n-C16:0) (extracellular membrane)	colipa_e + h_e + hdca_e --> h2o_e + hacolipa_e	KPN_00655	None	None	C176H303N2O100P4 + H + C16H31O2 = H2O + C192H333N2O101P4	Lipopolysaccharide Biosynthesis / Recycling
LIPAHTex	Lipid A:hexadecanoate transferase (n-C16:0) (extracellular membrane)	h_e + hdca_e + lipa_e --> h2o_e + halipa_e	KPN_00655	None	None	H + C16H31O2 + C110H196N2O39P2 = H2O + C126H226N2O40P2	Lipopolysaccharide Biosynthesis / Recycling
LPADSS	Lipid A disaccaride synthase	lipidX_c + u23ga_c --> h_c + lipidAds_c + udp_c	KPN_00195	2.4.1.182	None	C34H64NO12P + C43H75N3O20P2 = H + C68H127N2O20P + C9H11N2O12P2	Lipopolysaccharide Biosynthesis / Recycling
LPLIPAL1A120pp	Lysophospholipase L1 (2-acylglycerophosphotidate, n-C12:0) (periplasm)	1ddecg3p_p + h2o_p --> ddca_p + glyc3p_p + h_p	KPN_00472	3.1.1.5	None	C12H23O2 + C3H7O6P + H = C15H29O7P1 + H2O	Glycerophospholipid Metabolism
LPLIPAL1A140pp	Lysophospholipase L1 (2-acylglycerophosphotidate, n-C14:0) (periplasm)	1tdecg3p_p + h2o_p --> glyc3p_p + h_p + ttdca_p	KPN_00472	3.1.1.5	None	C17H33O7P1 + H2O = C3H7O6P + H + C14H27O2	Glycerophospholipid Metabolism
LPLIPAL1A141pp	Lysophospholipase L1 (2-acylglycerophosphotidate, n-C14:1) (periplasm)	1tdec7eg3p_p + h2o_p --> glyc3p_p + h_p + ttdcea_p	KPN_00472	3.1.1.5	None	C17H31O7P1 + H2O = C3H7O6P + H + C14H25O2	Glycerophospholipid Metabolism
LPLIPAL1A160pp	Lysophospholipase L1 (2-acylglycerophosphotidate, n-C16:0) (periplasm)	1hdecg3p_p + h2o_p --> glyc3p_p + h_p + hdca_p	KPN_00472	3.1.1.5	None	C19H37O7P1 + H2O = C3H7O6P + H + C16H31O2	Glycerophospholipid Metabolism
LPLIPAL1A161pp	Lysophospholipase L1 (2-acylglycerophosphotidate, n-C16:1) (periplasm)	1hdec9eg3p_p + h2o_p --> glyc3p_p + h_p + hdcea_p	KPN_00472	3.1.1.5	None	C19H35O7P1 + H2O = C3H7O6P + H + C16H29O2	Glycerophospholipid Metabolism
LPLIPAL1A180pp	Lysophospholipase L1 (2-acylglycerophosphotidate, n-C18:0) (periplasm)	1odecg3p_p + h2o_p --> glyc3p_p + h_p + ocdca_p	KPN_00472	3.1.1.5	None	C21H41O7P1 + H2O = C3H7O6P + H + C18H35O2	Glycerophospholipid Metabolism
LPLIPAL1A181pp	Lysophospholipase L1 (2-acylglycerophosphotidate, n-C18:1) (periplasm)	1odec11eg3p_p + h2o_p --> glyc3p_p + h_p + ocdcea_p	KPN_00472	3.1.1.5	None	C21H39O7P1 + H2O = C3H7O6P + H + C18H33O2	Glycerophospholipid Metabolism
LPLIPAL1E120pp	Lysophospholipase L1 (2-acylglycerophosphoethanolamine, n-C12:0) (periplasm)	1agpe120_p + h2o_p --> ddca_p + g3pe_p + h_p	KPN_00472	3.1.1.5	None	C12H23O2 + C5H14NO6P + H = C17H36NO7P1 + H2O	Glycerophospholipid Metabolism
LPLIPAL1E140pp	Lysophospholipase L1 (2-acylglycerophosphoethanolamine, n-C14:0) (periplasm)	1agpe140_p + h2o_p --> g3pe_p + h_p + ttdca_p	KPN_00472	3.1.1.5	None	C19H40NO7P1 + H2O = C5H14NO6P + H + C14H27O2	Glycerophospholipid Metabolism
LPLIPAL1E141pp	Lysophospholipase L1 (2-acylglycerophosphoethanolamine, n-C14:1) (periplasm)	1agpe141_p + h2o_p --> g3pe_p + h_p + ttdcea_p	KPN_00472	3.1.1.5	None	C19H38NO7P1 + H2O = C5H14NO6P + H + C14H25O2	Glycerophospholipid Metabolism
LPLIPAL1E160pp	Lysophospholipase L1 (2-acylglycerophosphoethanolamine, n-C16:0) (periplasm)	1agpe160_p + h2o_p --> g3pe_p + h_p + hdca_p	KPN_00472	3.1.1.5	None	C21H44NO7P1 + H2O = C5H14NO6P + H + C16H31O2	Glycerophospholipid Metabolism
LPLIPAL1E161pp	Lysophospholipase L1 (2-acylglycerophosphoethanolamine, n-C16:1) (periplasm)	1agpe161_p + h2o_p --> g3pe_p + h_p + hdcea_p	KPN_00472	3.1.1.5	None	C21H42NO7P1 + H2O = C5H14NO6P + H + C16H29O2	Glycerophospholipid Metabolism
LPLIPAL1E180pp	Lysophospholipase L1 (2-acylglycerophosphoethanolamine, n-C18:0) (periplasm)	1agpe180_p + h2o_p --> g3pe_p + h_p + ocdca_p	KPN_00472	3.1.1.5	None	C23H48NO7P1 + H2O = C5H14NO6P + H + C18H35O2	Glycerophospholipid Metabolism
LPLIPAL1E181pp	Lysophospholipase L1 (2-acylglycerophosphoethanolamine, n-C18:1) (periplasm)	1agpe181_p + h2o_p --> g3pe_p + h_p + ocdcea_p	KPN_00472	3.1.1.5	None	C23H46NO7P1 + H2O = C5H14NO6P + H + C18H33O2	Glycerophospholipid Metabolism
LPLIPAL1G120pp	Lysophospholipase L1 (2-acylglycerophosphoglycerol, n-C12:0) (periplasm)	1agpg120_p + h2o_p --> ddca_p + g3pg_p + h_p	KPN_00472	3.1.1.5	None	C12H23O2 + C6H14O8P + H = C18H36O9P1 + H2O	Glycerophospholipid Metabolism
LPLIPAL1G140pp	Lysophospholipase L1 (2-acylglycerophosphoglycerol, n-C14:0) (periplasm)	1agpg140_p + h2o_p --> g3pg_p + h_p + ttdca_p	KPN_00472	3.1.1.5	None	C20H40O9P1 + H2O = C6H14O8P + H + C14H27O2	Glycerophospholipid Metabolism
LPLIPAL1G141pp	Lysophospholipase L1 (2-acylglycerophosphoglycerol, n-C14:1) (periplasm)	1agpg141_p + h2o_p --> g3pg_p + h_p + ttdcea_p	KPN_00472	3.1.1.5	None	C20H38O9P1 + H2O = C6H14O8P + H + C14H25O2	Glycerophospholipid Metabolism
LPLIPAL1G160pp	Lysophospholipase L1 (2-acylglycerophosphoglycerol, n-C16:0) (periplasm)	1agpg160_p + h2o_p --> g3pg_p + h_p + hdca_p	KPN_00472	3.1.1.5	None	C22H44O9P1 + H2O = C6H14O8P + H + C16H31O2	Glycerophospholipid Metabolism
LPLIPAL1G161pp	Lysophospholipase L1 (2-acylglycerophosphoglycerol, n-C16:1) (periplasm)	1agpg161_p + h2o_p --> g3pg_p + h_p + hdcea_p	KPN_00472	3.1.1.5	None	C22H42O9P1 + H2O = C6H14O8P + H + C16H29O2	Glycerophospholipid Metabolism
LPLIPAL1G180pp	Lysophospholipase L1 (2-acylglycerophosphoglycerol, n-C18:0) (periplasm)	1agpg180_p + h2o_p --> g3pg_p + h_p + ocdca_p	KPN_00472	3.1.1.5	None	C24H48O9P1 + H2O = C6H14O8P + H + C18H35O2	Glycerophospholipid Metabolism
LPLIPAL1G181pp	Lysophospholipase L1 (2-acylglycerophosphoglycerol, n-C18:1) (periplasm)	1agpg181_p + h2o_p --> g3pg_p + h_p + ocdcea_p	KPN_00472	3.1.1.5	None	C24H46O9P1 + H2O = C6H14O8P + H + C18H33O2	Glycerophospholipid Metabolism
LPLIPAL2A120	Lysophospholipase L2 (2-acylglycerophosphotidate, n-C12:0)	2ddecg3p_c + h2o_c --> ddca_c + glyc3p_c + 2.0 h_c	KPN_04321	3.1.1.5	None	C12H23O2 + C3H7O6P + H = C15H30O7P1 + H2O	Glycerophospholipid Metabolism
LPLIPAL2A140	Lysophospholipase L2 (2-acylglycerophosphotidate, n-C14:0)	2tdecg3p_c + h2o_c --> glyc3p_c + 2.0 h_c + ttdca_c	KPN_04321	3.1.1.5	None	C17H34O7P1 + H2O = C3H7O6P + H + C14H27O2	Glycerophospholipid Metabolism
LPLIPAL2A141	Lysophospholipase L2 (2-acylglycerophosphotidate, n-C14:1)	2tdec7eg3p_c + h2o_c --> glyc3p_c + 2.0 h_c + ttdcea_c	KPN_04321	3.1.1.5	None	C17H32O7P1 + H2O = C3H7O6P + H + C14H25O2	Glycerophospholipid Metabolism
LPLIPAL2A160	Lysophospholipase L2 (2-acylglycerophosphotidate, n-C16:0)	2hdecg3p_c + h2o_c --> glyc3p_c + 2.0 h_c + hdca_c	KPN_04321	3.1.1.5	None	C19H38O7P1 + H2O = C3H7O6P + H + C16H31O2	Glycerophospholipid Metabolism
LPLIPAL2A161	Lysophospholipase L2 (2-acylglycerophosphotidate, n-C16:1)	2hdec9eg3p_c + h2o_c --> glyc3p_c + 2.0 h_c + hdcea_c	KPN_04321	3.1.1.5	None	C19H36O7P1 + H2O = C3H7O6P + H + C16H29O2	Glycerophospholipid Metabolism
LPLIPAL2A180	Lysophospholipase L2 (2-acylglycerophosphotidate, n-C18:0)	2odecg3p_c + h2o_c --> glyc3p_c + 2.0 h_c + ocdca_c	KPN_04321	3.1.1.5	None	C21H42O7P1 + H2O = C3H7O6P + H + C18H35O2	Glycerophospholipid Metabolism
LPLIPAL2A181	Lysophospholipase L2 (2-acylglycerophosphotidate, n-C18:1)	2odec11eg3p_c + h2o_c --> glyc3p_c + 2.0 h_c + ocdcea_c	KPN_04321	3.1.1.5	None	C21H40O7P1 + H2O = C3H7O6P + H + C18H33O2	Glycerophospholipid Metabolism
LPLIPAL2ATE120	Lysophospholipase L2 (acyltransferase, 2-acyl-glycerophosphoethanolamine, n-C12:0)	2agpe120_c + pg120_c --> apg120_c + g3pe_c	KPN_04321	None	None	C17H36NO7P1 + C30H58O10P1 = C42H80O11P + C5H14NO6P	Glycerophospholipid Metabolism
LPLIPAL2ATE140	Lysophospholipase L2 (acyltransferase, 2-acyl-glycerophosphoethanolamine, n-C14:0)	2agpe140_c + pg140_c --> apg140_c + g3pe_c	KPN_04321	None	None	C19H40NO7P1 + C34H66O10P1 = C48H92O11P + C5H14NO6P	Glycerophospholipid Metabolism
LPLIPAL2ATE141	Lysophospholipase L2 (acyltransferase, 2-acyl-glycerophosphoethanolamine, n-C14:1)	2agpe141_c + pg141_c --> apg141_c + g3pe_c	KPN_04321	None	None	C19H38NO7P1 + C34H62O10P1 = C48H86O11P + C5H14NO6P	Glycerophospholipid Metabolism
LPLIPAL2ATE160	Lysophospholipase L2 (acyltransferase, 2-acyl-glycerophosphoethanolamine, n-C16:0)	2agpe160_c + pg160_c --> apg160_c + g3pe_c	KPN_04321	None	None	C21H44NO7P1 + C38H74O10P1 = C54H104O11P + C5H14NO6P	Glycerophospholipid Metabolism
LPLIPAL2ATE161	Lysophospholipase L2 (acyltransferase, 2-acyl-glycerophosphoethanolamine, n-C16:1)	2agpe161_c + pg161_c --> apg161_c + g3pe_c	KPN_04321	None	None	C21H42NO7P1 + C38H70O10P1 = C54H98O11P + C5H14NO6P	Glycerophospholipid Metabolism
LPLIPAL2ATE180	Lysophospholipase L2 (acyltransferase, 2-acyl-glycerophosphoethanolamine, n-C18:0)	2agpe180_c + pg180_c --> apg180_c + g3pe_c	KPN_04321	None	None	C23H48NO7P1 + C42H82O10P1 = C60H116O11P + C5H14NO6P	Glycerophospholipid Metabolism
LPLIPAL2ATE181	Lysophospholipase L2 (acyltransferase, 2-acyl-glycerophosphoethanolamine, n-C18:1)	2agpe181_c + pg181_c --> apg181_c + g3pe_c	KPN_04321	None	None	C23H46NO7P1 + C42H78O10P1 = C60H110O11P + C5H14NO6P	Glycerophospholipid Metabolism
LPLIPAL2ATG120	Lysophospholipase L2 (acyltransferase, 2-acyl-glycerophosphoglycerol, n-C12:0)	2agpg120_c + pg120_c --> apg120_c + g3pg_c	KPN_04321	None	None	C18H36O9P1 + C30H58O10P1 = C42H80O11P + C6H14O8P	Glycerophospholipid Metabolism
LPLIPAL2ATG140	Lysophospholipase L2 (acyltransferase, 2-acyl-glycerophosphoglycerol, n-C14:0)	2agpg140_c + pg140_c --> apg140_c + g3pg_c	KPN_04321	None	None	C20H40O9P1 + C34H66O10P1 = C48H92O11P + C6H14O8P	Glycerophospholipid Metabolism
LPLIPAL2ATG141	Lysophospholipase L2 (acyltransferase, 2-acyl-glycerophosphoglycerol, n-C14:1)	2agpg141_c + pg141_c --> apg141_c + g3pg_c	KPN_04321	None	None	C20H38O9P1 + C34H62O10P1 = C48H86O11P + C6H14O8P	Glycerophospholipid Metabolism
LPLIPAL2ATG160	Lysophospholipase L2 (acyltransferase, 2-acyl-glycerophosphoglycerol, n-C16:0)	2agpg160_c + pg160_c --> apg160_c + g3pg_c	KPN_04321	None	None	C22H44O9P1 + C38H74O10P1 = C54H104O11P + C6H14O8P	Glycerophospholipid Metabolism
LPLIPAL2ATG161	Lysophospholipase L2 (acyltransferase, 2-acyl-glycerophosphoglycerol, n-C16:1)	2agpg161_c + pg161_c --> apg161_c + g3pg_c	KPN_04321	None	None	C22H42O9P1 + C38H70O10P1 = C54H98O11P + C6H14O8P	Glycerophospholipid Metabolism
LPLIPAL2ATG180	Lysophospholipase L2 (acyltransferase, 2-acyl-glycerophosphoglycerol, n-C18:0)	2agpg180_c + pg180_c --> apg180_c + g3pg_c	KPN_04321	None	None	C24H48O9P1 + C42H82O10P1 = C60H116O11P + C6H14O8P	Glycerophospholipid Metabolism
LPLIPAL2ATG181	Lysophospholipase L2 (acyltransferase, 2-acyl-glycerophosphoglycerol, n-C18:1)	2agpg181_c + pg181_c --> apg181_c + g3pg_c	KPN_04321	None	None	C24H46O9P1 + C42H78O10P1 = C60H110O11P + C6H14O8P	Glycerophospholipid Metabolism
LPLIPAL2E120	Lysophospholipase L2 (2-acylglycerophosphoethanolamine, n-C12:0)	2agpe120_c + h2o_c --> ddca_c + g3pe_c + h_c	KPN_04321	3.1.1.5	None	C12H23O2 + C5H14NO6P + H = C17H36NO7P1 + H2O	Glycerophospholipid Metabolism
LPLIPAL2E140	Lysophospholipase L2 (2-acylglycerophosphoethanolamine, n-C14:0)	2agpe140_c + h2o_c --> g3pe_c + h_c + ttdca_c	KPN_04321	3.1.1.5	None	C19H40NO7P1 + H2O = C5H14NO6P + H + C14H27O2	Glycerophospholipid Metabolism
LPLIPAL2E141	Lysophospholipase L2 (2-acylglycerophosphoethanolamine, n-C14:1)	2agpe141_c + h2o_c --> g3pe_c + h_c + ttdcea_c	KPN_04321	3.1.1.5	None	C19H38NO7P1 + H2O = C5H14NO6P + H + C14H25O2	Glycerophospholipid Metabolism
LPLIPAL2E160	Lysophospholipase L2 (2-acylglycerophosphoethanolamine, n-C16:0)	2agpe160_c + h2o_c --> g3pe_c + h_c + hdca_c	KPN_04321	3.1.1.5	None	C21H44NO7P1 + H2O = C5H14NO6P + H + C16H31O2	Glycerophospholipid Metabolism
LPLIPAL2E161	Lysophospholipase L2 (2-acylglycerophosphoethanolamine, n-C16:1)	2agpe161_c + h2o_c --> g3pe_c + h_c + hdcea_c	KPN_04321	3.1.1.5	None	C21H42NO7P1 + H2O = C5H14NO6P + H + C16H29O2	Glycerophospholipid Metabolism
LPLIPAL2E180	Lysophospholipase L2 (2-acylglycerophosphoethanolamine, n-C18:0)	2agpe180_c + h2o_c --> g3pe_c + h_c + ocdca_c	KPN_04321	3.1.1.5	None	C23H48NO7P1 + H2O = C5H14NO6P + H + C18H35O2	Glycerophospholipid Metabolism
LPLIPAL2E181	Lysophospholipase L2 (2-acylglycerophosphoethanolamine, n-C18:1)	2agpe181_c + h2o_c --> g3pe_c + h_c + ocdcea_c	KPN_04321	3.1.1.5	None	C23H46NO7P1 + H2O = C5H14NO6P + H + C18H33O2	Glycerophospholipid Metabolism
LPLIPAL2G120	Lysophospholipase L2 (2-acylglycerophosphoglycerol, n-C12:0)	2agpg120_c + h2o_c --> ddca_c + g3pg_c + h_c	KPN_04321	3.1.1.5	None	C12H23O2 + C6H14O8P + H = C18H36O9P1 + H2O	Glycerophospholipid Metabolism
LPLIPAL2G140	Lysophospholipase L2 (2-acylglycerophosphoglycerol, n-C14:0)	2agpg140_c + h2o_c --> g3pg_c + h_c + ttdca_c	KPN_04321	3.1.1.5	None	C20H40O9P1 + H2O = C6H14O8P + H + C14H27O2	Glycerophospholipid Metabolism
LPLIPAL2G141	Lysophospholipase L2 (2-acylglycerophosphoglycerol, n-C14:1)	2agpg141_c + h2o_c --> g3pg_c + h_c + ttdcea_c	KPN_04321	3.1.1.5	None	C20H38O9P1 + H2O = C6H14O8P + H + C14H25O2	Glycerophospholipid Metabolism
LPLIPAL2G160	Lysophospholipase L2 (2-acylglycerophosphoglycerol, n-C16:0)	2agpg160_c + h2o_c --> g3pg_c + h_c + hdca_c	KPN_04321	3.1.1.5	None	C22H44O9P1 + H2O = C6H14O8P + H + C16H31O2	Glycerophospholipid Metabolism
LPLIPAL2G161	Lysophospholipase L2 (2-acylglycerophosphoglycerol, n-C16:1)	2agpg161_c + h2o_c --> g3pg_c + h_c + hdcea_c	KPN_04321	3.1.1.5	None	C22H42O9P1 + H2O = C6H14O8P + H + C16H29O2	Glycerophospholipid Metabolism
LPLIPAL2G180	Lysophospholipase L2 (2-acylglycerophosphoglycerol, n-C18:0)	2agpg180_c + h2o_c --> g3pg_c + h_c + ocdca_c	KPN_04321	3.1.1.5	None	C24H48O9P1 + H2O = C6H14O8P + H + C18H35O2	Glycerophospholipid Metabolism
LPLIPAL2G181	Lysophospholipase L2 (2-acylglycerophosphoglycerol, n-C18:1)	2agpg181_c + h2o_c --> g3pg_c + h_c + ocdcea_c	KPN_04321	3.1.1.5	None	C24H46O9P1 + H2O = C6H14O8P + H + C18H33O2	Glycerophospholipid Metabolism
LSERDHr	L-serine dehydrogenase	nadp_c + ser__L_c <=> 2amsa_c + h_c + nadph_c	KPN_01590	None	None	C21H25N7O17P3 + C3H7NO3 = C3H5NO3 + H + C21H26N7O17P3	Glycine and Serine Metabolism
LYSabcpp	L-lysine transport via ABC system (periplasm)	atp_c + h2o_c + lys__L_p --> adp_c + h_c + lys__L_c + pi_c	KPN_02700 and KPN_02698 and KPN_02697 and KPN_02696	None	None	C10H12N5O10P2 + H + C6H15N2O2 + HO4P = C10H12N5O13P3 + H2O + C6H15N2O2	Tranpsort, Inner Membrane
LYSDC	Lysine decarboxylase	h_c + lys__L_c --> 15dap_c + co2_c	KPN_00500 or KPN_00199	4.1.1.18	None	C5H16N2 + CO2 = H + C6H15N2O2	Threonine and Lysine Metabolism
LYSt2pp	L-lysine transport in via proton symport (periplasm)	h_p + lys__L_p --> h_c + lys__L_c	KPN_02594	None	None	H + C6H15N2O2 = H + C6H15N2O2	Tranpsort, Inner Membrane
LYSt3pp	L-lysine transport out via proton antiport (cytoplasm to periplasm)	h_p + lys__L_c --> h_c + lys__L_p	KPN_03352	None	None	H + C6H15N2O2 = H + C6H15N2O2	Tranpsort, Inner Membrane
LYStex	L-lysine transport via diffusion (extracellular to periplasm)	lys__L_e <=> lys__L_p	KPN_00282 or KPN_02636 or KPN_02430 or KPN_00956 or KPN_01445	None	None	C6H15N2O2 = C6H15N2O2	Transport, Outer Membrane Porin
LYSTRS	Lysyl-tRNA synthetase	atp_c + lys__L_c + trnalys_c --> amp_c + lystrna_c + ppi_c	KPN_00502 or KPN_03318	6.1.1.6	None	C10H12N5O13P3 + C6H15N2O2 + R = C10H12N5O7P + C6H14N2OR + HO7P2	tRNA charging
LYXI	Lyxose isomerase	lyx__L_c --> xylu__L_c	KPN_04212	None	None	C5H10O5 = C5H10O5	Alternate Carbon Metabolism
LYXt2pp	L-Lyxose transport via proton symport (periplasm)	h_p + lyx__L_p --> h_c + lyx__L_c	KPN_04216	None	None	H + C5H10O5 = H + C5H10O5	Tranpsort, Inner Membrane
LYXtex	L-Lyxose transport via diffusion (extracellular to periplasm)	lyx__L_e <=> lyx__L_p	KPN_00282 or KPN_02636 or KPN_02430 or KPN_00956 or KPN_01445	None	None	C5H10O5 = C5H10O5	Transport, Outer Membrane Porin
M1PD	Mannitol-1-phosphate 5-dehydrogenase	mnl1p_c + nad_c <=> f6p_c + h_c + nadh_c	KPN_03943	1.1.1.17	None	C6H11O9P + H + C21H27N7O14P2 = C6H13O9P + C21H26N7O14P2	Alternate Carbon Metabolism
MACPD	Malonyl-ACP decarboxylase	h_c + malACP_c --> acACP_c + co2_c	KPN_02713 or (KPN_01561 and KPN_01560)	None	None	C13H23N2O8PRS + CO2 = H + C14H22N2O10PRS	Membrane Lipid Metabolism
MACPT	Malonyl-ACP transferase	acACP_c + malon_c --> ac_c + malACP_c	KPN_01563	None	None	C13H23N2O8PRS + C3H2O4 = C2H3O2 + C14H22N2O10PRS	None	KP can utilize malonate as sole carbon (PMID: 9208947)_x000D_ _x000D_ Jade_x000D_ 20090306
MALDDH	Malate decarboxylating oxidoreductase (decarboxylating)	mal__D_c + nad_c --> co2_c + nadh_c + pyr_c	KPN_01015	1.1.1.83	None	C4H4O5 + C21H26N7O14P2 = CO2 + C21H27N7O14P2 + C3H3O3	Alternate Carbon Metabolism
MALDt2_2pp	D-Malate transport via proton symport (2 H) (periplasm)	2.0 h_p + mal__D_p --> 2.0 h_c + mal__D_c	KPN_03878	None	None	H + C4H4O5 = H + C4H4O5	Tranpsort, Inner Membrane
MALDtex	D-Malate transport via diffusion (extracellular to periplasm)	mal__D_e <-- mal__D_p	KPN_00282 or KPN_02636 or KPN_02430 or KPN_00956 or KPN_01445	None	None	C4H4O5 = C4H4O5	Transport, Outer Membrane Porin
MALS	Malate synthase	accoa_c + glx_c + h2o_c --> coa_c + h_c + mal__L_c	KPN_04395	4.1.3.2	None	C21H32N7O16P3S + H + C4H4O5 = C23H34N7O17P3S + C2H1O3 + H2O	Anaplerotic Reactions
MALt2_2pp	Malate transport via proton symport (2 H) (periplasm)	2.0 h_p + mal__L_p --> 2.0 h_c + mal__L_c	KPN_03878	None	None	H + C4H4O5 = H + C4H4O5	Tranpsort, Inner Membrane
MALt2_3pp	Malate transport via proton symport (3 H) (periplasm)	3.0 h_p + mal__L_p --> 3.0 h_c + mal__L_c	KPN_04528 or KPN_04367	None	None	H + C4H4O5 = H + C4H4O5	Tranpsort, Inner Membrane
MALTabcpp	Maltose transport via ABC system (periplasm)	atp_c + h2o_c + malt_p --> adp_c + h_c + malt_c + pi_c	KPN_04423 and KPN_04424 and KPN_04421 and KPN_04422	None	None	C10H12N5O10P2 + H + C12H22O11 + HO4P = C10H12N5O13P3 + H2O + C12H22O11	Tranpsort, Inner Membrane
MALTATr	Maltose O-acetyltransferase	accoa_c + malt_c <=> acmalt_c + coa_c	KPN_00440	2.3.1.79	None	C14H24O12 + C21H32N7O16P3S = C23H34N7O17P3S + C12H22O11	Alternate Carbon Metabolism
MALtex	Malate transport via diffusion (extracellular to periplasm)	mal__L_e <=> mal__L_p	KPN_00282 or KPN_02636 or KPN_02430 or KPN_00956 or KPN_01445	None	None	C4H4O5 = C4H4O5	Transport, Outer Membrane Porin
MALTHXabcpp	Maltohexaose transport via ABC system (periplasm)	atp_c + h2o_c + malthx_p --> adp_c + h_c + malthx_c + pi_c	KPN_04423 and KPN_04424 and KPN_04421 and KPN_04422	None	None	C10H12N5O10P2 + H + C36H62O31 + HO4P = C10H12N5O13P3 + H2O + C36H62O31	Tranpsort, Inner Membrane
MALTHXtexi	Maltohexaose transport via diffusion (extracellular to periplasm) irreversible	malthx_e --> malthx_p	KPN_04425	None	None	C36H62O31 = C36H62O31	Transport, Outer Membrane
MALTPTabcpp	Maltopentaose transport via ABC system (periplasm)	atp_c + h2o_c + maltpt_p --> adp_c + h_c + maltpt_c + pi_c	KPN_04423 and KPN_04424 and KPN_04421 and KPN_04422	None	None	C10H12N5O10P2 + H + C30H52O26 + HO4P = C10H12N5O13P3 + H2O + C30H52O26	Tranpsort, Inner Membrane
MALTptspp	Maltose transport via PEP:Pyr PTS (periplasm)	malt_p + pep_c --> malt6p_c + pyr_c	KPN_02764 and KPN_01512 and KPN_02763 and KPN_02762	None	None	C12H21O14P + C3H3O3 = C12H22O11 + C3H2O6P	Tranpsort, Inner Membrane
MALTPTtexi	MaltopentaoseMaltotriose transport via diffusion (extracellular to periplasm) irreversible	maltpt_e --> maltpt_p	KPN_04425	None	None	C30H52O26 = C30H52O26	Transport, Outer Membrane
MALTtexi	MaltoseMaltotriose transport via diffusion (extracellular to periplasm) irreversible	malt_e --> malt_p	KPN_04425	None	None	C12H22O11 = C12H22O11	Transport, Outer Membrane
MALTTRabcpp	Maltotriose transport via ABC system (periplasm)	atp_c + h2o_c + malttr_p --> adp_c + h_c + malttr_c + pi_c	KPN_04423 and KPN_04424 and KPN_04421 and KPN_04422	None	None	C10H12N5O10P2 + H + C18H32O16 + HO4P = C10H12N5O13P3 + H2O + C18H32O16	Tranpsort, Inner Membrane
MALTTRtexi	Maltotriose transport via diffusion (extracellular to periplasm) irreversible	malttr_e --> malttr_p	KPN_04425	None	None	C18H32O16 = C18H32O16	Transport, Outer Membrane
MALTTTRabcpp	Maltotetraose transport via ABC system (periplasm)	atp_c + h2o_c + maltttr_p --> adp_c + h_c + maltttr_c + pi_c	KPN_04423 and KPN_04424 and KPN_04421 and KPN_04422	None	None	C10H12N5O10P2 + H + C24H42O21 + HO4P = C10H12N5O13P3 + H2O + C24H42O21	Tranpsort, Inner Membrane
MALTTTRtexi	MaltotetraoseMaltotriose transport via diffusion (extracellular to periplasm) irreversible	maltttr_e --> maltttr_p	KPN_04425	None	None	C24H42O21 = C24H42O21	Transport, Outer Membrane
MAN6PI	Mannose-6-phosphate isomerase	man6p_c <=> f6p_c	KPN_01515	5.3.1.8	None	C6H11O9P = C6H11O9P	Alternate Carbon Metabolism
MAN6Pt6_2pp	Mannose-6-phosphate transport via phosphate antiport (periplasm)	man6p_p + 2.0 pi_c --> man6p_c + 2.0 pi_p	KPN_04069	None	None	C6H11O9P + HO4P = C6H11O9P + HO4P	Tranpsort, Inner Membrane
MAN6Ptex	Mannose 6-phosphate transport via diffusion (extracellular to periplasm)	man6p_e <=> man6p_p	KPN_00282 or KPN_02636 or KPN_02430 or KPN_00956 or KPN_01445	None	None	C6H11O9P = C6H11O9P	Transport, Outer Membrane Porin
MANAO	Mannonate oxidoreductase	mana_c + nad_c <=> fruur_c + h_c + nadh_c	KPN_01587	1.1.1.57	None	C6H11O7 + C21H26N7O14P2 = C6H9O7 + H + C21H27N7O14P2	Pentose and Glucuronate Interconversions	KPN_01587 annotated by (KP342;SLT2;MGH;KAAS)_x000D_ _x000D_ FCC & Jade_x000D_ 20090209
MANGLYCtex	2-O-alpha-mannosyl-D-glycerate transport via diffusion (extracellular to periplasm)	manglyc_e <=> manglyc_p	KPN_00282 or KPN_02636 or KPN_02430 or KPN_00956 or KPN_01445	None	None	C9H15O9 = C9H15O9	Transport, Outer Membrane Porin
MANptspp	D-mannose transport via PEP:Pyr PTS (periplasm)	man_p + pep_c --> man6p_c + pyr_c	KPN_02335 and KPN_02763 and KPN_02334 and KPN_02333 and KPN_02762	None	None	C6H11O9P + C3H3O3 = C6H12O6 + C3H2O6P	Tranpsort, Inner Membrane
MANtex	D-mannose transport via diffusion (extracellular to periplasm)	man_e <=> man_p	KPN_00282 or KPN_02636 or KPN_02430 or KPN_00956 or KPN_01445	None	None	C6H12O6 = C6H12O6	Transport, Outer Membrane Porin
MCOATA	Malonyl-CoA-ACP transacylase	ACP_c + malcoa_c <=> coa_c + malACP_c	KPN_01092 and KPN_01090	2.3.1.39	None	C11H21N2O7PRS + C24H33N7O19P3S = C21H32N7O16P3S + C14H22N2O10PRS	Membrane Lipid Metabolism
MCPST	3-mercaptopyruvate sulfurtransferase	cyan_c + mercppyr_c --> h_c + pyr_c + tcynt_c	KPN_02851	2.8.1.2	None	CHN + C3H3O3S = H + C3H3O3 + CNS	Cysteine Metabolism
MCTP1App	Murein crosslinking transpeptidase 1A:(A2pm->D-ala) (periplasm)	murein5p5p_p --> ala__D_p + murein5px4p_p	KPN_00164 or KPN_03767 or KPN_00088 or KPN_00667	None	None	C3H7NO2 + C77H117N15O40 = C80H124N16O42	Murein Biosynthesis
MCTP1Bpp	Murein crosslinking transpeptidase 1B:(A2pm->A2pm) (periplasm)	murein5p5p_p --> alaala_p + murein5px3p_p	KPN_00164 or KPN_03767	None	None	C6H12N2O3 + C74H112N14O39 = C80H124N16O42	Murein Biosynthesis
MCTP2App	Murein crosslinking transpeptidase 1A:(A2pm->D-ala) (periplasm)	murein5p5p5p_p --> 2.0 ala__D_p + murein5px4px4p_p	KPN_03767 or KPN_00164 or KPN_00088 or KPN_00667	None	None	C120H186N24O63 = C3H7NO2 + C114H172N22O59	Murein Biosynthesis
MDDCP1pp	Murein D,D-carboxypeptidase (murein5px4p) (periplasm)	h2o_p + murein5px4p_p --> ala__D_p + murein4px4p_p	KPN_00871 or KPN_03592 or KPN_02468 or KPN_00664	3.4.16.4	None	C3H7NO2 + C74H112N14O39 = H2O + C77H117N15O40	Murein Biosynthesis
MDDCP2pp	Murein D,D-carboxypeptidase (murein5px4px4p) (periplasm)	h2o_p + murein5px4px4p_p --> ala__D_p + murein4px4px4p_p	KPN_03592 or KPN_02468 or KPN_00871 or KPN_00664	3.4.16.4	None	C3H7NO2 + C111H167N21O58 = H2O + C114H172N22O59	Murein Biosynthesis
MDDCP3pp	Murein D,D-carboxypeptidase (murein5p5p) (periplasm)	h2o_p + murein5p5p_p --> ala__D_p + murein5p4p_p	KPN_03592 or KPN_02468 or KPN_00871 or KPN_00664	3.4.16.4	None	C3H7NO2 + C77H119N15O41 = H2O + C80H124N16O42	Murein Biosynthesis
MDDCP4pp	Murein D,D-carboxypeptidase (murein5p4p) (periplasm)	h2o_p + murein5p4p_p --> ala__D_p + murein4p4p_p	KPN_00664 or KPN_02468 or KPN_00871 or KPN_03592	3.4.16.4	None	C3H7NO2 + C74H114N14O40 = H2O + C77H119N15O41	Murein Biosynthesis
MDDCP5pp	Murein D,D-carboxypeptidase (murein5p3p) (periplasm)	h2o_p + murein5p3p_p --> ala__D_p + murein4p3p_p	KPN_00871 or KPN_03592 or KPN_00664 or KPN_02468	3.4.16.4	None	C3H7NO2 + C71H109N13O39 = H2O + C74H114N14O40	Murein Biosynthesis
MDDEP1pp	Murein D,D-endopeptidase (murein4px4p) (periplasm)	h2o_p + murein4px4p_p --> murein4p4p_p	KPN_03592 or KPN_02718 or KPN_02573	None	None	C74H114N14O40 = H2O + C74H112N14O39	Murein Recycling
MDDEP2pp	Murein D,D-endopeptidase (murein3px4p) (periplasm)	h2o_p + murein3px4p_p --> murein4p3p_p	KPN_02718 or KPN_03592 or KPN_02573	None	None	C71H109N13O39 = H2O + C71H107N13O38	Murein Recycling
MDDEP3pp	Murein D,D-endopeptidase (murein5px4p) (periplasm)	h2o_p + murein5px4p_p --> murein5p4p_p	KPN_02573 or KPN_02718 or KPN_03592	None	None	C77H119N15O41 = H2O + C77H117N15O40	Murein Recycling
MDDEP4pp	Murein D,D-endopeptidase (murein4px4px4p) (periplasm)	h2o_p + murein4px4px4p_p --> murein4px4p4p_p	KPN_02573 or KPN_03592 or KPN_02718	None	None	C111H169N21O59 = H2O + C111H167N21O58	Murein Recycling
MDH	Malate dehydrogenase	mal__L_c + nad_c <=> h_c + nadh_c + oaa_c	KPN_03644	1.1.1.37	None	C4H4O5 + C21H26N7O14P2 = H + C21H27N7O14P2 + C4H2O5	Citric Acid Cycle
MDH2	Malate dehydrogenase (ubiquinone 8 as acceptor)	mal__L_c + q8_c --> oaa_c + q8h2_c	KPN_02629	1.1.99.16	None	C4H2O5 + C49H76O4 = C4H4O5 + C49H74O4	Citric Acid Cycle
MDH3	Malate dehydrogenase (menaquinone 8 as acceptor)	mal__L_c + mqn8_c --> mql8_c + oaa_c	KPN_02629	1.1.99.16	None	C4H4O5 + C51H72O2 = C51H74O2 + C4H2O5	Citric Acid Cycle
MDRPD	5-Methylthio-5-deoxy-D-ribulose 1-phosphate dehydratase	5mdru1p_c --> dkmpp_c + h2o_c		None	None	C6H11O7PS = C6H9O6PS + H2O	Methionine Metabolism	Based on KEGG R07392_x000D_ _x000D_ EC: 14.2.1.109_x000D_ (gene unknown, Rxn already existent in Simpheny)_x000D_ _x000D_ PMID: 8227039/10074065_x000D_ _x000D_ FCC & Jade_x000D_ 20090213
ME1	Malic enzyme (NAD)	mal__L_c + nad_c --> co2_c + nadh_c + pyr_c	KPN_01847	1.1.1.38	None	C4H4O5 + C21H26N7O14P2 = CO2 + C21H27N7O14P2 + C3H3O3	Anaplerotic Reactions
ME2	Malic enzyme (NADP)	mal__L_c + nadp_c --> co2_c + nadph_c + pyr_c	KPN_02797	1.1.1.40	None	C4H4O5 + C21H25N7O17P3 = CO2 + C21H26N7O17P3 + C3H3O3	Anaplerotic Reactions	Note: According to EcoCy, MaeB functions as a homo-hexamer_x000D_ _x000D_ Based on homology match to E. coli genes and iAF1260. Matching done by Taiwan group._x000D_ _x000D_ Pep_x000D_
MECDPDH2	2C-methyl-D-erythritol 2,4 cyclodiphosphate dehydratase	2mecdp_c + nadh_c --> h2mb4p_c + h2o_c + nad_c	KPN_02845	None	None	C5H10O9P2 + C21H27N7O14P2 = C5H9O8P2 + H2O + C21H26N7O14P2	Cofactor and Prosthetic Group Biosynthesis
MECDPS	2-C-methyl-D-erythritol 2,4-cyclodiphosphate synthase	2p4c2me_c --> 2mecdp_c + cmp_c	KPN_03108	None	None	C14H22N3O17P3 = C5H10O9P2 + C9H12N3O8P	Cofactor and Prosthetic Group Biosynthesis
MELIBt2pp	Melibiose transport in via symport (periplasm)	h_p + melib_p --> h_c + melib_c	KPN_04506	None	None	H + C12H22O11 = H + C12H22O11	Transport, Inner Membrane
MELIBt3ipp	Melibiose transport in via antiport (periplasm)	h_p + melib_c --> h_c + melib_p	KPN_01628	None	None	H + C12H22O11 = H + C12H22O11	Transport, Inner Membrane
MELIBtex	Melibiose transport via diffusion (extracellular to periplasm)	melib_e <=> melib_p	KPN_00282 or KPN_02636 or KPN_02430 or KPN_00956 or KPN_01445	None	None	C12H22O11 = C12H22O11	Transport, Outer Membrane Porin
MEPCT	2-C-methyl-D-erythritol 4-phosphate cytidylyltransferase	2me4p_c + ctp_c + h_c --> 4c2me_c + ppi_c	KPN_03109	None	None	C14H23N3O14P2 + HO7P2 = C5H11O7P + C9H12N3O14P3 + H	Cofactor and Prosthetic Group Biosynthesis
METabcpp	L-methionine transport via ABC system (periplasm)	atp_c + h2o_c + met__L_p --> adp_c + h_c + met__L_c + pi_c	KPN_00211 and KPN_00213 and KPN_00212	None	None	C10H12N5O10P2 + H + C5H11NO2S + HO4P = C10H12N5O13P3 + H2O + C5H11NO2S	Transport, Inner Membrane
METAT	Methionine adenosyltransferase	atp_c + h2o_c + met__L_c --> amet_c + pi_c + ppi_c	KPN_03375	2.5.1.6	None	C10H12N5O13P3 + H2O + C5H11NO2S = C15H23N6O5S + HO4P + HO7P2	Methionine Metabolism
METDabcpp	D-methionine transport via ABC system (periplasm)	atp_c + h2o_c + met__D_p --> adp_c + h_c + met__D_c + pi_c	KPN_00211 and KPN_00213 and KPN_00212	None	None	C10H12N5O10P2 + H + C5H10NO2S + HO4P = C10H12N5O13P3 + H2O + C5H10NO2S	Transport, Inner Membrane
METDtex	D-methionine transport via diffusion (extracellular to periplasm)	met__D_e <=> met__D_p	KPN_00282 or KPN_02636 or KPN_02430 or KPN_00956 or KPN_01445	None	None	C5H10NO2S = C5H10NO2S	Transport, Outer Membrane Porin
METS	Methionine synthase	5mthf_c + hcys__L_c --> h_c + met__L_c + thf_c	KPN_04325 or KPN_04399	2.1.1.13	None	C20H24N7O6 + C4H9NO2S = H + C5H11NO2S + C19H21N7O6	Methionine Metabolism
METSOX1tex	L-methionine S-oxide diffusion (extracellular)	metsox_S__L_e <=> metsox_S__L_p	KPN_00282 or KPN_02636 or KPN_02430 or KPN_00956 or KPN_01445	None	None	C5H11NO3S = C5H11NO3S	Transport, Outer Membrane Porin
METSOX2tex	L-methionine R-oxide diffusion (extracellular)	metsox_R__L_e <=> metsox_R__L_p	KPN_00282 or KPN_02636 or KPN_02430 or KPN_00956 or KPN_01445	None	None	C5H11NO3S = C5H11NO3S	Transport, Outer Membrane Porin
METSOXR1	L-methionine-S-oxide reductase	metsox_S__L_c + trdrd_c --> h2o_c + met__L_c + trdox_c	(KPN_04615 and KPN_04282) or (KPN_04615 and KPN_02905)	1.8.4.5	None	C5H11NO3S + XH2 = H2O + C5H11NO2S + X	Methionine Metabolism
METSOXR2	L-methionine-R-sulfoxide reductase	metsox_R__L_c + trdrd_c --> h2o_c + met__L_c + trdox_c	(KPN_01198 and KPN_02905) or (KPN_01198 and KPN_04282)	None	None	C5H11NO3S + XH2 = H2O + C5H11NO2S + X	Methionine Metabolism
METtex	L-methionine transport via diffusion (extracellular to periplasm)	met__L_e <=> met__L_p	KPN_00282 or KPN_02636 or KPN_02430 or KPN_00956 or KPN_01445	None	None	C5H11NO2S = C5H11NO2S	Transport, Outer Membrane Porin
METTRS	Methionyl-tRNA synthetase	atp_c + met__L_c + trnamet_c --> amp_c + mettrna_c + ppi_c	KPN_02560	6.1.1.10	None	C10H12N5O13P3 + C5H11NO2S + R = C10H12N5O7P + C5H10NOSR + HO7P2	tRNA charging
MG2t3_2pp	Magnesium (Mg+2) transport in/out via proton antiport (periplasm)	2.0 h_c + mg2_p <=> 2.0 h_p + mg2_c		None	None	H + Mg = H + Mg	Inorganic Ion Transport and Metabolism	mg2 is in lb_conditions_used_for_metE_x000D_ _x000D_ Jade_x000D_ 20090302
MG2tex	Magnesium (Mg+2) transport via diffusion (extracellular to periplasm)	mg2_e <=> mg2_p	KPN_00282 or KPN_02636 or KPN_02430 or KPN_00956 or KPN_01445	None	None	Mg = Mg	Transport, Outer Membrane Porin
MG2tpp	Magnesium (+2) transport in via diffusion	mg2_p --> mg2_c	KPN_04313	None	None	Mg = Mg	Inorganic Ion Transport and Metabolism
MG2uabcpp	Magnesium (Mg+2) ABC transporter (ubtake, periplasm)	atp_c + h2o_c + mg2_p --> adp_c + h_c + mg2_c + pi_c	KPN_04654	None	None	C10H12N5O10P2 + H + Mg + HO4P = C10H12N5O13P3 + H2O + Mg	Inorganic Ion Transport and Metabolism
MGSA	Methylglyoxal synthase	dhap_c --> mthgxl_c + pi_c	KPN_00992	4.2.3.3	None	C3H4O2 + HO4P = C3H5O6P	Methylglyoxal Metabolism
MI1PP	Myo-inositol 1-phosphatase	h2o_c + mi1p__D_c --> inost_c + pi_c	KPN_02865	3.1.3.25	None	C6H12O6 + HO4P = H2O + C6H11O9P	Cell Envelope Biosynthesis
MLTG1	Maltodextrin glucosidase (maltotriose)	h2o_c + malttr_c --> glc__D_c + malt_c	KPN_00852 or KPN_00344	None	None	C6H12O6 + C12H22O11 = H2O + C18H32O16	Alternate Carbon Metabolism
MLTG2	Maltodextrin glucosidase (maltotetraose)	h2o_c + maltttr_c --> glc__D_c + malttr_c	KPN_00852 or KPN_00344	None	None	C6H12O6 + C18H32O16 = H2O + C24H42O21	Alternate Carbon Metabolism
MLTG3	Maltodextrin glucosidase (maltopentaose)	h2o_c + maltpt_c --> glc__D_c + maltttr_c	KPN_00852 or KPN_00344	None	None	C6H12O6 + C24H42O21 = H2O + C30H52O26	Alternate Carbon Metabolism
MLTG4	Maltodextrin glucosidase (maltohexaose)	h2o_c + malthx_c --> glc__D_c + maltpt_c	KPN_00852 or KPN_00344	None	None	C6H12O6 + C30H52O26 = H2O + C36H62O31	Alternate Carbon Metabolism
MLTG5	Maltodextrin glucosidase (maltoheptaose)	h2o_c + malthp_c --> glc__D_c + malthx_c	KPN_00852 or KPN_00344	None	None	C6H12O6 + C36H62O31 = H2O + C42H72O36	Alternate Carbon Metabolism
MLTGY1pp	Murein lytic transglycosylase (murein4p4p) (periplasm)	murein4p4p_p --> 2.0 anhgm4p_p	KPN_04847 or KPN_02305 or KPN_03395 or KPN_03164 or KPN_03036	None	None	C37H57N7O20 = C74H114N14O40	Murein Recycling
MLTGY2pp	Murein lytic transglycosylase (murein4p3p) (periplasm)	murein4p3p_p --> anhgm3p_p + anhgm4p_p	KPN_04847 or KPN_02305 or KPN_03395 or KPN_03036 or KPN_03164	None	None	C34H52N6O19 + C37H57N7O20 = C71H109N13O39	Murein Recycling
MLTGY3pp	Murein lytic transglycosylase (murein3p3p) (periplasm)	murein3p3p_p --> 2.0 anhgm3p_p	KPN_02305 or KPN_03164 or KPN_03395 or KPN_03036 or KPN_04847	None	None	C34H52N6O19 = C68H104N12O38	Murein Recycling
MLTGY4pp	Murein lytic transglycosylase (murein4px4p4p) (periplasm)	murein4px4p4p_p --> anhgm4p_p + murein4px4p_p	KPN_03036 or KPN_03395 or KPN_02305 or KPN_04847 or KPN_03164	None	None	C111H169N21O59 = C37H57N7O20 + C74H112N14O39	Murein Recycling
MLTP1	Maltodextrin phosphorylase (maltopentaose)	maltpt_c + pi_c <=> g1p_c + maltttr_c	KPN_03787	None	None	C30H52O26 + HO4P = C6H11O9P + C24H42O21	Alternate Carbon Metabolism
MLTP2	Maltodextrin phosphorylase (maltohexaose)	malthx_c + pi_c <=> g1p_c + maltpt_c	KPN_03787	None	None	C36H62O31 + HO4P = C6H11O9P + C30H52O26	Alternate Carbon Metabolism
MLTP3	Maltodextrin phosphorylase (maltoheptaose)	malthp_c + pi_c <=> g1p_c + malthx_c	KPN_03787	None	None	C42H72O36 + HO4P = C6H11O9P + C36H62O31	Alternate Carbon Metabolism
MMETt2pp	S-methylmethionine permease (periplasm)	h_p + mmet_p --> h_c + mmet_c	KPN_00309	None	None	H + C6H14NO2S = H + C6H14NO2S	Transport, Inner Membrane
MMETtex	S-methyl-L-methionine transport via diffusion (extracellular to periplasm)	mmet_e <=> mmet_p	KPN_00282 or KPN_02636 or KPN_02430 or KPN_00956 or KPN_01445	None	None	C6H14NO2S = C6H14NO2S	Transport, Outer Membrane Porin
MMSAD2	Methylmalonate-semialdehyde dehydrogenase (propanol)	coa_c + nad_c + ppal_c --> h_c + nadh_c + ppcoa_c	KPN_03216	1.2.1.27	None	C21H32N7O16P3S + C21H26N7O14P2 + C3H6O = H + C21H27N7O14P2 + C24H36N7O17P3S	Alternate Carbon Metabolism	based on PMID: 10498708 and homology to SLT2_x000D_ 20090619_x000D_ Jade
MMSAD3	Methylmalonate-semialdehyde dehydrogenase (malonic semialdehyde)	coa_c + msa_c + nad_c --> accoa_c + co2_c + nadh_c	KPN_04670	1.2.1.27	None	C21H32N7O16P3S + C3H3O3 + C21H26N7O14P2 = C23H34N7O17P3S + CO2 + C21H27N7O14P2	Inositol Metabolism	annotated by (KP342;SLT2;MGH;KAAS;Basys)_x000D_ Based on KEGG Inositol metabolism, PMID: 389960/977784_x000D_ _x000D_ Jade_x000D_ 20090219_x000D_
MN2t3pp	Manganese (Mn+2) transport out via proton antiport (periplasm)	h_p + mn2_c --> h_c + mn2_p	KPN_04222 or KPN_00756	None	None	H + Mn = H + Mn	Inorganic Ion Transport and Metabolism
MN2tpp	Manganese transport in via permease (no H+)	mn2_p --> mn2_c	KPN_03453	None	1.A.35	Mn = Mn	Inorganic Ion Transport and Metabolism
MN6PP	Mannose 6-phosphate phosphatase	h2o_c + man6p_c --> man_c + pi_c	KPN_00856	None	None	C6H12O6 + HO4P = H2O + C6H11O9P	Alternate Carbon Metabolism
MNLptspp	Mannitol transport via PEP:Pyr PTS (periplasm)	mnl_p + pep_c --> mnl1p_c + pyr_c	KPN_02763 and KPN_03942 and KPN_02762	None	None	C6H13O9P + C3H3O3 = C6H14O6 + C3H2O6P	Transport, Inner Membrane
MNLtex	Mannitol transport via diffusion (extracellular to periplasm)	mnl_e <=> mnl_p	KPN_00282 or KPN_02636 or KPN_02430 or KPN_00956 or KPN_01445	None	None	C6H14O6 = C6H14O6	Transport, Outer Membrane Porin
MNNH	D-mannonate hydrolyase	mana_c --> 2ddglcn_c + h2o_c	KPN_02604	4.2.1.8	None	C6H11O7 = C6H9O6 + H2O	Alternate Carbon Metabolism
MNt2pp	Manganese (Mn+2) transport in via proton symport (periplasm)	h_p + mn2_p --> h_c + mn2_c	KPN_02743	None	None	H + Mn = H + Mn	Transport, Inner Membrane
MNtex	Manganese (Mn+2) transport via diffusion (extracellular to periplasm)	mn2_e <=> mn2_p	KPN_00282 or KPN_02636 or KPN_02430 or KPN_00956 or KPN_01445	None	None	Mn = Mn	Transport, Outer Membrane Porin
MOAT	3-deoxy-D-manno-octulosonic acid transferase	ckdo_c + lipidA_c --> cmp_c + h_c + kdolipid4_c	KPN_03972	None	None	C17H24N3O15P + C68H126N2O23P2 = C9H12N3O8P + H + C76H137N2O30P2	Lipopolysaccharide Biosynthesis / Recycling
MOAT2	3-deoxy-D-manno-octulosonic acid transferase	ckdo_c + kdolipid4_c --> cmp_c + h_c + kdo2lipid4_c	KPN_03972	None	None	C17H24N3O15P + C76H137N2O30P2 = C9H12N3O8P + H + C84H148N2O37P2	Lipopolysaccharide Biosynthesis / Recycling
MOBDabcpp	Molybdate transport via ABC system (periplasm)	atp_c + h2o_c + mobd_p --> adp_c + h_c + mobd_c + pi_c	(KPN_02770 and KPN_02771 and KPN_02773 and KPN_02772) or (KPN_02770 and KPN_02771 and KPN_04008 and KPN_02772) or (KPN_00778 and KPN_00779 and KPN_00777)	None	None	C10H12N5O10P2 + H + MoO4 + HO4P = C10H12N5O13P3 + H2O + MoO4	Inorganic Ion Transport and Metabolism
MOBDtex	Molybdate transport via diffusion (extracellular to periplasm)	mobd_e <=> mobd_p	KPN_00282 or KPN_02636 or KPN_02430 or KPN_00956 or KPN_01445	None	None	MoO4 = MoO4	Transport, Outer Membrane Porin
MOHMT	3-methyl-2-oxobutanoate hydroxymethyltransferase	3mob_c + h2o_c + mlthf_c --> 2dhp_c + thf_c	KPN_00141	2.1.2.11	None	C5H7O3 + H2O + C20H21N7O6 = C6H9O4 + C19H21N7O6	Cofactor and Prosthetic Group Biosynthesis
MPTG	Murein polymerizing transglycosylase	2.0 uaagmda_c --> 2.0 h_c + murein5p5p_p + 2.0 udcpdp_c	KPN_00164 or KPN_02849 or KPN_03767	None	None	C95H152N8O28P2 = H + C80H124N16O42 + C55H89O7P2	Murein Biosynthesis
MPTG2	Murein polymerizing transglycosylase 2 (three linked units)	murein5p5p_p + uaagmda_c --> h_c + murein5p5p5p_p + udcpdp_c	KPN_02849 or KPN_00164 or KPN_03767	None	None	C80H124N16O42 + C95H152N8O28P2 = H + C120H186N24O63 + C55H89O7P2	Murein Biosynthesis
MSO3abcpp	Methanesulfonate transport via ABC system (periplasm)	atp_c + h2o_c + mso3_p --> adp_c + h_c + mso3_c + pi_c	KPN_00972 and KPN_00970 and KPN_00969	None	None	C10H12N5O10P2 + H + CH3O3S + HO4P = C10H12N5O13P3 + H2O + CH3O3S	Transport, Inner Membrane
MSO3tex	Methanesulfonate transport via diffusion (extracellular to periplasm)	mso3_e <=> mso3_p	KPN_00282 or KPN_02636 or KPN_02430 or KPN_00956 or KPN_01445	None	None	CH3O3S = CH3O3S	Transport, Outer Membrane Porin
MTAN	Methylthioadenosine nucleosidase	5mta_c + h2o_c --> 5mtr_c + ade_c	KPN_00174	3.2.2.16	None	C11H15N5O3S + H2O = C6H12O4S + C5H5N5	Arginine and Proline Metabolism
MTHFC	Methenyltetrahydrofolate cyclohydrolase	h2o_c + methf_c <=> 10fthf_c + h_c	KPN_00484	3.5.4.9	None	C20H21N7O7 + H = H2O + C20H20N7O6	Folate Metabolism
MTHFD	Methylenetetrahydrofolate dehydrogenase (NADP)	mlthf_c + nadp_c <=> methf_c + nadph_c	KPN_00484	1.5.1.5	None	C20H20N7O6 + C21H26N7O17P3 = C20H21N7O6 + C21H25N7O17P3	Folate Metabolism
MTHFR2	5,10-methylenetetrahydrofolate reductase (NADH)	2.0 h_c + mlthf_c + nadh_c --> 5mthf_c + nad_c	KPN_04239	1.5.1.20	None	C20H24N7O6 + C21H26N7O14P2 = H + C20H21N7O6 + C21H27N7O14P2	Folate Metabolism
MTRI	5-methylthioribose-1-phosphate isomerase	5mdr1p_c <=> 5mdru1p_c	KPN_00627	5.3.1.23	None	C6H11O7PS = C6H11O7PS	Methionine Metabolism	Based on KEGG and PMID: 8227039/10074065, to complete methionine pathway_x000D_ R04420, 5.3.1.23_x000D_ _x000D_ Jade_x000D_ 20090302
MTRK	5-methylthioribose kinase	5mtr_c + atp_c --> 5mdr1p_c + adp_c + h_c	KPN_00626	2.7.1.100	None	C6H11O7PS + C10H12N5O10P2 + H = C6H12O4S + C10H12N5O13P3	Methionine Metabolism	Based on KEGG and PMID: 8227039/10074065, for methionine pathway_x000D_ _x000D_ R04143, 2.7.1.100_x000D_ _x000D_ Jade_x000D_ 20090302_x000D_
MTRPOX	N-methyltryptophan oxidase	Nmtrp_c + h2o_c + o2_c --> fald_c + h2o2_c + trp__L_c	KPN_01071	1.5.3.2	None	C12H14N2O2 + H2O + O2 = CH2O + H2O2 + C11H12N2O2	Glycine and Serine Metabolism
MUCCYCI	Muconate cycloisomerase	ccmuac_c + h_c <=> mucl_c	KPN_01875	5.5.1.1	None	C6H4O4 + H = C6H5O4	Benzoate degradation	Wen did experiment: MGH can grow in benzoate_x000D_ Reactions are used based on KEGG and PMID: 3680179_x000D_ R06896_x000D_ _x000D_ Jade_x000D_ 20090603_x000D_
MUCLI	Mucolactone isomerase	mucl_c <=> 5odhf2a_c	KPN_01874	5.3.3.4	None	C6H5O4 = C6H5O4	Benzoate degradation	Wen did experiment: MGH can grow in benzoate_x000D_ Reactions are used based on KEGG and PMID: 3680179_x000D_ R06990_x000D_ _x000D_ Jade_x000D_ 20090603_x000D_
N2Otex	Nitrious oxide transport via diffusion (extracellular to periplasm)	n2o_e <=> n2o_p	KPN_00282 or KPN_02636 or KPN_02430 or KPN_00956 or KPN_01445	None	None	N2O = N2O	Transport, Outer Membrane Porin
N2Otpp	Nitrious oxide transport (diffusion)	n2o_p <=> n2o_c	KPN_SPONT	None	None	N2O = N2O	Transport, Inner Membrane	Assumed diffusion._x000D_ Added to close a gap for n2o._x000D_ _x000D_ FCC_x000D_ 20090224
NACODA	N-acetylornithine deacetylase	acg5sa_c + h2o_c --> ac_c + glu5sa_c	KPN_04246 or KPN_01464	None	None	C2H3O2 + C5H9NO3 = C7H10NO4 + H2O	Arginine and Proline Metabolism
NACtex	Nicotinic acid transport via diffusion (extracellular to periplasm)	nac_e <=> nac_p	KPN_00282 or KPN_02636 or KPN_02430 or KPN_00956 or KPN_01445	None	None	C6H4NO2 = C6H4NO2	Transport, Outer Membrane Porin
NACtpp	Nicotinic acid uptake (periplasm)	nac_p --> nac_c		None	None	C6H4NO2 = C6H4NO2	Transport, Inner Membrane	Added to close a gap for nac._x000D_ _x000D_ Following iAF1260, assuming small molecues diffusing across the membrane._x000D_ _x000D_ FCC_x000D_ 20090224_x000D_
NADDP	NAD diphosphatase	h2o_c + nad_c --> amp_c + 2.0 h_c + nmn_c	KPN_04378 or KPN_02758	3.6.1.22	None	C10H12N5O7P + H + C11H14N2O8P = H2O + C21H26N7O14P2	Cofactor and Prosthetic Group Biosynthesis
NADH10	NADH dehydrogenase (menaquinone-8 & 0 protons)	h_c + mqn8_c + nadh_c --> mql8_c + nad_c	KPN_01106	1.6.5.3	None	C51H74O2 + C21H26N7O14P2 = H + C51H72O2 + C21H27N7O14P2	Oxidative Phosphorylation
NADH16pp	NADH dehydrogenase (ubiquinone-8 & 3 protons) (periplasm)	4.0 h_c + nadh_c + q8_c --> 3.0 h_p + nad_c + q8h2_c	KPN_02667 and KPN_02670 and KPN_02677 and KPN_02666 and KPN_02674 and KPN_02671 and KPN_02669 and KPN_02676 and KPN_02673 and KPN_02672 and KPN_02678 and KPN_02675 and KPN_02668	1.6.5.3	None	H + C21H26N7O14P2 + C49H76O4 = H + C21H27N7O14P2 + C49H74O4	Oxidative Phosphorylation
NADH17pp	NADH dehydrogenase (menaquinone-8 & 3 protons) (periplasm)	4.0 h_c + mqn8_c + nadh_c --> 3.0 h_p + mql8_c + nad_c	KPN_02667 and KPN_02670 and KPN_02677 and KPN_02666 and KPN_02674 and KPN_02671 and KPN_02669 and KPN_02676 and KPN_02673 and KPN_02672 and KPN_02678 and KPN_02675 and KPN_02668	1.6.5.3	None	H + C51H72O2 + C21H27N7O14P2 = H + C51H74O2 + C21H26N7O14P2	Oxidative Phosphorylation
NADH18pp	NADH dehydrogenase (demethylmenaquinone-8 & 3 protons) (periplasm)	2dmmq8_c + 4.0 h_c + nadh_c --> 2dmmql8_c + 3.0 h_p + nad_c	KPN_02667 and KPN_02670 and KPN_02677 and KPN_02666 and KPN_02674 and KPN_02671 and KPN_02676 and KPN_02669 and KPN_02673 and KPN_02672 and KPN_02678 and KPN_02675 and KPN_02668	1.6.5.3	None	C50H70O2 + H + C21H27N7O14P2 = C50H72O2 + H + C21H26N7O14P2	Oxidative Phosphorylation
NADH5	NADH dehydrogenase (ubiquinone-8 )	h_c + nadh_c + q8_c --> nad_c + q8h2_c	KPN_01106	1.6.5.3	None	C21H26N7O14P2 + C49H76O4 = H + C21H27N7O14P2 + C49H74O4	Oxidative Phosphorylation
NADH9	NADH dehydrogenase (demethylmenaquinone-8 & 0 protons)	2dmmq8_c + h_c + nadh_c --> 2dmmql8_c + nad_c	KPN_01106	1.6.5.3	None	C50H70O2 + H + C21H27N7O14P2 = C50H72O2 + C21H26N7O14P2	Oxidative Phosphorylation
NADHNQR	NADH: quinone oxidoreductas, NQR-type	4.0 h_c + na1_c + nadh_c + q8_c <=> 3.0 h_p + na1_p + nad_c + q8h2_c	KPN_00240 and KPN_00243 and KPN_00241 and KPN_00244 and KPN_00242 and KPN_00239	1.6.5.3	None	H + Na + C21H26N7O14P2 + C49H76O4 = H + Na + C21H27N7O14P2 + C49H74O4	Transport	based on PMID: 11248188 and 15063750_x000D_ added by Jade_x000D_ 20090608
NADK	NAD kinase	atp_c + nad_c --> adp_c + h_c + nadp_c	KPN_02937	2.7.1.23	None	C10H12N5O10P2 + H + C21H25N7O17P3 = C10H12N5O13P3 + C21H26N7O14P2	Cofactor and Prosthetic Group Biosynthesis
NADN	NAD nucleosidase	h2o_c + nad_c --> adprib_c + h_c + ncam_c		3.2.2.5	None	C15H21N5O14P2 + H + C6H6N2O = H2O + C21H26N7O14P2	None	Required for modeling. To make ADPRDP work._x000D_ _x000D_ Jade_x000D_ 20090319_x000D_
NADPHQR2	NADPH Quinone Reductase (Ubiquinone-8)	h_c + nadph_c + q8_c --> nadp_c + q8h2_c	KPN_03442	1.6.99.6	None	C21H25N7O17P3 + C49H76O4 = H + C21H26N7O17P3 + C49H74O4	Oxidative Phosphorylation
NADPHQR3	NADPH Quinone Reductase (Menaquinone-8)	h_c + mqn8_c + nadph_c --> mql8_c + nadp_c	KPN_03442	1.6.99.6	None	C51H74O2 + C21H25N7O17P3 = H + C51H72O2 + C21H26N7O17P3	Oxidative Phosphorylation
NADPHQR4	NADPH Quinone Reductase (2-Demethylmenaquinone-8)	2dmmq8_c + h_c + nadph_c --> 2dmmql8_c + nadp_c	KPN_03442	1.6.99.6	None	C50H70O2 + H + C21H26N7O17P3 = C50H72O2 + C21H25N7O17P3	Oxidative Phosphorylation
NADS1	NAD synthase (nh3)	atp_c + dnad_c + nh4_c --> amp_c + h_c + nad_c + ppi_c	KPN_01228	6.3.1.5	None	C10H12N5O13P3 + C21H24N6O15P2 + H4N = C10H12N5O7P + H + C21H26N7O14P2 + HO7P2	Cofactor and Prosthetic Group Biosynthesis
NADTRHD	NAD transhydrogenase	nad_c + nadph_c --> nadh_c + nadp_c	KPN_04251 or (KPN_01527 and KPN_01526)	None	None	C21H26N7O14P2 + C21H26N7O17P3 = C21H27N7O14P2 + C21H25N7O17P3	Oxidative Phosphorylation
NAMNPP	Nicotinic acid mononucleotide pyrophosphorylase	atp_c + h2o_c + nac_c + prpp_c --> adp_c + nicrnt_c + pi_c + ppi_c	KPN_00967	2.4.2.11	None	C10H12N5O10P2 + C11H12NO9P + HO4P + HO7P2 = C10H12N5O13P3 + H2O + C6H4NO2 + C5H8O14P3	Cofactor and Prosthetic Group Biosynthesis
NAt3_1p5pp	Sodium proton antiporter (H:NA is 1.5) (periplasm)	3.0 h_p + 2.0 na1_c --> 3.0 h_c + 2.0 na1_p	KPN_02312	None	None	H + Na = H + Na	Inorganic Ion Transport and Metabolism
NAt3_2pp	Sodium proton antiporter (H:NA is 2) (periplasm)	2.0 h_p + na1_c --> 2.0 h_c + na1_p	KPN_00016	None	None	H + Na = H + Na	Inorganic Ion Transport and Metabolism
NAt3pp	Sodium transport out via proton antiport (cytoplasm to periplasm)	h_p + na1_c --> h_c + na1_p	KPN_00874 or KPN_02229	None	None	H + Na = H + Na	Inorganic Ion Transport and Metabolism
NAtex	Sodium transport via diffusion (extracellular to periplasm)	na1_e <=> na1_p	KPN_00282 or KPN_02636 or KPN_02430 or KPN_00956 or KPN_01445	None	None	Na = Na	Transport, Outer Membrane Porin
NDPK1	Nucleoside-diphosphate kinase (ATP:GDP)	atp_c + gdp_c <=> adp_c + gtp_c	KPN_02848 or KPN_00456	2.7.4.6	None	C10H12N5O10P2 + C10H12N5O14P3 = C10H12N5O13P3 + C10H12N5O11P2	Nucleotide Salvage Pathway
NDPK2	Nucleoside-diphosphate kinase (ATP:UDP)	atp_c + udp_c <=> adp_c + utp_c	KPN_00456 or KPN_02848	2.7.4.6	None	C10H12N5O10P2 + C9H11N2O15P3 = C10H12N5O13P3 + C9H11N2O12P2	Nucleotide Salvage Pathway
NDPK3	Nucleoside-diphosphate kinase (ATP:CDP)	atp_c + cdp_c <=> adp_c + ctp_c	KPN_02848 or KPN_00456	2.7.4.6	None	C10H12N5O10P2 + C9H12N3O14P3 = C10H12N5O13P3 + C9H12N3O11P2	Nucleotide Salvage Pathway
NDPK4	Nucleoside-diphosphate kinase (ATP:dTDP)	atp_c + dtdp_c <=> adp_c + dttp_c	KPN_00456 or KPN_02848	2.7.4.6	None	C10H12N5O10P2 + C10H13N2O14P3 = C10H12N5O13P3 + C10H13N2O11P2	Nucleotide Salvage Pathway
NDPK5	Nucleoside-diphosphate kinase (ATP:dGDP)	atp_c + dgdp_c <=> adp_c + dgtp_c	KPN_00456 or KPN_02848	2.7.4.6	None	C10H12N5O10P2 + C10H12N5O13P3 = C10H12N5O13P3 + C10H12N5O10P2	Nucleotide Salvage Pathway
NDPK6	Nucleoside-diphosphate kinase (ATP:dUDP)	atp_c + dudp_c <=> adp_c + dutp_c	KPN_00456 or KPN_02848	2.7.4.6	None	C10H12N5O10P2 + C9H11N2O14P3 = C10H12N5O13P3 + C9H11N2O11P2	Nucleotide Salvage Pathway
NDPK7	Nucleoside-diphosphate kinase (ATP:dCDP)	atp_c + dcdp_c <=> adp_c + dctp_c	KPN_02848 or KPN_00456	2.7.4.6	None	C10H12N5O10P2 + C9H12N3O13P3 = C10H12N5O13P3 + C9H12N3O10P2	Nucleotide Salvage Pathway
NDPK8	Nucleoside-diphosphate kinase (ATP:dADP)	atp_c + dadp_c <=> adp_c + datp_c	KPN_02848 or KPN_00456	2.7.4.6	None	C10H12N5O10P2 + C10H12N5O12P3 = C10H12N5O13P3 + C10H12N5O9P2	Nucleotide Salvage Pathway
NH4tex	Ammonia transport via diffusion (extracellular to periplasm)	nh4_e <=> nh4_p	KPN_00282 or KPN_02636 or KPN_02430 or KPN_00956 or KPN_01445 or KPN_SPONT	None	None	H4N = H4N	Transport, Outer Membrane Porin
NH4tpp	Ammonia reversible transport (periplasm)	nh4_p <=> nh4_c	KPN_00414	None	None	H4N = H4N	Inorganic Ion Transport and Metabolism
NHFRBO	NADH:flavorubredoxin oxidoreductase	h_c + nadh_c + 2.0 no_c --> h2o_c + n2o_c + nad_c	KPN_03045 and KPN_03046	None	None	H + C21H27N7O14P2 + NO = H2O + N2O + C21H26N7O14P2	Nitrogen Metabolism
NI2abcpp	Nickle (Ni+2) ABC transporter (periplasm)	atp_c + h2o_c + ni2_c --> adp_c + h_c + ni2_p + pi_c	KPN_03835	None	None	C10H12N5O10P2 + H + Ni + HO4P = C10H12N5O13P3 + H2O + Ni	Inorganic Ion Transport and Metabolism
NI2t3pp	Nickle (Ni+2) transport out via proton antiport (periplasm)	h_p + ni2_c --> h_c + ni2_p	KPN_00756 or KPN_04222	None	None	H + Ni = H + Ni	Inorganic Ion Transport and Metabolism
NI2tex	Nickel transport via diffusion (extracellular to periplasm)	ni2_e <=> ni2_p	KPN_00282 or KPN_02636 or KPN_02430 or KPN_00956 or KPN_01445	None	None	Ni = Ni	Transport, Outer Membrane Porin
NI2tpp	Nickel (+2) transport in via permease (no H+)	ni2_p --> ni2_c	KPN_04313	None	1.A.35	Ni = Ni	Inorganic Ion Transport and Metabolism
NI2uabcpp	Nickel transport via ABC system (uptake, periplasm)	atp_c + h2o_c + ni2_p --> adp_c + h_c + ni2_c + pi_c	KPN_04654 or (KPN_03851 and KPN_03853 and KPN_03850 and KPN_03852 and KPN_03854)	None	None	C10H12N5O10P2 + H + Ni + HO4P = C10H12N5O13P3 + H2O + Ni	Inorganic Ion Transport and Metabolism
NMNAT	Nicotinamide-nucleotide adenylyltransferase	atp_c + h_c + nmn_c --> nad_c + ppi_c	KPN_00671 or KPN_04845	2.7.7.1	None	C10H12N5O13P3 + H + C11H14N2O8P = C21H26N7O14P2 + HO7P2	Cofactor and Prosthetic Group Biosynthesis
NMNN	NMN nucleosidase	h2o_c + nmn_c --> h_c + ncam_c + r5p_c		3.2.2.14	None	H + C6H6N2O + C5H9O8P = H2O + C11H14N2O8P	Cofactor and Prosthetic Group Biosynthesis	Added to close a gap for ncam. No literature found for KP. ncam is the core component of NAD._x000D_ _x000D_ FCC_x000D_ 20090224
NMNPtpp	NMN permease (periplasm)	nmn_p --> nmn_c	KPN_00755	None	None	C11H14N2O8P = C11H14N2O8P	Transport, Inner Membrane
NMNt7pp	NMN transport via NMN glycohydrolase (periplasm)	h2o_c + nmn_p --> h_c + ncam_c + r5p_c		3.2.2.14	None	H + C6H6N2O + C5H9O8P = H2O + C11H14N2O8P	Transport	Required for modeling. To make ADPRDP work._x000D_ _x000D_ Jade_x000D_ 20090319_x000D_
NMNtex	NMN transport via diffusion (extracellular to periplasm)	nmn_e <=> nmn_p	KPN_00282 or KPN_02636 or KPN_02430 or KPN_00956 or KPN_01445	None	None	C11H14N2O8P = C11H14N2O8P	Transport, Outer Membrane Porin
NNAM	Nicotinamidase	h2o_c + ncam_c --> nac_c + nh4_c	KPN_01202	3.5.1.19	None	C6H4NO2 + H4N = H2O + C6H6N2O	Cofactor and Prosthetic Group Biosynthesis
NNATr	Nicotinate-nucleotide adenylyltransferase	atp_c + h_c + nicrnt_c <=> dnad_c + ppi_c	KPN_00671	2.7.7.18	None	C10H12N5O13P3 + H + C11H12NO9P = C21H24N6O15P2 + HO7P2	Nucleotide Salvage Pathway
NNDMBRT	Nicotinate-nucleotide dimethylbenzimidazole phosphoribosyltransferase	dmbzid_c + nicrnt_c --> 5prdmbz_c + h_c + nac_c	KPN_02463 or KPN_03182	None	None	C14H17N2O7P + H + C6H4NO2 = C9H10N2 + C11H12NO9P	Cofactor and Prosthetic Group Biosynthesis	KPN_03182 Based on homology match to E. coli genes and iAF1260. Matching done by Taiwan group._x000D_ _x000D_ Pep_x000D_ _x000D_ KPN_02463 annotated by (KP342;MGH;KAAS;Basys)_x000D_ _x000D_ FCC
NNDPR	Nicotinate-nucleotide diphosphorylase (carboxylating)	2.0 h_c + prpp_c + quln_c --> co2_c + nicrnt_c + ppi_c	KPN_00111	2.4.2.19	None	CO2 + C11H12NO9P + HO7P2 = H + C5H8O14P3 + C7H3NO4	Cofactor and Prosthetic Group Biosynthesis
NO2t2rpp	Nitrite transport in via proton symport, reversible (periplasm)	h_p + no2_p <=> h_c + no2_c	KPN_02215	None	None	H + NO2 = H + NO2	Inorganic Ion Transport and Metabolism
NO2tex	Nitrite transport via diffusion (extracellular to periplasm)	no2_e <-- no2_p	KPN_00282 or KPN_02636 or KPN_02430 or KPN_00956 or KPN_01445	None	None	NO2 = NO2	Transport, Outer Membrane Porin
NO3R1pp	Nitrate reductase (Ubiquinol-8) (periplasm)	2.0 h_c + no3_c + q8h2_c --> h2o_c + 2.0 h_p + no2_c + q8_c	(KPN_02214 and KPN_02212 and KPN_02211 and KPN_02213) or (KPN_01882 and KPN_01883 and KPN_01881 and KPN_01880)	1.7.99.4	None	H + H2O + NO2 + C49H74O4 = H + NO3 + C49H76O4	Oxidative Phosphorylation
NO3R2pp	Nitrate reductase (Menaquinol-8) (periplasm)	2.0 h_c + mql8_c + no3_c --> h2o_c + 2.0 h_p + mqn8_c + no2_c	(KPN_01883 and KPN_01882 and KPN_01881 and KPN_01880) or (KPN_02214 and KPN_02212 and KPN_02211 and KPN_02213)	None	None	H + C51H74O2 + NO3 = H + H2O + C51H72O2 + NO2	Oxidative Phosphorylation
NO3t7pp	Nitrate transport in via nitrite antiport (periplasm)	no2_c + no3_p --> no2_p + no3_c	KPN_02215	None	None	NO2 + NO3 = NO2 + NO3	Inorganic Ion Transport and Metabolism
NO3tex	Nitrate transport via diffusion (extracellular to periplasm)	no3_e <-- no3_p	KPN_00282 or KPN_02636 or KPN_02430 or KPN_00956 or KPN_01445	None	None	NO3 = NO3	Transport, Outer Membrane Porin
NODOx	Nitric oxide dioxygenase	nadh_c + 2.0 no_c + 2.0 o2_c --> h_c + nad_c + 2.0 no3_c	KPN_02877	1.14.12.17	None	C21H27N7O14P2 + NO + O2 = H + C21H26N7O14P2 + NO3	Nitrogen Metabolism
NODOy	Nitric oxide dioxygenase	nadph_c + 2.0 no_c + 2.0 o2_c --> h_c + nadp_c + 2.0 no3_c	KPN_02877	1.14.12.17	None	C21H26N7O17P3 + NO + O2 = H + C21H25N7O17P3 + NO3	Nitrogen Metabolism
NOtex	Nitric oxide transport via diffusion (extracellular to periplasm)	no_e <=> no_p	KPN_00282 or KPN_02636 or KPN_02430 or KPN_00956 or KPN_01445	None	None	NO = NO	Transport, Outer Membrane Porin
NOtpp	NO transport (diffusion)	no_p <=> no_c	KPN_SPONT	None	None	NO = NO	Transport, Inner Membrane	Added to close a gap for no. _x000D_ _x000D_ FCC_x000D_ 20090223
NPHS	Naphthoate synthase	sbzcoa_c --> coa_c + dhna_c	KPN_02660	4.1.3.36	None	C21H32N7O16P3S + C11H7O4 = C32H39N7O20P3S	Cofactor and Prosthetic Group Biosynthesis
NTD1	5'-nucleotidase (dUMP)	dump_c + h2o_c --> duri_c + pi_c	KPN_02681 or KPN_03106 or KPN_04830	3.1.3.5	None	C9H11N2O8P + H2O = C9H12N2O5 + HO4P	Nucleotide Salvage Pathway
NTD10	5'-nucleotidase (XMP)	h2o_c + xmp_c --> pi_c + xtsn_c	KPN_03106	3.1.3.5	None	H2O + C10H11N4O9P = HO4P + C10H12N4O6	Nucleotide Salvage Pathway
NTD10pp	5'-nucleotidase (XMP)	h2o_p + xmp_p --> pi_p + xtsn_p	KPN_04442 or KPN_00461	3.1.3.5	None	H2O + C10H11N4O9P = HO4P + C10H12N4O6	Nucleotide Salvage Pathway
NTD11	5'-nucleotidase (IMP)	h2o_c + imp_c --> ins_c + pi_c	KPN_03106	3.1.3.5	None	C10H12N4O5 + HO4P = H2O + C10H11N4O8P	Nucleotide Salvage Pathway
NTD11pp	5'-nucleotidase (IMP)	h2o_p + imp_p --> ins_p + pi_p	KPN_04442 or KPN_00461	3.1.3.5	None	C10H12N4O5 + HO4P = H2O + C10H11N4O8P	Nucleotide Salvage Pathway
NTD12	5'-nucleotidase (dIMP)	dimp_c + h2o_c --> din_c + pi_c	KPN_02681 or KPN_03106	3.1.3.5	None	C10H11N4O7P + H2O = C10H12N4O4 + HO4P	Nucleotide Salvage Pathway
NTD12pp	5'-nucleotidase (dIMP) (periplasm)	dimp_p + h2o_p --> din_p + pi_p	KPN_04442 or KPN_00461	3.1.3.5	None	C10H11N4O7P + H2O = C10H12N4O4 + HO4P	Nucleotide Salvage Pathway
NTD1pp	5'-nucleotidase (dUMP)	dump_p + h2o_p --> duri_p + pi_p	KPN_04442 or KPN_00461	3.1.3.5	None	C9H11N2O8P + H2O = C9H12N2O5 + HO4P	Nucleotide Salvage Pathway
NTD2	5'-nucleotidase (UMP)	h2o_c + ump_c --> pi_c + uri_c	KPN_04830 or KPN_03106	3.1.3.5	None	H2O + C9H11N2O9P = HO4P + C9H12N2O6	Nucleotide Salvage Pathway
NTD2pp	5'-nucleotidase (UMP)	h2o_p + ump_p --> pi_p + uri_p	KPN_04442 or KPN_00461	3.1.3.5	None	H2O + C9H11N2O9P = HO4P + C9H12N2O6	Nucleotide Salvage Pathway
NTD3	5'-nucleotidase (dCMP)	dcmp_c + h2o_c --> dcyt_c + pi_c	KPN_03106 or KPN_02681	3.1.3.5	None	C9H12N3O7P + H2O = C9H13N3O4 + HO4P	Nucleotide Salvage Pathway
NTD3pp	5'-nucleotidase (dCMP)	dcmp_p + h2o_p --> dcyt_p + pi_p	KPN_00461 or KPN_04442	3.1.3.5	None	C9H12N3O7P + H2O = C9H13N3O4 + HO4P	Nucleotide Salvage Pathway
NTD4	5'-nucleotidase (CMP)	cmp_c + h2o_c --> cytd_c + pi_c	KPN_03106	3.1.3.5	None	C9H12N3O8P + H2O = C9H13N3O5 + HO4P	Nucleotide Salvage Pathway
NTD4pp	5'-nucleotidase (CMP)	cmp_p + h2o_p --> cytd_p + pi_p	KPN_00461 or KPN_04442	3.1.3.5	None	C9H12N3O8P + H2O = C9H13N3O5 + HO4P	Nucleotide Salvage Pathway
NTD5	5'-nucleotidase (dTMP)	dtmp_c + h2o_c --> pi_c + thymd_c	KPN_03106 or KPN_02681 or KPN_04830	3.1.3.5	None	C10H13N2O8P + H2O = HO4P + C10H14N2O5	Nucleotide Salvage Pathway
NTD5pp	5'-nucleotidase (dTMP)	dtmp_p + h2o_p --> pi_p + thymd_p	KPN_00461 or KPN_04442	3.1.3.5	None	C10H13N2O8P + H2O = HO4P + C10H14N2O5	Nucleotide Salvage Pathway
NTD6	5'-nucleotidase (dAMP)	damp_c + h2o_c --> dad_2_c + pi_c	KPN_03106 or KPN_02681	3.1.3.5	None	C10H12N5O6P + H2O = C10H13N5O3 + HO4P	Nucleotide Salvage Pathway
NTD6pp	5'-nucleotidase (dAMP)	damp_p + h2o_p --> dad_2_p + pi_p	KPN_00461 or KPN_04442	3.1.3.5	None	C10H12N5O6P + H2O = C10H13N5O3 + HO4P	Nucleotide Salvage Pathway
NTD7	5'-nucleotidase (AMP)	amp_c + h2o_c --> adn_c + pi_c	KPN_03106	3.1.3.5	None	C10H12N5O7P + H2O = C10H13N5O4 + HO4P	Nucleotide Salvage Pathway
NTD7pp	5'-nucleotidase (AMP)	amp_p + h2o_p --> adn_p + pi_p	KPN_00461 or KPN_04442	3.1.3.5	None	C10H12N5O7P + H2O = C10H13N5O4 + HO4P	Nucleotide Salvage Pathway
NTD8	5'-nucleotidase (dGMP)	dgmp_c + h2o_c --> dgsn_c + pi_c	KPN_03106 or KPN_02681	3.1.3.5	None	C10H12N5O7P + H2O = C10H13N5O4 + HO4P	Nucleotide Salvage Pathway
NTD8pp	5'-nucleotidase (dGMP)	dgmp_p + h2o_p --> dgsn_p + pi_p	KPN_04442 or KPN_00461	3.1.3.5	None	C10H12N5O7P + H2O = C10H13N5O4 + HO4P	Nucleotide Salvage Pathway
NTD9	5'-nucleotidase (GMP)	gmp_c + h2o_c --> gsn_c + pi_c	KPN_03106	3.1.3.5	None	C10H12N5O8P + H2O = C10H13N5O5 + HO4P	Nucleotide Salvage Pathway
NTD9pp	5'-nucleotidase (GMP)	gmp_p + h2o_p --> gsn_p + pi_p	KPN_00461 or KPN_04442	3.1.3.5	None	C10H12N5O8P + H2O = C10H13N5O5 + HO4P	Nucleotide Salvage Pathway
NTP1	Nucleoside-triphosphatase (ATP)	atp_c + h2o_c --> adp_c + h_c + pi_c	KPN_04558	3.6.1.15	None	C10H12N5O10P2 + H + HO4P = C10H12N5O13P3 + H2O	Nucleotide Salvage Pathway
NTP10	Nucleoside-triphosphatase (ITP)	h2o_c + itp_c --> h_c + idp_c + pi_c	KPN_04849 or KPN_04558	3.6.1.15	None	H + C10H11N4O11P2 + HO4P = H2O + C10H11N4O14P3	Nucleotide Salvage Pathway
NTP11	Nucleoside-triphosphatase (dITP)	ditp_c + h2o_c --> didp_c + h_c + pi_c	KPN_04849	3.6.1.15	None	C10H11N4O10P2 + H + HO4P = C10H11N4O13P3 + H2O	Nucleotide Salvage Pathway
NTP12	Nucleoside-triphosphatase (XTP)	h2o_c + xtp_c --> h_c + pi_c + xdp_c	KPN_04849	3.6.1.15	None	H + HO4P + C10H11N4O12P2 = H2O + C10H11N4O15P3	Nucleotide Salvage Pathway
NTP3	Nucleoside-triphosphatase (GTP)	gtp_c + h2o_c --> gdp_c + h_c + pi_c	KPN_04558	3.6.1.15	None	C10H12N5O11P2 + H + HO4P = C10H12N5O14P3 + H2O	Nucleotide Salvage Pathway
NTP5	Nucleoside-triphosphatase (CTP)	ctp_c + h2o_c --> cdp_c + h_c + pi_c	KPN_04558	3.6.1.15	None	C9H12N3O11P2 + H + HO4P = C9H12N3O14P3 + H2O	Nucleotide Salvage Pathway
NTPP1	Nucleoside triphosphate pyrophosphorylase (dgtp)	dgtp_c + h2o_c --> dgmp_c + h_c + ppi_c	KPN_03125 or KPN_00103	None	None	C10H12N5O13P3 + H2O = C10H12N5O7P + H + HO7P2	Nucleotide Salvage Pathway
NTPP10	Nucleoside triphosphate pyrophosphorylase (ditp)	ditp_c + h2o_c --> dimp_c + h_c + ppi_c	KPN_03388	3.6.1.19	None	C10H11N4O13P3 + H2O = C10H11N4O7P + H + HO7P2	Nucleotide Salvage Pathway
NTPP11	Nucleoside triphosphate pyrophosphorylase (xtp)	h2o_c + xtp_c --> h_c + ppi_c + xmp_c	KPN_03388	3.6.1.19	None	H + HO7P2 + C10H11N4O9P = H2O + C10H11N4O15P3	Nucleotide Salvage Pathway
NTPP2	Nucleoside triphosphate pyrophosphorylase (gtp)	gtp_c + h2o_c --> gmp_c + h_c + ppi_c	KPN_03125 or KPN_00103	None	None	C10H12N5O14P3 + H2O = C10H12N5O8P + H + HO7P2	Nucleotide Salvage Pathway
NTPP3	Nucleoside triphosphate pyrophosphorylase (dctp)	dctp_c + h2o_c --> dcmp_c + h_c + ppi_c	KPN_03125 or KPN_01211 or KPN_02657	None	None	C9H12N3O13P3 + H2O = C9H12N3O7P + H + HO7P2	Nucleotide Salvage Pathway
NTPP4	Nucleoside triphosphate pyrophosphorylase (ctp)	ctp_c + h2o_c --> cmp_c + h_c + ppi_c	KPN_03125 or KPN_01211	None	None	C9H12N3O14P3 + H2O = C9H12N3O8P + H + HO7P2	Nucleotide Salvage Pathway
NTPP5	Nucleoside triphosphate pyrophosphorylase (datp)	datp_c + h2o_c --> damp_c + h_c + ppi_c	KPN_02379 or KPN_03125	None	None	C10H12N5O12P3 + H2O = C10H12N5O6P + H + HO7P2	Nucleotide Salvage Pathway
NTPP6	Nucleoside triphosphate pyrophosphorylase (atp)	atp_c + h2o_c --> amp_c + h_c + ppi_c	KPN_03125	None	None	C10H12N5O13P3 + H2O = C10H12N5O7P + H + HO7P2	Nucleotide Salvage Pathway
NTPP7	Nucleoside triphosphate pyrophosphorylase (dttp)	dttp_c + h2o_c --> dtmp_c + h_c + ppi_c	KPN_02657 or KPN_03125	None	None	C10H13N2O14P3 + H2O = C10H13N2O8P + H + HO7P2	Nucleotide Salvage Pathway
NTPP8	Nucleoside triphosphate pyrophosphorylase (utp)	h2o_c + utp_c --> h_c + ppi_c + ump_c	KPN_03125	None	None	H + HO7P2 + C9H11N2O9P = H2O + C9H11N2O15P3	Nucleotide Salvage Pathway
NTPP9	Nucleoside triphosphate pyrophosphorylase (itp)	h2o_c + itp_c --> h_c + imp_c + ppi_c	KPN_03388	3.6.1.19	None	H + C10H11N4O8P + HO7P2 = H2O + C10H11N4O14P3	Nucleotide Salvage Pathway
NTPTP1	Nucleoside triphosphate tripolyhydrolase	dgtp_c + h2o_c --> dgsn_c + pppi_c	KPN_00175	3.1.5.1	None	C10H12N5O13P3 + H2O = C10H13N5O4 + HO10P3	Nucleotide Salvage Pathway
NTPTP2	Nucleoside triphosphate tripolyhydrolase	gtp_c + h2o_c --> gsn_c + pppi_c	KPN_00175	3.1.5.1	None	C10H12N5O14P3 + H2O = C10H13N5O5 + HO10P3	Nucleotide Salvage Pathway
NTRIR2x	Nitrite Reductase (NADH)	5.0 h_c + 3.0 nadh_c + no2_c --> 2.0 h2o_c + 3.0 nad_c + nh4_c	KPN_03752 and KPN_03753	None	None	H + C21H27N7O14P2 + NO2 = H2O + C21H26N7O14P2 + H4N	Oxidative Phosphorylation
O2Stex	Superoxide anion transport via diffusion (extracellular to periplasm)	o2s_e <=> o2s_p	KPN_00282 or KPN_02636 or KPN_02430 or KPN_00956 or KPN_01445	None	None	O2 = O2	Transport, Outer Membrane Porin
O2tex	Oxygen transport via diffusion (extracellular to periplasm)	o2_e <=> o2_p	KPN_00282 or KPN_02636 or KPN_02430 or KPN_00956 or KPN_01445	None	None	O2 = O2	Transport, Outer Membrane Porin
O2tpp	O2 transport via diffusion (periplasm)	o2_p <=> o2_c	KPN_SPONT	None	None	O2 = O2	Transport	Required for modeling. In iAF1260, it is spontaneous reaction_x000D_ _x000D_ Jade_x000D_ 20090318_x000D_
OAADC	Oxaloacetate decarboxylase	h_c + oaa_c --> co2_c + pyr_c	KPN_00032 and KPN_00030 and KPN_00031	4.1.1.3	None	CO2 + C3H3O3 = H + C4H2O5	Pyruvate Metabolism	Based on PMID: 11948157,KP can grow with citrate as the sole carbon and energy source (but E. coli lacks of oxaloacetate decarboxylase), becasue it can catabolize oxolocetate to co2 and pyruvate_x000D_ In iAF1260, there should be no OAADC!_x000D_ _x000D_ Jade_x000D_ 20090306
OBTFL	2-Oxobutanoate formate lyase	2obut_c + coa_c --> for_c + ppcoa_c	(KPN_00931 and KPN_00930) or (KPN_02902 and KPN_00930 and KPN_00931)	None	None	C4H5O3 + C21H32N7O16P3S = CH1O2 + C24H36N7O17P3S	Alternate Carbon Metabolism
OCBT	Ornithine carbamoyltransferase	cbp_c + orn_c <=> citr__L_c + h_c + pi_c	KPN_04659	2.1.3.3	None	C6H13N3O3 + H + HO4P = CH2NO5P + C5H13N2O2	Arginine and Proline Metabolism
OCDCAtexi	Octadecanoate transport via facilitated irreversible diffusion (extracellular to periplasm)	ocdca_e --> ocdca_p	KPN_02726	None	None	C18H35O2 = C18H35O2	Transport, Outer Membrane
OCDCEAtexi	Octadecenoate (n-C18:1) transport via facilitated irreversible diffusion (extracellular to periplasm)	ocdcea_e --> ocdcea_p	KPN_02726	None	None	C18H33O2 = C18H33O2	Transport, Outer Membrane
OCTAtex	Octanoate transport via diffusion (extracellular to periplasm)	octa_e <=> octa_p	KPN_00282 or KPN_02636 or KPN_02430 or KPN_00956 or KPN_01445	None	None	C8H15O2 = C8H15O2	Transport, Outer Membrane Porin
OCTDPS	Octaprenyl pyrophosphate synthase	frdp_c + 5.0 ipdp_c --> octdp_c + 5.0 ppi_c	KPN_03597	None	None	C15H25O7P2 + C5H9O7P2 = C40H65O7P2 + HO7P2	Cofactor and Prosthetic Group Biosynthesis
OHEDH	2-oxo-hept-3-ene-1,7-dioate hydratase	2ohed_c + h2o_c --> 24dhhed_c	KPN_04784	None	None	C7H6O5 + H2O = C7H8O6	Tyrosine metabolism	annotated by MGH, KP342, SLT2 and KEGG_x000D_ R04132_x000D_ also based on PMID: 8550403, 9042756 and 1851804_x000D_ Wen did experiment: MGH can grow in 4-HPA_x000D_ _x000D_ 20090618_x000D_ Jade
OHPBAT	O-Phospho-4-hydroxy-L-threonine:2-oxoglutarate aminotransferase	glu__L_c + ohpb_c <=> akg_c + phthr_c	KPN_00935	2.6.1.52	None	C5H4O5 + C4H8NO7P = C5H8NO4 + C4H4O8P	Cofactor and Prosthetic Group Biosynthesis
OHPHM	2-octaprenyl-6-hydroxyphenol methylase	2ohph_c + amet_c --> 2omph_c + ahcys_c + h_c	KPN_02641	None	None	C46H70O2 + C15H23N6O5S = C47H72O2 + C14H20N6O5S + H	Cofactor and Prosthetic Group Biosynthesis
OMBZLM	2-Octaprenyl-6-methoxy-benzoquinol methylase	2ombzl_c + amet_c --> 2ommbl_c + ahcys_c + h_c	KPN_04329	None	None	C47H72O3 + C15H23N6O5S = C48H74O3 + C14H20N6O5S + H	Cofactor and Prosthetic Group Biosynthesis
OMCDC	2-Oxo-4-methyl-3-carboxypentanoate decarboxylation	3c4mop_c + h_c --> 4mop_c + co2_c	KPN_00079	None	None	C6H9O3 + CO2 = C7H8O5 + H	Valine, Leucine, and Isoleucine Metabolism
OMMBLHX	2-Octaprenyl-3-methyl-6-methoxy-1,4-benzoquinol hydroxylase	2ommbl_c + 0.5 o2_c --> 2omhmbl_c	KPN_00687	None	None	C48H74O3 + O2 = C48H74O4	Cofactor and Prosthetic Group Biosynthesis
OMPDC	Orotidine-5'-phosphate decarboxylase	h_c + orot5p_c --> co2_c + ump_c	KPN_01277	4.1.1.23	None	CO2 + C9H11N2O9P = H + C10H10N2O11P	Purine and Pyrimidine Biosynthesis
OMPHHX	2-octaprenyl-6-methoxyphenol hydroxylase	2omph_c + 0.5 o2_c --> 2ombzl_c	KPN_03343	None	None	C47H72O2 + O2 = C47H72O3	Cofactor and Prosthetic Group Biosynthesis
OP4ENH	2-oxopent-4-enoate hydratase	h2o_c + op4en_c --> 4h2opntn_c	KPN_02119	4.2.1.80	None	C5H7O4 = H2O + C5H5O3	Alternate Carbon Metabolism
OPHBDC	Octaprenyl-hydroxybenzoate decarboxylase	3ophb_c + h_c --> 2oph_c + co2_c	KPN_02701 or KPN_04337	None	None	C46H70O + CO2 = C47H69O3 + H	Cofactor and Prosthetic Group Biosynthesis
OPHHX	2-Octaprenylphenol hydroxylase	2oph_c + 0.5 o2_c --> 2ohph_c	KPN_04331	None	None	C46H70O + O2 = C46H70O2	Cofactor and Prosthetic Group Biosynthesis
OPHHX3	2-Octaprenylphenol hydroxylase (anaerobic)	2oph_c + 2.0 atp_c + 3.0 h2o_c + nad_c --> 2ohph_c + 2.0 adp_c + 3.0 h_c + nadh_c + 2.0 pi_c		None	None	C46H70O + C10H12N5O13P3 + H2O + C21H26N7O14P2 = C46H70O2 + C10H12N5O10P2 + H + C21H27N7O14P2 + HO4P	None	Required for modeling. 2ohph_x000D_ GPR unknown_x000D_ _x000D_ Jade_x000D_ 20090312
OPTCCL	5 carboxy 2 oxohept 3 enedioate decarboxylation	5cohe_c + h_c --> 2hh24dd_c + co2_c	KPN_04789	4.1.1.68	None	C7H6O5 + CO2 = C8H5O7 + H	Tyrosine metabolism	annotated by MGH, KP342 and Basys_x000D_ R04380_x000D_ also based on PMID: 8550403, 9042756 and 1851804_x000D_ Wen did experiment: MGH can grow in 4-HPA_x000D_ _x000D_ 20090618_x000D_ Jade
ORNabcpp	Ornithine transport via ABC system (periplasm)	atp_c + h2o_c + orn_p --> adp_c + h_c + orn_c + pi_c	KPN_02700 and KPN_02698 and KPN_02697 and KPN_02696	None	None	C10H12N5O10P2 + H + C5H13N2O2 + HO4P = C10H12N5O13P3 + H2O + C5H13N2O2	Transport, Inner Membrane
ORNDC	Ornithine Decarboxylase	h_c + orn_c --> co2_c + ptrc_c	KPN_03397	4.1.1.17	None	CO2 + C4H14N2 = H + C5H13N2O2	Arginine and Proline Metabolism
ORNtex	Ornithine transport via diffusion (extracellular to periplasm)	orn_e <=> orn_p	KPN_00282 or KPN_02636 or KPN_02430 or KPN_00956 or KPN_01445	None	None	C5H13N2O2 = C5H13N2O2	Transport, Outer Membrane Porin
OROTt2_2pp	Orotate transport via proton symport (2 H) (periplasm)	2.0 h_p + orot_p --> 2.0 h_c + orot_c	KPN_03878	None	None	H + C5H3N2O4 = H + C5H3N2O4	Transport, Inner Membrane
OROTtex	Orotate transport via diffusion (extracellular to periplasm)	orot_e <=> orot_p	KPN_00282 or KPN_02636 or KPN_02430 or KPN_00956 or KPN_01445	None	None	C5H3N2O4 = C5H3N2O4	Transport, Outer Membrane Porin
ORPT	Orotate phosphoribosyltransferase	orot5p_c + ppi_c <=> orot_c + prpp_c	KPN_03983	2.4.2.10	None	C10H10N2O11P + HO7P2 = C5H3N2O4 + C5H8O14P3	Purine and Pyrimidine Biosynthesis
OXGDC2	2-oxoglutarate decarboxylase	akg_c + h_c + thmpp_c --> co2_c + ssaltpp_c	KPN_02662	4.1.1.71	None	C5H4O5 + H + C12H16N4O7P2S = CO2 + C16H21N4O10P2S	Cofactor and Prosthetic Group Biosynthesis
OXOAEL	3-oxoadipate enol-lactone hydrolase	5odhf2a_c + h2o_c --> 3oxoadp_c + h_c	KPN_01542	3.1.1.24	None	C6H5O4 + H2O = C6H6O5 + H	Benzoate degradation	Wen did experiment: MGH can grow in benzoate_x000D_ Reactions are used based on KEGG and PMID: 3680179_x000D_ R02991_x000D_ _x000D_ Jade_x000D_ 20090603_x000D_
OXPTNDH	Glutarate-semialdehyde:NAD+ oxidoreductase	h2o_c + nad_c + oxptn_c <=> glutar_c + 2.0 h_c + nadh_c	KPN_00256 or KPN_04772
P5CD	1-pyrroline-5-carboxylate dehydrogenase	1pyr5c_c + 2.0 h2o_c + nad_c --> glu__L_c + h_c + nadh_c	KPN_01041	1.5.1.12	None	C5H6NO2 + H2O + C21H26N7O14P2 = C5H8NO4 + H + C21H27N7O14P2	Arginine and Proline Metabolism
P5CR	Pyrroline-5-carboxylate reductase	1pyr5c_c + 2.0 h_c + nadph_c --> nadp_c + pro__L_c	KPN_00329	1.5.1.2	None	C21H25N7O17P3 + C5H9NO2 = C5H6NO2 + H + C21H26N7O17P3	Arginine and Proline Metabolism
PA120abcpp	Phosphatidate transport via ABC system (n-C12:0, periplasm)	atp_c + h2o_c + pa120_c --> adp_c + h_c + pa120_p + pi_c	KPN_00941	None	None	C10H12N5O10P2 + H + C27H51O8P1 + HO4P = C10H12N5O13P3 + H2O + C27H51O8P1	Transport, Inner Membrane
PA140abcpp	Phosphatidate transport via ABC system (n-C14:0, periplasm)	atp_c + h2o_c + pa140_c --> adp_c + h_c + pa140_p + pi_c	KPN_00941	None	None	C10H12N5O10P2 + H + C31H59O8P1 + HO4P = C10H12N5O13P3 + H2O + C31H59O8P1	Transport, Inner Membrane
PA141abcpp	Phosphatidate transport via ABC system (n-C14:1, periplasm)	atp_c + h2o_c + pa141_c --> adp_c + h_c + pa141_p + pi_c	KPN_00941	None	None	C10H12N5O10P2 + H + C31H55O8P1 + HO4P = C10H12N5O13P3 + H2O + C31H55O8P1	Transport, Inner Membrane
PA160abcpp	Phosphatidate transport via ABC system (n-C16:0, periplasm)	atp_c + h2o_c + pa160_c --> adp_c + h_c + pa160_p + pi_c	KPN_00941	None	None	C10H12N5O10P2 + H + C35H67O8P1 + HO4P = C10H12N5O13P3 + H2O + C35H67O8P1	Transport, Inner Membrane
PA161abcpp	Phosphatidate transport via ABC system (n-C16:1, periplasm)	atp_c + h2o_c + pa161_c --> adp_c + h_c + pa161_p + pi_c	KPN_00941	None	None	C10H12N5O10P2 + H + C35H63O8P1 + HO4P = C10H12N5O13P3 + H2O + C35H63O8P1	Transport, Inner Membrane
PA180abcpp	Phosphatidate transport via ABC system (n-C18:0, periplasm)	atp_c + h2o_c + pa180_c --> adp_c + h_c + pa180_p + pi_c	KPN_00941	None	None	C10H12N5O10P2 + H + C39H75O8P1 + HO4P = C10H12N5O13P3 + H2O + C39H75O8P1	Transport, Inner Membrane
PA181abcpp	Phosphatidate transport via ABC system (n-C18:1, periplasm)	atp_c + h2o_c + pa181_c --> adp_c + h_c + pa181_p + pi_c	KPN_00941	None	None	C10H12N5O10P2 + H + C39H71O8P1 + HO4P = C10H12N5O13P3 + H2O + C39H71O8P1	Transport, Inner Membrane
PACALDt2rpp	Phenylacetaldehyde reversible transport via proton symport (periplasm)	h_p + pacald_p <=> h_c + pacald_c		None	None	H + C8H8O = H + C8H8O	Transport	Required for modeling. To make ALDD19x and PACCOAL work._x000D_ _x000D_ Jade_x000D_ 20090319_x000D_
PACALDtex	Phenethylacetaldehyde transport via diffusion (extracellular to periplasm)	pacald_e <=> pacald_p	KPN_00282 or KPN_02636 or KPN_02430 or KPN_00956 or KPN_01445	None	None	C8H8O = C8H8O	Transport, Outer Membrane Porin
PACCOAL	Phenylacetate-CoA ligase	atp_c + coa_c + pac_c --> amp_c + phaccoa_c + ppi_c	KPN_01479	6.2.1.30	None	C10H12N5O13P3 + C21H32N7O16P3S + C8H7O2 = C10H12N5O7P + C29H38N7O17P3S + HO7P2	Alternate Carbon Metabolism
PANTS	Pantothenate synthase	ala_B_c + atp_c + pant__R_c --> amp_c + h_c + pnto__R_c + ppi_c	KPN_00140	6.3.2.1	None	C10H12N5O7P + H + C9H16NO5 + HO7P2 = C3H7NO2 + C10H12N5O13P3 + C6H11O4	Cofactor and Prosthetic Group Biosynthesis
PAPA120	Phosphatidate phosphatase (n-C12:0)	h2o_c + pa120_c --> 12dgr120_c + pi_c	KPN_01274	3.1.3.4	None	C27H52O5 + HO4P = H2O + C27H51O8P1	Glycerophospholipid Metabolism
PAPA120pp	Phosphatidate phosphatase (periplasmic, n-C12:0)	h2o_p + pa120_p --> 12dgr120_p + pi_p	KPN_01274	3.1.3.4	None	C27H52O5 + HO4P = H2O + C27H51O8P1	Glycerophospholipid Metabolism
PAPA140	Phosphatidate phosphatase (n-C14:0)	h2o_c + pa140_c --> 12dgr140_c + pi_c	KPN_01274	3.1.3.4	None	C31H60O5 + HO4P = H2O + C31H59O8P1	Glycerophospholipid Metabolism
PAPA140pp	Phosphatidate phosphatase (periplasmic, n-C14:0)	h2o_p + pa140_p --> 12dgr140_p + pi_p	KPN_01274	3.1.3.4	None	C31H60O5 + HO4P = H2O + C31H59O8P1	Glycerophospholipid Metabolism
PAPA141	Phosphatidate phosphatase (n-C14:1)	h2o_c + pa141_c --> 12dgr141_c + pi_c	KPN_01274	3.1.3.4	None	C31H56O5 + HO4P = H2O + C31H55O8P1	Glycerophospholipid Metabolism
PAPA141pp	Phosphatidate phosphatase (periplasmic, n-C14:1)	h2o_p + pa141_p --> 12dgr141_p + pi_p	KPN_01274	3.1.3.4	None	C31H56O5 + HO4P = H2O + C31H55O8P1	Glycerophospholipid Metabolism
PAPA160	Phosphatidate phosphatase (n-C16:0)	h2o_c + pa160_c --> 12dgr160_c + pi_c	KPN_01274	3.1.3.4	None	C35H68O5 + HO4P = H2O + C35H67O8P1	Glycerophospholipid Metabolism
PAPA160pp	Phosphatidate phosphatase (periplasmic, n-C16:0)	h2o_p + pa160_p --> 12dgr160_p + pi_p	KPN_01274	3.1.3.4	None	C35H68O5 + HO4P = H2O + C35H67O8P1	Glycerophospholipid Metabolism
PAPA161	Phosphatidate phosphatase (n-C16:1)	h2o_c + pa161_c --> 12dgr161_c + pi_c	KPN_01274	3.1.3.4	None	C35H64O5 + HO4P = H2O + C35H63O8P1	Glycerophospholipid Metabolism
PAPA161pp	Phosphatidate phosphatase (periplasmic, n-C16:1)	h2o_p + pa161_p --> 12dgr161_p + pi_p	KPN_01274	3.1.3.4	None	C35H64O5 + HO4P = H2O + C35H63O8P1	Glycerophospholipid Metabolism
PAPA180	Phosphatidate phosphatase (n-C18:0)	h2o_c + pa180_c --> 12dgr180_c + pi_c	KPN_01274	3.1.3.4	None	C39H76O5 + HO4P = H2O + C39H75O8P1	Glycerophospholipid Metabolism
PAPA180pp	Phosphatidate phosphatase (periplasmic, n-C18:0)	h2o_p + pa180_p --> 12dgr180_p + pi_p	KPN_01274	3.1.3.4	None	C39H76O5 + HO4P = H2O + C39H75O8P1	Glycerophospholipid Metabolism
PAPA181	Phosphatidate phosphatase (n-C18:1)	h2o_c + pa181_c --> 12dgr181_c + pi_c	KPN_01274	3.1.3.4	None	C39H72O5 + HO4P = H2O + C39H71O8P1	Glycerophospholipid Metabolism
PAPA181pp	Phosphatidate phosphatase (periplasmic, n-C18:1)	h2o_p + pa181_p --> 12dgr181_p + pi_p	KPN_01274	3.1.3.4	None	C39H72O5 + HO4P = H2O + C39H71O8P1	Glycerophospholipid Metabolism
PAPPT3	Phospho-N-acetylmuramoyl-pentapeptide-transferase (meso-2,6-diaminopimelate)	udcpp_c + ugmda_c --> uagmda_c + ump_c	KPN_00091	2.7.8.13	None	C55H89O4P + C41H61N9O28P2 = C87H139N7O23P2 + C9H11N2O9P	Cell Envelope Biosynthesis
PAPSR	Phosphoadenylyl-sulfate reductase (thioredoxin)	paps_c + trdrd_c --> 2.0 h_c + pap_c + so3_c + trdox_c	(KPN_03117 and KPN_02905) or (KPN_03117 and KPN_04282)	1.8.4.8	None	C10H11N5O13P2S + XH2 = H + C10H11N5O10P2 + O3S + X	Cysteine Metabolism
PAPSR2	Phosphoadenylyl-sulfate reductase (glutaredoxin)	grxrd_c + paps_c --> grxox_c + 2.0 h_c + pap_c + so3_c	(KPN_03117 and KPN_00880) or (KPN_03117 and KPN_01992) or KPN_03117 or (KPN_03117 and KPN_03954)	1.8.4.8	None	X + H + C10H11N5O10P2 + O3S = XH2 + C10H11N5O13P2S	Cysteine Metabolism
PDE1	3',5'-cyclic-nucleotide phosphodiesterase	camp_c + h2o_c --> amp_c + h_c	KPN_02455	3.1.4.17	None	C10H11N5O6P + H2O = C10H12N5O7P + H	Nucleotide Salvage Pathway
PDH	Pyruvate dehydrogenase	coa_c + nad_c + pyr_c --> accoa_c + co2_c + nadh_c	KPN_00120 and KPN_00118 and KPN_00119	None	None	C21H32N7O16P3S + C21H26N7O14P2 + C3H3O3 = C23H34N7O17P3S + CO2 + C21H27N7O14P2	Glycolysis/Gluconeogenesis
PDX5PO2	Pyridoxine 5'-phosphate oxidase (anaerboic	nad_c + pdx5p_c --> h_c + nadh_c + pydx5p_c		None	None	C21H26N7O14P2 + C8H10NO6P = H + C21H27N7O14P2 + C8H8NO6P	None	Required for modeling_x000D_ _x000D_ Jade_x000D_ 20090312
PDX5POi	Pyridoxine 5'-phosphate oxidase	o2_c + pdx5p_c --> h2o2_c + pydx5p_c	KPN_01976	1.4.3.5	None	H2O2 + C8H8NO6P = O2 + C8H10NO6P	Cofactor and Prosthetic Group Biosynthesis
PDX5PS	Pyridoxine 5'-phosphate synthase	dxyl5p_c + nad_c + phthr_c --> co2_c + 2.0 h2o_c + h_c + nadh_c + pdx5p_c + pi_c	(KPN_02889 and KPN_00049) or KPN_01121	None	None	C5H9O7P + C21H26N7O14P2 + C4H8NO7P = CO2 + H + H2O + C21H27N7O14P2 + C8H10NO6P + HO4P	Cofactor and Prosthetic Group Biosynthesis
PDXPP	Pyridoxine 5-phosphate phosphatase	h2o_c + pdx5p_c --> pi_c + pydxn_c		None	None	H2O + C8H10NO6P = HO4P + C8H11NO3	Cofactor and Prosthetic Group Biosynthesis	KP can produce vit B6._x000D_ _x000D_ Ref: Biotechnology of Vitamins, Pigments and Growth Factors. (edited by Erick J. Vandamme)_x000D_ _x000D_ FCC_x000D_ 20090223
PE120abcpp	Phosphatidylethanolamine transport via ABC system (n-C12:0, periplasm)	atp_c + h2o_c + pe120_c --> adp_c + h_c + pe120_p + pi_c	KPN_00941	None	None	C10H12N5O10P2 + H + C29H58N1O8P1 + HO4P = C10H12N5O13P3 + H2O + C29H58N1O8P1	Transport, Inner Membrane
PE140abcpp	Phosphatidylethanolamine transport via ABC system (n-C14:0, periplasm)	atp_c + h2o_c + pe140_c --> adp_c + h_c + pe140_p + pi_c	KPN_00941	None	None	C10H12N5O10P2 + H + C33H66N1O8P1 + HO4P = C10H12N5O13P3 + H2O + C33H66N1O8P1	Transport, Inner Membrane
PE141abcpp	Phosphatidylethanolamine transport via ABC system (n-C14:1, periplasm)	atp_c + h2o_c + pe141_c --> adp_c + h_c + pe141_p + pi_c	KPN_00941	None	None	C10H12N5O10P2 + H + C33H62N1O8P1 + HO4P = C10H12N5O13P3 + H2O + C33H62N1O8P1	Transport, Inner Membrane
PE160abcpp	Phosphatidylethanolamine transport via ABC system (n-C16:0, periplasm)	atp_c + h2o_c + pe160_c --> adp_c + h_c + pe160_p + pi_c	KPN_00941	None	None	C10H12N5O10P2 + H + C37H74N1O8P1 + HO4P = C10H12N5O13P3 + H2O + C37H74N1O8P1	Transport, Inner Membrane
PE161abcpp	Phosphatidylethanolamine transport via ABC system (n-C16:1, periplasm)	atp_c + h2o_c + pe161_c --> adp_c + h_c + pe161_p + pi_c	KPN_00941	None	None	C10H12N5O10P2 + H + C37H70N1O8P1 + HO4P = C10H12N5O13P3 + H2O + C37H70N1O8P1	Transport, Inner Membrane
PE180abcpp	Phosphatidylethanolamine transport via ABC system (n-C18:0, periplasm)	atp_c + h2o_c + pe180_c --> adp_c + h_c + pe180_p + pi_c	KPN_00941	None	None	C10H12N5O10P2 + H + C41H82N1O8P1 + HO4P = C10H12N5O13P3 + H2O + C41H82N1O8P1	Transport, Inner Membrane
PE181abcpp	Phosphatidylethanolamine transport via ABC system (n-C18:1, periplasm)	atp_c + h2o_c + pe181_c --> adp_c + h_c + pe181_p + pi_c	KPN_00941	None	None	C10H12N5O10P2 + H + C41H78N1O8P1 + HO4P = C10H12N5O13P3 + H2O + C41H78N1O8P1	Transport, Inner Membrane
PEAMNOpp	Phenethylamine oxidase	h2o_p + o2_p + peamn_p --> h2o2_p + nh4_p + pacald_p	KPN_01467	1.4.3.6	None	H2O + O2 + C8H12N = H2O2 + H4N + C8H8O	Nitrogen Metabolism
PEAMNtex	Phenethylamine transport via diffusion (extracellular to periplasm)	peamn_e <-- peamn_p	KPN_00282 or KPN_02636 or KPN_02430 or KPN_00956 or KPN_01445	None	None	C8H12N = C8H12N	Transport, Outer Membrane Porin
PERD	Erythronate 4-phosphate (4per) dehydrogenase	4per_c + nad_c <=> h_c + nadh_c + ohpb_c	KPN_02710	None	None	C4H6O8P + C21H26N7O14P2 = H + C21H27N7O14P2 + C4H4O8P	Cofactor and Prosthetic Group Biosynthesis
PETNT161pp	Phosphoethanolamine transferase (c-C16:1)	lipa_p + pe161_p --> 12dgr161_p + enlipa_p	KPN_03904	None	None	C110H196N2O39P2 + C37H70N1O8P1 = C35H64O5 + C112H202N3O42P3	Lipopolysaccharide Biosynthesis / Recycling
PETNT181pp	Phosphoethanolamine transferase (c-C16:1)	lipa_p + pe181_p --> 12dgr181_p + enlipa_p	KPN_03904
PFK	Phosphofructokinase	atp_c + f6p_c --> adp_c + fdp_c + h_c	KPN_04223 or KPN_02183	2.7.1.11	None	C10H12N5O10P2 + C6H10O12P2 + H = C10H12N5O13P3 + C6H11O9P	Glycolysis/Gluconeogenesis
PFK_2	Phosphofructokinase	atp_c + tag6p__D_c --> adp_c + h_c + tagdp__D_c	KPN_04223	2.7.1.11	None	C10H12N5O10P2 + H + C6H10O12P2 = C10H12N5O13P3 + C6H11O9P	Alternate Carbon Metabolism
PFL	Pyruvate formate lyase	coa_c + pyr_c --> accoa_c + for_c	(KPN_02902 and KPN_00930) or (KPN_00931 and KPN_00930) or (KPN_02902 and KPN_00930 and KPN_00931)	None	None	C21H32N7O16P3S + C3H3O3 = C23H34N7O17P3S + CH1O2	Pyruvate Metabolism
PG120abcpp	Phosphatidylglycerol transport via ABC system (n-C12:0, periplasm)	atp_c + h2o_c + pg120_c --> adp_c + h_c + pg120_p + pi_c	KPN_00941	None	None	C10H12N5O10P2 + H + C30H58O10P1 + HO4P = C10H12N5O13P3 + H2O + C30H58O10P1	Transport, Inner Membrane
PG140abcpp	Phosphatidylglycerol transport via ABC system (n-C14:0, periplasm)	atp_c + h2o_c + pg140_c --> adp_c + h_c + pg140_p + pi_c	KPN_00941	None	None	C10H12N5O10P2 + H + C34H66O10P1 + HO4P = C10H12N5O13P3 + H2O + C34H66O10P1	Transport, Inner Membrane
PG141abcpp	Phosphatidylglycerol transport via ABC system (n-C14:1, periplasm)	atp_c + h2o_c + pg141_c --> adp_c + h_c + pg141_p + pi_c	KPN_00941	None	None	C10H12N5O10P2 + H + C34H62O10P1 + HO4P = C10H12N5O13P3 + H2O + C34H62O10P1	Transport, Inner Membrane
PG160abcpp	Phosphatidylglycerol transport via ABC system (n-C16:0, periplasm)	atp_c + h2o_c + pg160_c --> adp_c + h_c + pg160_p + pi_c	KPN_00941	None	None	C10H12N5O10P2 + H + C38H74O10P1 + HO4P = C10H12N5O13P3 + H2O + C38H74O10P1	Transport, Inner Membrane
PG161abcpp	Phosphatidylglycerol transport via ABC system (n-C16:1, periplasm)	atp_c + h2o_c + pg161_c --> adp_c + h_c + pg161_p + pi_c	KPN_00941	None	None	C10H12N5O10P2 + H + C38H70O10P1 + HO4P = C10H12N5O13P3 + H2O + C38H70O10P1	Transport, Inner Membrane
PG180abcpp	Phosphatidylglycerol transport via ABC system (n-C18:0, periplasm)	atp_c + h2o_c + pg180_c --> adp_c + h_c + pg180_p + pi_c	KPN_00941	None	None	C10H12N5O10P2 + H + C42H82O10P1 + HO4P = C10H12N5O13P3 + H2O + C42H82O10P1	Transport, Inner Membrane
PG181abcpp	Phosphatidylglycerol transport via ABC system (n-C18:1, periplasm)	atp_c + h2o_c + pg181_c --> adp_c + h_c + pg181_p + pi_c	KPN_00941	None	None	C10H12N5O10P2 + H + C42H78O10P1 + HO4P = C10H12N5O13P3 + H2O + C42H78O10P1	Transport, Inner Membrane
PGAMT	Phosphoglucosamine mutase	gam1p_c <=> gam6p_c	KPN_03586	5.4.2.10	None	C6H13NO8P = C6H13NO8P	Cell Envelope Biosynthesis
PGCD	Phosphoglycerate dehydrogenase	3pg_c + nad_c --> 3php_c + h_c + nadh_c	KPN_03348	1.1.1.95	None	C3H2O7P + H + C21H27N7O14P2 = C3H4O7P + C21H26N7O14P2	Glycine and Serine Metabolism
PGI	Glucose-6-phosphate isomerase	g6p_c <=> f6p_c	KPN_04413	5.3.1.9	None	C6H11O9P = C6H11O9P	Glycolysis/Gluconeogenesis
PGK	Phosphoglycerate kinase	3pg_c + atp_c <=> 13dpg_c + adp_c	KPN_03355	2.7.2.3	None	C3H4O10P2 + C10H12N5O10P2 = C3H4O7P + C10H12N5O13P3	Glycolysis/Gluconeogenesis
PGL	6-phosphogluconolactonase	6pgl_c + h2o_c --> 6pgc_c + h_c	KPN_00781	3.1.1.31	None	C6H10O10P + H = C6H9O9P + H2O	Pentose Phosphate Pathway
PGLYCP	Phosphoglycolate phosphatase	2pglyc_c + h2o_c --> glyclt_c + pi_c	KPN_03756	3.1.3.18	None	C2H2O6P + H2O = C2H3O3 + HO4P	Alternate Carbon Metabolism
PGM	Phosphoglycerate mutase	2pg_c <=> 3pg_c	KPN_00768 or KPN_04850 or KPN_03956	5.4.2.1	None	C3H4O7P = C3H4O7P	Glycolysis/Gluconeogenesis
PGMT	Phosphoglucomutase	g1p_c <=> g6p_c	KPN_03021 or KPN_00711	5.4.2.2	None	C6H11O9P = C6H11O9P	Alternate Carbon Metabolism
PGP120abcpp	Phosphatidylglycerophosphate transport via ABC system (n-C12:0, periplasm)	atp_c + h2o_c + pgp120_c --> adp_c + h_c + pgp120_p + pi_c	KPN_00941	None	None	C10H12N5O10P2 + H + C30H57O13P2 + HO4P = C10H12N5O13P3 + H2O + C30H57O13P2	Transport, Inner Membrane
PGP140abcpp	Phosphatidylglycerophosphate transport via ABC system (n-C14:0, periplasm)	atp_c + h2o_c + pgp140_c --> adp_c + h_c + pgp140_p + pi_c	KPN_00941	None	None	C10H12N5O10P2 + H + C34H65O13P2 + HO4P = C10H12N5O13P3 + H2O + C34H65O13P2	Transport, Inner Membrane
PGP141abcpp	Phosphatidylglycerophosphate transport via ABC system (n-C14:1, periplasm)	atp_c + h2o_c + pgp141_c --> adp_c + h_c + pgp141_p + pi_c	KPN_00941	None	None	C10H12N5O10P2 + H + C34H61O13P2 + HO4P = C10H12N5O13P3 + H2O + C34H61O13P2	Transport, Inner Membrane
PGP160abcpp	Phosphatidylglycerophosphate transport via ABC system (n-C16:0, periplasm)	atp_c + h2o_c + pgp160_c --> adp_c + h_c + pgp160_p + pi_c	KPN_00941	None	None	C10H12N5O10P2 + H + C38H73O13P2 + HO4P = C10H12N5O13P3 + H2O + C38H73O13P2	Transport, Inner Membrane
PGP161abcpp	Phosphatidylglycerophosphate transport via ABC system (n-C16:1, periplasm)	atp_c + h2o_c + pgp161_c --> adp_c + h_c + pgp161_p + pi_c	KPN_00941	None	None	C10H12N5O10P2 + H + C38H69O13P2 + HO4P = C10H12N5O13P3 + H2O + C38H69O13P2	Transport, Inner Membrane
PGP180abcpp	Phosphatidylglycerophosphate transport via ABC system (n-C18:0, periplasm)	atp_c + h2o_c + pgp180_c --> adp_c + h_c + pgp180_p + pi_c	KPN_00941	None	None	C10H12N5O10P2 + H + C42H81O13P2 + HO4P = C10H12N5O13P3 + H2O + C42H81O13P2	Transport, Inner Membrane
PGP181abcpp	Phosphatidylglycerophosphate transport via ABC system (n-C18:1, periplasm)	atp_c + h2o_c + pgp181_c --> adp_c + h_c + pgp181_p + pi_c	KPN_00941	None	None	C10H12N5O10P2 + H + C42H77O13P2 + HO4P = C10H12N5O13P3 + H2O + C42H77O13P2	Transport, Inner Membrane
PGPP120	Phosphatidylglycerol phosphate phosphatase (n-C14:0)	h2o_c + pgp120_c --> pg120_c + pi_c	KPN_00370 or KPN_01274	3.1.3.27	None	C30H58O10P1 + HO4P = H2O + C30H57O13P2	Glycerophospholipid Metabolism
PGPP120pp	Phosphatidylglycerol phosphate phosphatase (periplasm, n-C14:0)	h2o_p + pgp120_p --> pg120_p + pi_p	KPN_00370 or KPN_01274	3.1.3.27	None	C30H58O10P1 + HO4P = H2O + C30H57O13P2	Glycerophospholipid Metabolism
PGPP140	Phosphatidylglycerol phosphate phosphatase (n-C14:0)	h2o_c + pgp140_c --> pg140_c + pi_c	KPN_00370 or KPN_01274	3.1.3.27	None	C34H66O10P1 + HO4P = H2O + C34H65O13P2	Glycerophospholipid Metabolism
PGPP140pp	Phosphatidylglycerol phosphate phosphatase (periplasm, n-C14:0)	h2o_p + pgp140_p --> pg140_p + pi_p	KPN_01274 or KPN_00370	3.1.3.27	None	C34H66O10P1 + HO4P = H2O + C34H65O13P2	Glycerophospholipid Metabolism
PGPP141	Phosphatidylglycerol phosphate phosphatase (n-C14:1)	h2o_c + pgp141_c --> pg141_c + pi_c	KPN_00370 or KPN_01274	3.1.3.27	None	C34H62O10P1 + HO4P = H2O + C34H61O13P2	Glycerophospholipid Metabolism
PGPP141pp	Phosphatidylglycerol phosphate phosphatase (periplasm, n-C14:1)	h2o_p + pgp141_p --> pg141_p + pi_p	KPN_01274 or KPN_00370	3.1.3.27	None	C34H62O10P1 + HO4P = H2O + C34H61O13P2	Glycerophospholipid Metabolism
PGPP160	Phosphatidylglycerol phosphate phosphatase (n-C16:0)	h2o_c + pgp160_c --> pg160_c + pi_c	KPN_01274 or KPN_00370	3.1.3.27	None	C38H74O10P1 + HO4P = H2O + C38H73O13P2	Glycerophospholipid Metabolism
PGPP160pp	Phosphatidylglycerol phosphate phosphatase (periplasm, n-C16:0)	h2o_p + pgp160_p --> pg160_p + pi_p	KPN_00370 or KPN_01274	3.1.3.27	None	C38H74O10P1 + HO4P = H2O + C38H73O13P2	Glycerophospholipid Metabolism
PGPP161	Phosphatidylglycerol phosphate phosphatase (n-C16:1)	h2o_c + pgp161_c --> pg161_c + pi_c	KPN_01274 or KPN_00370	3.1.3.27	None	C38H70O10P1 + HO4P = H2O + C38H69O13P2	Glycerophospholipid Metabolism
PGPP161pp	Phosphatidylglycerol phosphate phosphatase (periplasm, n-C16:1)	h2o_p + pgp161_p --> pg161_p + pi_p	KPN_01274 or KPN_00370	3.1.3.27	None	C38H70O10P1 + HO4P = H2O + C38H69O13P2	Glycerophospholipid Metabolism
PGPP180	Phosphatidylglycerol phosphate phosphatase (n-C18:0)	h2o_c + pgp180_c --> pg180_c + pi_c	KPN_00370 or KPN_01274	3.1.3.27	None	C42H82O10P1 + HO4P = H2O + C42H81O13P2	Glycerophospholipid Metabolism
PGPP180pp	Phosphatidylglycerol phosphate phosphatase (periplasm, n-C18:0)	h2o_p + pgp180_p --> pg180_p + pi_p	KPN_00370 or KPN_01274	3.1.3.27	None	C42H82O10P1 + HO4P = H2O + C42H81O13P2	Glycerophospholipid Metabolism
PGPP181	Phosphatidylglycerol phosphate phosphatase (n-C18:1)	h2o_c + pgp181_c --> pg181_c + pi_c	KPN_01274 or KPN_00370	3.1.3.27	None	C42H78O10P1 + HO4P = H2O + C42H77O13P2	Glycerophospholipid Metabolism
PGPP181pp	Phosphatidylglycerol phosphate phosphatase (periplasm, n-C18:1)	h2o_p + pgp181_p --> pg181_p + pi_p	KPN_00370 or KPN_01274	3.1.3.27	None	C42H78O10P1 + HO4P = H2O + C42H77O13P2	Glycerophospholipid Metabolism
PGSA120	Phosphatidylglycerol synthase (n-C12:0)	cdpdddecg_c + glyc3p_c --> cmp_c + h_c + pgp120_c	KPN_02410	2.7.8.5	None	C36H63N3O15P2 + C3H7O6P = C9H12N3O8P + H + C30H57O13P2	Glycerophospholipid Metabolism
PGSA140	Phosphatidylglycerol synthase (n-C14:0)	cdpdtdecg_c + glyc3p_c --> cmp_c + h_c + pgp140_c	KPN_02410	2.7.8.5	None	C40H71N3O15P2 + C3H7O6P = C9H12N3O8P + H + C34H65O13P2	Glycerophospholipid Metabolism
PGSA141	Phosphatidylglycerol synthase (n-C14:1)	cdpdtdec7eg_c + glyc3p_c --> cmp_c + h_c + pgp141_c	KPN_02410	2.7.8.5	None	C40H67N3O15P2 + C3H7O6P = C9H12N3O8P + H + C34H61O13P2	Glycerophospholipid Metabolism
PGSA160	Phosphatidylglycerol synthase (n-C16:0)	cdpdhdecg_c + glyc3p_c --> cmp_c + h_c + pgp160_c	KPN_02410	2.7.8.5	None	C44H79N3O15P2 + C3H7O6P = C9H12N3O8P + H + C38H73O13P2	Glycerophospholipid Metabolism
PGSA161	Phosphatidylglycerol synthase (n-C16:1)	cdpdhdec9eg_c + glyc3p_c --> cmp_c + h_c + pgp161_c	KPN_02410	2.7.8.5	None	C44H75N3O15P2 + C3H7O6P = C9H12N3O8P + H + C38H69O13P2	Glycerophospholipid Metabolism
PGSA180	Phosphatidylglycerol synthase (n-C18:0)	cdpdodecg_c + glyc3p_c --> cmp_c + h_c + pgp180_c	KPN_02410	2.7.8.5	None	C48H87N3O15P2 + C3H7O6P = C9H12N3O8P + H + C42H81O13P2	Glycerophospholipid Metabolism
PGSA181	Phosphatidylglycerol synthase (n-C18:1)	cdpdodec11eg_c + glyc3p_c --> cmp_c + h_c + pgp181_c	KPN_02410	2.7.8.5	None	C48H83N3O15P2 + C3H7O6P = C9H12N3O8P + H + C42H77O13P2	Glycerophospholipid Metabolism
PHACOAOR	Phenylacetyl-CoA oxygenase/reductase	h2_c + o2_c + phaccoa_c --> 2dhphaccoa_c	KPN_01471 and KPN_01473 and KPN_01470 and KPN_01472 and KPN_01469	None	None	C29H40N7O19P3S = H2 + O2 + C29H38N7O17P3S	Phenylalanine Metabolism	based on PMID: 15968060, "The Catabolism of Phenylacetic Acid and Other Related Molecules in Pseudomonas putida U" and homology to p. putida KT2440_x000D_ _x000D_ 20090619_x000D_ Jade
PHEMEabcpp	Protoheme transport via ABC system (periplasm)	atp_c + h2o_c + pheme_c --> adp_c + h_c + pheme_p + pi_c	KPN_02080 and KPN_02081 and KPN_02079	None	None	C10H12N5O10P2 + H + C34H30FeN4O4 + HO4P = C10H12N5O13P3 + H2O + C34H30FeN4O4	Transport, Inner Membrane
PHEMEtiex	Protoheme transport irreversible out via diffusion (periplasm to extracellular)	pheme_p --> pheme_e		None	None	C34H30FeN4O4 = C34H30FeN4O4	Tranport	Required for modeling_x000D_ _x000D_ Jade_x000D_ 20090312
PHEt2rpp	L-phenylalanine reversible transport via proton symport (periplasm)	h_p + phe__L_p <=> h_c + phe__L_c	KPN_00537 or KPN_00116	None	None	H + C9H11NO2 = H + C9H11NO2	Transport, Inner Membrane
PHETA1	Phenylalanine transaminase	akg_c + phe__L_c <=> glu__L_c + phpyr_c	KPN_00645 or KPN_00955 or KPN_01365 or KPN_04441 or KPN_04269	2.6.1.58	None	C5H4O5 + C9H11NO2 = C5H8NO4 + C9H7O3	Tyrosine, Tryptophan, and Phenylalanine Metabolism
PHEtex	L-phenylalanine transport via diffusion (extracellular to periplasm)	phe__L_e <=> phe__L_p	KPN_00282 or KPN_02636 or KPN_02430 or KPN_00956 or KPN_01445	None	None	C9H11NO2 = C9H11NO2	Transport, Outer Membrane Porin
PHETRS	Phenylalanyl-tRNA synthetase	atp_c + phe__L_c + trnaphe_c --> amp_c + phetrna_c + ppi_c	KPN_02175 and KPN_02176	6.1.1.20	None	C10H12N5O13P3 + C9H11NO2 + R = C10H12N5O7P + C9H10NOR + HO7P2	tRNA charging
PIt2rpp	Phosphate reversible transport via symport (periplasm)	h_p + pi_p <=> h_c + pi_c	KPN_03858	None	None	H + HO4P = H + HO4P	Inorganic Ion Transport and Metabolism
PItex	Phosphate transport via diffusion (extracellular to periplasm)	pi_e <=> pi_p	KPN_00282 or KPN_02636 or KPN_02430 or KPN_00956 or KPN_01445	None	None	HO4P = HO4P	Transport, Outer Membrane Porin
PIuabcpp	Phosphate transport via ABC system (uptake, periplasm)	atp_c + h2o_c + pi_p --> adp_c + h_c + 2.0 pi_c	KPN_04131 and KPN_04130 and KPN_04133 and KPN_04132	None	None	C10H12N5O10P2 + H + HO4P = C10H12N5O13P3 + H2O + HO4P	Inorganic Ion Transport and Metabolism
PLIPA1A120pp	Phospholipase A1 (phosphatidate, n-C12:0) (periplasm)	h2o_p + pa120_p --> 2ddecg3p_p + ddca_p	KPN_04316	3.1.1.32	None	C15H30O7P1 + C12H23O2 = H2O + C27H51O8P1	Glycerophospholipid Metabolism
PLIPA1A140pp	Phospholipase A1 (phosphatidate, n-C14:0) (periplasm)	h2o_p + pa140_p --> 2tdecg3p_p + ttdca_p	KPN_04316	3.1.1.32	None	C17H34O7P1 + C14H27O2 = H2O + C31H59O8P1	Glycerophospholipid Metabolism
PLIPA1A141pp	Phospholipase A1 (phosphatidate, n-C14:1) (periplasm)	h2o_p + pa141_p --> 2tdec7eg3p_p + ttdcea_p	KPN_04316	3.1.1.32	None	C17H32O7P1 + C14H25O2 = H2O + C31H55O8P1	Glycerophospholipid Metabolism
PLIPA1A160pp	Phospholipase A1 (phosphatidate, n-C16:0) (periplasm)	h2o_p + pa160_p --> 2hdecg3p_p + hdca_p	KPN_04316	3.1.1.32	None	C19H38O7P1 + C16H31O2 = H2O + C35H67O8P1	Glycerophospholipid Metabolism
PLIPA1A161pp	Phospholipase A1 (phosphatidate, n-C16:1) (periplasm)	h2o_p + pa161_p --> 2hdec9eg3p_p + hdcea_p	KPN_04316	3.1.1.32	None	C19H36O7P1 + C16H29O2 = H2O + C35H63O8P1	Glycerophospholipid Metabolism
PLIPA1A180pp	Phospholipase A1 (phosphatidate, n-C18:0) (periplasm)	h2o_p + pa180_p --> 2odecg3p_p + ocdca_p	KPN_04316	3.1.1.32	None	C21H42O7P1 + C18H35O2 = H2O + C39H75O8P1	Glycerophospholipid Metabolism
PLIPA1A181pp	Phospholipase A1 (phosphatidate, n-C18:1) (periplasm)	h2o_p + pa181_p --> 2odec11eg3p_p + ocdcea_p	KPN_04316	3.1.1.32	None	C21H40O7P1 + C18H33O2 = H2O + C39H71O8P1	Glycerophospholipid Metabolism
PLIPA1E120pp	Phospholipase A1 (phosphatidylethanolamine, n-C12:0) (periplasm)	h2o_p + pe120_p --> 2agpe120_p + ddca_p + h_p	KPN_04316	3.1.1.32	None	C17H36NO7P1 + C12H23O2 + H = H2O + C29H58N1O8P1	Glycerophospholipid Metabolism
PLIPA1E140pp	Phospholipase A1 (phosphatidylethanolamine, n-C14:0) (periplasm)	h2o_p + pe140_p --> 2agpe140_p + h_p + ttdca_p	KPN_04316	3.1.1.32	None	C19H40NO7P1 + H + C14H27O2 = H2O + C33H66N1O8P1	Glycerophospholipid Metabolism
PLIPA1E141pp	Phospholipase A1 (phosphatidylethanolamine, n-C14:1) (periplasm)	h2o_p + pe141_p --> 2agpe141_p + h_p + ttdcea_p	KPN_04316	3.1.1.32	None	C19H38NO7P1 + H + C14H25O2 = H2O + C33H62N1O8P1	Glycerophospholipid Metabolism
PLIPA1E160pp	Phospholipase A1 (phosphatidylethanolamine, n-C16:0) (periplasm)	h2o_p + pe160_p --> 2agpe160_p + h_p + hdca_p	KPN_04316	3.1.1.32	None	C21H44NO7P1 + H + C16H31O2 = H2O + C37H74N1O8P1	Glycerophospholipid Metabolism
PLIPA1E161pp	Phospholipase A1 (phosphatidylethanolamine, n-C16:1) (periplasm)	h2o_p + pe161_p --> 2agpe161_p + h_p + hdcea_p	KPN_04316	3.1.1.32	None	C21H42NO7P1 + H + C16H29O2 = H2O + C37H70N1O8P1	Glycerophospholipid Metabolism
PLIPA1E180pp	Phospholipase A1 (phosphatidylethanolamine, n-C18:0) (periplasm)	h2o_p + pe180_p --> 2agpe180_p + h_p + ocdca_p	KPN_04316	3.1.1.32	None	C23H48NO7P1 + H + C18H35O2 = H2O + C41H82N1O8P1	Glycerophospholipid Metabolism
PLIPA1E181pp	Phospholipase A1 (phosphatidylethanolamine, n-C18:1) (periplasm)	h2o_p + pe181_p --> 2agpe181_p + h_p + ocdcea_p	KPN_04316	3.1.1.32	None	C23H46NO7P1 + H + C18H33O2 = H2O + C41H78N1O8P1	Glycerophospholipid Metabolism
PLIPA1G120pp	Phospholipase A1 (phosphatidylglycerol, n-C12:0) (periplasm)	h2o_p + pg120_p --> 2agpg120_p + ddca_p + h_p	KPN_04316	3.1.1.32	None	C18H36O9P1 + C12H23O2 + H = H2O + C30H58O10P1	Glycerophospholipid Metabolism
PLIPA1G140pp	Phospholipase A1 (phosphatidylglycerol, n-C14:0) (periplasm)	h2o_p + pg140_p --> 2agpg140_p + h_p + ttdca_p	KPN_04316	3.1.1.32	None	C20H40O9P1 + H + C14H27O2 = H2O + C34H66O10P1	Glycerophospholipid Metabolism
PLIPA1G141pp	Phospholipase A1 (phosphatidylglycerol, n-C14:1) (periplasm)	h2o_p + pg141_p --> 2agpg141_p + h_p + ttdcea_p	KPN_04316	3.1.1.32	None	C20H38O9P1 + H + C14H25O2 = H2O + C34H62O10P1	Glycerophospholipid Metabolism
PLIPA1G160pp	Phospholipase A1 (phosphatidylglycerol, n-C16:0) (periplasm)	h2o_p + pg160_p --> 2agpg160_p + h_p + hdca_p	KPN_04316	3.1.1.32	None	C22H44O9P1 + H + C16H31O2 = H2O + C38H74O10P1	Glycerophospholipid Metabolism
PLIPA1G161pp	Phospholipase A1 (phosphatidylglycerol, n-C16:1) (periplasm)	h2o_p + pg161_p --> 2agpg161_p + h_p + hdcea_p	KPN_04316	3.1.1.32	None	C22H42O9P1 + H + C16H29O2 = H2O + C38H70O10P1	Glycerophospholipid Metabolism
PLIPA1G180pp	Phospholipase A1 (phosphatidylglycerol, n-C18:0) (periplasm)	h2o_p + pg180_p --> 2agpg180_p + h_p + ocdca_p	KPN_04316	3.1.1.32	None	C24H48O9P1 + H + C18H35O2 = H2O + C42H82O10P1	Glycerophospholipid Metabolism
PLIPA1G181pp	Phospholipase A1 (phosphatidylglycerol, n-C18:1) (periplasm)	h2o_p + pg181_p --> 2agpg181_p + h_p + ocdcea_p	KPN_04316	3.1.1.32	None	C24H46O9P1 + H + C18H33O2 = H2O + C42H78O10P1	Glycerophospholipid Metabolism
PLIPA2A120pp	Phospholipase A2 (phosphatidate, n-C12:0) (periplasm)	h2o_p + pa120_p --> 1ddecg3p_p + ddca_p + h_p	KPN_04316	3.1.1.4	None	C15H29O7P1 + C12H23O2 + H = H2O + C27H51O8P1	Glycerophospholipid Metabolism
PLIPA2A140pp	Phospholipase A2 (phosphatidate, n-C14:0) (periplasm)	h2o_p + pa140_p --> 1tdecg3p_p + h_p + ttdca_p	KPN_04316	3.1.1.4	None	C17H33O7P1 + H + C14H27O2 = H2O + C31H59O8P1	Glycerophospholipid Metabolism
PLIPA2A141pp	Phospholipase A2 (phosphatidate, n-C14:1) (periplasm)	h2o_p + pa141_p --> 1tdec7eg3p_p + h_p + ttdcea_p	KPN_04316	3.1.1.4	None	C17H31O7P1 + H + C14H25O2 = H2O + C31H55O8P1	Glycerophospholipid Metabolism
PLIPA2A160pp	Phospholipase A2 (phosphatidate, n-C16:0) (periplasm)	h2o_p + pa160_p --> 1hdecg3p_p + h_p + hdca_p	KPN_04316	3.1.1.4	None	C19H37O7P1 + H + C16H31O2 = H2O + C35H67O8P1	Glycerophospholipid Metabolism
PLIPA2A161pp	Phospholipase A2 (phosphatidate, n-C16:1) (periplasm)	h2o_p + pa161_p --> 1hdec9eg3p_p + h_p + hdcea_p	KPN_04316	3.1.1.4	None	C19H35O7P1 + H + C16H29O2 = H2O + C35H63O8P1	None	Based on homology to E coli_x000D_ _x000D_ FCC & Jade _x000D_ 20090219
PLIPA2A180pp	Phospholipase A2 (phosphatidate, n-C18:0) (periplasm)	h2o_p + pa180_p --> 1odecg3p_p + h_p + ocdca_p	KPN_04316	3.1.1.4	None	C21H41O7P1 + H + C18H35O2 = H2O + C39H75O8P1	Glycerophospholipid Metabolism
PLIPA2A181pp	Phospholipase A2 (phosphatidate, n-C18:1) (periplasm)	h2o_p + pa181_p --> 1odec11eg3p_p + h_p + ocdcea_p	KPN_04316	3.1.1.4	None	C21H39O7P1 + H + C18H33O2 = H2O + C39H71O8P1	Glycerophospholipid Metabolism
PLIPA2E120pp	Phospholipase A2 (phosphatidylethanolamine, n-C12:0) (periplasm)	h2o_p + pe120_p --> 1agpe120_p + ddca_p + h_p	KPN_04316	3.1.1.4	None	C17H36NO7P1 + C12H23O2 + H = H2O + C29H58N1O8P1	Glycerophospholipid Metabolism
PLIPA2E140pp	Phospholipase A2 (phosphatidylethanolamine, n-C14:0) (periplasm)	h2o_p + pe140_p --> 1agpe140_p + h_p + ttdca_p	KPN_04316	3.1.1.4	None	C19H40NO7P1 + H + C14H27O2 = H2O + C33H66N1O8P1	Glycerophospholipid Metabolism
PLIPA2E141pp	Phospholipase A2 (phosphatidylethanolamine, n-C14:1) (periplasm)	h2o_p + pe141_p --> 1agpe141_p + h_p + ttdcea_p	KPN_04316	3.1.1.4	None	C19H38NO7P1 + H + C14H25O2 = H2O + C33H62N1O8P1	Glycerophospholipid Metabolism
PLIPA2E160pp	Phospholipase A2 (phosphatidylethanolamine, n-C16:0) (periplasm)	h2o_p + pe160_p --> 1agpe160_p + h_p + hdca_p	KPN_04316	3.1.1.4	None	C21H44NO7P1 + H + C16H31O2 = H2O + C37H74N1O8P1	Glycerophospholipid Metabolism
PLIPA2E161pp	Phospholipase A2 (phosphatidylethanolamine, n-C16:1) (periplasm)	h2o_p + pe161_p --> 1agpe161_p + h_p + hdcea_p	KPN_04316	3.1.1.4	None	C21H42NO7P1 + H + C16H29O2 = H2O + C37H70N1O8P1	Glycerophospholipid Metabolism
PLIPA2E180pp	Phospholipase A2 (phosphatidylethanolamine, n-C18:0) (periplasm)	h2o_p + pe180_p --> 1agpe180_p + h_p + ocdca_p	KPN_04316	3.1.1.4	None	C23H48NO7P1 + H + C18H35O2 = H2O + C41H82N1O8P1	Glycerophospholipid Metabolism
PLIPA2E181pp	Phospholipase A2 (phosphatidylethanolamine, n-C18:1) (periplasm)	h2o_p + pe181_p --> 1agpe181_p + h_p + ocdcea_p	KPN_04316	3.1.1.4	None	C23H46NO7P1 + H + C18H33O2 = H2O + C41H78N1O8P1	Glycerophospholipid Metabolism
PLIPA2G120pp	Phospholipase A2 (phosphatidylglycerol, n-C12:0) (periplasm)	h2o_p + pg120_p --> 1agpg120_p + ddca_p + h_p	KPN_04316	3.1.1.4	None	C18H36O9P1 + C12H23O2 + H = H2O + C30H58O10P1	Glycerophospholipid Metabolism
PLIPA2G140pp	Phospholipase A2 (phosphatidylglycerol, n-C14:0) (periplasm)	h2o_p + pg140_p --> 1agpg140_p + h_p + ttdca_p	KPN_04316	3.1.1.4	None	C20H40O9P1 + H + C14H27O2 = H2O + C34H66O10P1	Glycerophospholipid Metabolism
PLIPA2G141pp	Phospholipase A2 (phosphatidylglycerol, n-C14:1) (periplasm)	h2o_p + pg141_p --> 1agpg141_p + h_p + ttdcea_p	KPN_04316	3.1.1.4	None	C20H38O9P1 + H + C14H25O2 = H2O + C34H62O10P1	Glycerophospholipid Metabolism
PLIPA2G160pp	Phospholipase A2 (phosphatidylglycerol, n-C16:0) (periplasm)	h2o_p + pg160_p --> 1agpg160_p + h_p + hdca_p	KPN_04316	3.1.1.4	None	C22H44O9P1 + H + C16H31O2 = H2O + C38H74O10P1	Glycerophospholipid Metabolism
PLIPA2G161pp	Phospholipase A2 (phosphatidylglycerol, n-C16:1) (periplasm)	h2o_p + pg161_p --> 1agpg161_p + h_p + hdcea_p	KPN_04316	3.1.1.4	None	C22H42O9P1 + H + C16H29O2 = H2O + C38H70O10P1	Glycerophospholipid Metabolism
PLIPA2G180pp	Phospholipase A2 (phosphatidylglycerol, n-C18:0) (periplasm)	h2o_p + pg180_p --> 1agpg180_p + h_p + ocdca_p	KPN_04316	3.1.1.4	None	C24H48O9P1 + H + C18H35O2 = H2O + C42H82O10P1	Glycerophospholipid Metabolism
PLIPA2G181pp	Phospholipase A2 (phosphatidylglycerol, n-C18:1) (periplasm)	h2o_p + pg181_p --> 1agpg181_p + h_p + ocdcea_p	KPN_04316	3.1.1.4	None	C24H46O9P1 + H + C18H33O2 = H2O + C42H78O10P1	Glycerophospholipid Metabolism
PMANM	Phosphomannomutase	man1p_c <=> man6p_c		5.4.2.8	None	C6H11O9P = C6H11O9P	Alternate Carbon Metabolism	Added to close a gap for man1p. _x000D_ Supported by PMID: 7896702. But the gene is unknown._x000D_ The Kp homologue of b2048 is not found._x000D_ _x000D_ FCC_x000D_ 20090225
PMDPHT	Pyrimidine phosphatase	5aprbu_c + h2o_c --> 4r5au_c + pi_c	KPN_04397	None	None	C9H15N4O9P + H2O = C9H16N4O6 + HO4P	Riboflavin Metabolism	In order to fill the gap caused by 5aprbu produced only_x000D_ KEGG pathway 740 supports, KPN_04397 in R07280_x000D_ _x000D_ Jade_x000D_ 20090302
PMPK	Phosphomethylpyrimidine kinase	4ampm_c + atp_c --> 2mahmp_c + adp_c	KPN_02550	2.7.4.7	None	C6H8N3O4P + C10H12N5O13P3 = C6H8N3O7P2 + C10H12N5O10P2	Cofactor and Prosthetic Group Biosynthesis
PNTK	Pantothenate kinase	atp_c + pnto__R_c --> 4ppan_c + adp_c + h_c	KPN_04352	2.7.1.33	None	C10H12N5O13P3 + C9H16NO5 = C9H15NO8P + C10H12N5O10P2 + H	Cofactor and Prosthetic Group Biosynthesis
PNTOt4pp	Pantothenate sodium symporter (periplasm)	na1_p + pnto__R_p --> na1_c + pnto__R_c	KPN_03667	None	None	Na + C9H16NO5 = Na + C9H16NO5	Transport, Inner Membrane
PNTOtex	Pantothenate transport via diffusion (extracellular to periplasm)	pnto__R_e <=> pnto__R_p	KPN_00282 or KPN_02636 or KPN_02430 or KPN_00956 or KPN_01445	None	None	C9H16NO5 = C9H16NO5	Transport, Outer Membrane Porin
POX	Pyruvate oxidase	h2o_c + pyr_c + q8_c --> ac_c + co2_c + q8h2_c	KPN_00904	1.2.2.2	None	C2H3O2 + CO2 + C49H76O4 = H2O + C3H3O3 + C49H74O4	Oxidative Phosphorylation
PPA	Inorganic diphosphatase	h2o_c + ppi_c --> h_c + 2.0 pi_c	KPN_04621 or KPN_03106 or KPN_02827	3.6.1.1	None	H + HO4P = H2O + HO7P2	Anaplerotic Reactions
PPA2	Inorganic triphosphatase	h2o_c + pppi_c --> h_c + pi_c + ppi_c	KPN_02827 or KPN_03106	3.6.1.1	None	H + HO4P + HO7P2 = H2O + HO10P3	Anaplerotic Reactions
PPAKr	Propionate kinase	adp_c + ppap_c <=> atp_c + ppa_c	KPN_03222 or KPN_02393 or KPN_02293	2.7.2.1	None	C10H12N5O10P2 + C3H5O5P = C10H12N5O13P3 + C3H5O2	Alternate Carbon Metabolism
PPALtex	Propanal transport via diffusion (extracellular to periplasm)	ppal_e <=> ppal_p	KPN_00282 or KPN_02636 or KPN_02430 or KPN_00956 or KPN_01445	None	None	C3H6O = C3H6O	Transport, Outer Membrane Porin
PPALtpp	Propanal transport via channel (periplasm)	ppal_c <=> ppal_p		None	None	C3H6O = C3H6O	Transport, Inner Membrane	Following iAF1260. Added to close a gap for ppal._x000D_ _x000D_ FCC_x000D_ 20090223_x000D_ _x000D_ the following is copied from iAF1260:_x000D_ _x000D_ [assumed to diffuse through the membrane since other smalll molecules like glycerol can_x000D_ AMF]
PPAt4pp	Na+/Propionate symporter (periplasm)	na1_p + ppa_p --> na1_c + ppa_c	KPN_01042	None	None	Na + C3H5O2 = Na + C3H5O2	Transport, Inner Membrane
PPAtex	Propionate transport via diffusion	ppa_e <=> ppa_p	KPN_00282 or KPN_02636 or KPN_02430 or KPN_00956 or KPN_01445	None	None	C3H5O2 = C3H5O2	Transport, Outer Membrane Porin
PPBNGS	Porphobilinogen synthase	2.0 5aop_c --> 2.0 h2o_c + h_c + ppbng_c	KPN_00316	4.2.1.24	None	C5H9NO3 = H + H2O + C10H13N2O4	Cofactor and Prosthetic Group Biosynthesis
PPC	Phosphoenolpyruvate carboxylase	co2_c + h2o_c + pep_c --> h_c + oaa_c + pi_c	KPN_04245	4.1.1.31	None	CO2 + H2O + C3H2O6P = H + C4H2O5 + HO4P	Anaplerotic Reactions
PPCDC	Phosphopantothenoylcysteine decarboxylase	4ppcys_c + h_c --> co2_c + pan4p_c	KPN_03979	4.1.1.36	None	C12H20N2O9PS + H = CO2 + C11H21N2O7PS	Cofactor and Prosthetic Group Biosynthesis
PPCK	Phosphoenolpyruvate carboxykinase	atp_c + oaa_c --> adp_c + co2_c + pep_c	KPN_03773	4.1.1.49	None	C10H12N5O10P2 + CO2 + C3H2O6P = C10H12N5O13P3 + C4H2O5	Anaplerotic Reactions
PPDD	Propanediol dehydratase	12ppd__S_c --> h2o_c + ppal_c	KPN_03206 and KPN_03205 and KPN_03207	4.2.1.28	None	C3H8O2 = H2O + C3H6O	Alternate Carbon Metabolism	KPN_03205~KPN_03207 (PduCDE)_x000D_ based on PMID: 10498708 and homology to SLT2_x000D_ 20090619_x000D_ Jade
PPGPPDP	Guanosine-3',5'-bis(diphosphate) 3'-diphosphatase	h2o_c + ppgpp_c --> gdp_c + ppi_c	KPN_03998	3.1.7.2	None	C10H12N5O11P2 + HO7P2 = H2O + C10H11N5O17P4	Cofactor and Prosthetic Group Biosynthesis
PPK	Polyphosphate kinase	atp_c + pi_c <=> adp_c + ppi_c	KPN_02826
PPK2	Polyphosphate kinase	atp_c + ppi_c <=> adp_c + pppi_c	KPN_02826
PPM	Phosphopentomutase	r1p_c <=> r5p_c	KPN_04839	5.4.2.7	None	C5H9O8P = C5H9O8P	Alternate Carbon Metabolism
PPM2	Phosphopentomutase 2 (deoxyribose)	2dr1p_c <=> 2dr5p_c	KPN_04839	5.4.2.7	None	C5H9O7P = C5H9O7P	Alternate Carbon Metabolism
PPNCL2	Phosphopantothenate-cysteine ligase	4ppan_c + ctp_c + cys__L_c --> 4ppcys_c + cmp_c + h_c + ppi_c	KPN_03979	6.3.2.5	None	C12H20N2O9PS + C9H12N3O8P + H + HO7P2 = C9H15NO8P + C9H12N3O14P3 + C3H7NO2S	Cofactor and Prosthetic Group Biosynthesis
PPND	Prephenate dehydrogenase	nad_c + pphn_c --> 34hpp_c + co2_c + nadh_c	KPN_02922	1.3.1.12	None	C21H26N7O14P2 + C10H8O6 = C9H7O4 + CO2 + C21H27N7O14P2	Tyrosine, Tryptophan, and Phenylalanine Metabolism
PPNDH	Prephenate dehydratase	h_c + pphn_c --> co2_c + h2o_c + phpyr_c	KPN_02920	4.2.1.51	None	CO2 + H2O + C9H7O3 = H + C10H8O6	Tyrosine, Tryptophan, and Phenylalanine Metabolism
PPPGO	Protoporphyrinogen oxidase (aerobic)	1.5 o2_c + pppg9_c --> 3.0 h2o_c + ppp9_c	KPN_04344	1.3.3.4	None	H2O + C34H32N4O4 = O2 + C34H38N4O4	Cofactor and Prosthetic Group Biosynthesis
PPPGO3	Protoporphyrinogen oxidase (anaerobic)	3.0 fum_c + pppg9_c --> ppp9_c + 3.0 succ_c	KPN_04344	1.3.3.4	None	C34H32N4O4 + C4H4O4 = C4H2O4 + C34H38N4O4	Cofactor and Prosthetic Group Biosynthesis
PPPNt2rpp	3-phenylpropionate transport via proton symport, reversible (periplasm)	h_p + pppn_p <=> h_c + pppn_c	KPN_02870	None	None	H + C9H9O2 = H + C9H9O2	Transport, Inner Membrane
PPPNtex	3-phenylpropionate transport via diffusion (extracellular to periplasm)	pppn_e <=> pppn_p	KPN_00282 or KPN_02636 or KPN_02430 or KPN_00956 or KPN_01445	None	None	C9H9O2 = C9H9O2	Transport, Outer Membrane Porin
PPRDNDH	Piperideine dehydrogenase	2.0 h2o_c + nad_c + pprdn_c --> 5aptn_c + h_c + nadh_c	KPN_03537
PPS	Phosphoenolpyruvate synthase	atp_c + h2o_c + pyr_c --> amp_c + 2.0 h_c + pep_c + pi_c	KPN_02160	2.7.9.2	None	C10H12N5O13P3 + H2O + C3H3O3 = C10H12N5O7P + H + C3H2O6P + HO4P	Glycolysis/Gluconeogenesis
PPTHpp	Phosphonate hydrogenase (periplasm)	h2o_p + ppt_p --> h2_p + pi_p	KPN_00327	None	None	H2 + HO4P = H2O + HO3P	Unassigned
PPTtex	Phosphonate transport via diffusion (extracellular to periplasm)	ppt_e <=> ppt_p	KPN_00282 or KPN_02636 or KPN_02430 or KPN_00956 or KPN_01445	None	None	HO3P = HO3P	Transport, Outer Membrane Porin
PRAGSr	Phosphoribosylglycinamide synthase	atp_c + gly_c + pram_c <=> adp_c + gar_c + h_c + pi_c	KPN_04387	6.3.4.13	None	C10H12N5O10P2 + C7H14N2O8P + H + HO4P = C10H12N5O13P3 + C2H5NO2 + C5H11NO7P	Purine and Pyrimidine Biosynthesis
PRAIi	Phosphoribosylanthranilate isomerase (irreversible)	pran_c --> 2cpr5p_c	KPN_01255	5.3.1.24	None	C12H13NO9P = C12H13NO9P	Tyrosine, Tryptophan, and Phenylalanine Metabolism
PRAIS	Phosphoribosylaminoimidazole synthase	atp_c + fpram_c --> adp_c + air_c + 2.0 h_c + pi_c	KPN_02824	6.3.3.1	None	C10H12N5O10P2 + C8H12N3O7P + H + HO4P = C10H12N5O13P3 + C8H15N3O8P	Purine and Pyrimidine Biosynthesis
PRAMPC	Phosphoribosyl-AMP cyclohydrolase	h2o_c + prbamp_c --> prfp_c	KPN_02482	3.5.4.19	None	C15H21N5O15P2 = H2O + C15H19N5O14P2	Histidine Metabolism
PRASCSi	Phosphoribosylaminoimidazolesuccinocarboxamide synthase	5aizc_c + asp__L_c + atp_c <=> 25aics_c + adp_c + h_c + pi_c	KPN_02810
PRATPP	Phosphoribosyl-ATP pyrophosphatase	h2o_c + prbatp_c --> h_c + ppi_c + prbamp_c	KPN_02482	3.6.1.31	None	H + HO7P2 + C15H19N5O14P2 = H2O + C15H19N5O20P4	Histidine Metabolism
PRFGS	Phosphoribosylformylglycinamidine synthase	atp_c + fgam_c + gln__L_c + h2o_c --> adp_c + fpram_c + glu__L_c + h_c + pi_c	KPN_02882	6.3.5.3	None	C10H12N5O10P2 + C8H15N3O8P + C5H8NO4 + H + HO4P = C10H12N5O13P3 + C8H13N2O9P + C5H10N2O3 + H2O	Purine and Pyrimidine Biosynthesis
PRMICI	1-(5-phosphoribosyl)-5-[(5-phosphoribosylamino)methylideneamino)imidazole-4-carboxamide isomerase	prfp_c <=> prlp_c	KPN_02480	5.3.1.16	None	C15H21N5O15P2 = C15H21N5O15P2	Histidine Metabolism
PROabcpp	L-proline transport via ABC system (periplasm)	atp_c + h2o_c + pro__L_p --> adp_c + h_c + pi_c + pro__L_c	KPN_03009 and KPN_03008 and KPN_03010	None	None	C10H12N5O10P2 + H + HO4P + C5H9NO2 = C10H12N5O13P3 + H2O + C5H9NO2	Transport, Inner Membrane
PROD2	Proline dehydrogenase	fad_c + pro__L_c --> 1pyr5c_c + fadh2_c + h_c	KPN_01041	1.5.99.8	None	C27H31N9O15P2 + C5H9NO2 = C5H6NO2 + C27H33N9O15P2 + H	Arginine and Proline Metabolism
PROGLYabcpp	L-Prolinylglycine (Pro-Gly) transport via ABC system (periplasm)	atp_c + h2o_c + progly_p --> adp_c + h_c + pi_c + progly_c	KPN_03896 and KPN_03895 and KPN_03899 and KPN_03898 and KPN_03897	None	None	C10H12N5O10P2 + H + HO4P + C7H12N2O3 = C10H12N5O13P3 + H2O + C7H12N2O3	Transport, Inner Membrane
PROGLYtex	L-Prolinylglycine transport via diffusion (extracellular to periplasm)	progly_e <=> progly_p	KPN_00282 or KPN_02636 or KPN_02430 or KPN_00956 or KPN_01445	None	None	C7H12N2O3 = C7H12N2O3	Transport, Outer Membrane Porin
PROt2rpp	L-proline reversible transport via proton symport (periplasm)	h_p + pro__L_p <=> h_c + pro__L_c	KPN_04503	None	None	H + C5H9NO2 = H + C5H9NO2	Transport, Inner Membrane
PROt4pp	Na+/Proline-L symporter (periplasm)	na1_p + pro__L_p --> na1_c + pro__L_c	KPN_01042	None	None	Na + C5H9NO2 = Na + C5H9NO2	Transport, Inner Membrane
PROtex	L-proline transport via diffusion (extracellular to periplasm)	pro__L_e <=> pro__L_p	KPN_00282 or KPN_02636 or KPN_02430 or KPN_00956 or KPN_01445	None	None	C5H9NO2 = C5H9NO2	Transport, Outer Membrane Porin
PROTRS	Prolyl-tRNA synthetase	atp_c + pro__L_c + trnapro_c --> amp_c + ppi_c + protrna_c	KPN_00208	6.1.1.15	None	C10H12N5O13P3 + C5H9NO2 + R = C10H12N5O7P + HO7P2 + C5H8NOR	tRNA charging
PRPPS	Phosphoribosylpyrophosphate synthetase	atp_c + r5p_c <=> amp_c + h_c + prpp_c	KPN_02238	2.7.6.1	None	C10H12N5O13P3 + C5H9O8P = C10H12N5O7P + H + C5H8O14P3	Histidine Metabolism
PSCLYStex	Psicoselysine transporter via diffusion (extracellular)	psclys_e <=> psclys_p	KPN_00282 or KPN_02636 or KPN_02430 or KPN_00956 or KPN_01445	None	None	C12H25N2O7 = C12H25N2O7	Transport, Outer Membrane Porin
PSCVT	3-phosphoshikimate 1-carboxyvinyltransferase	pep_c + skm5p_c <=> 3psme_c + pi_c	KPN_00936	2.5.1.19	None	C10H9O10P + HO4P = C3H2O6P + C7H8O8P	Tyrosine, Tryptophan, and Phenylalanine Metabolism
PSD120	Phosphatidylserine decarboxylase (n-C12:0)	h_c + ps120_c --> co2_c + pe120_c	KPN_04557	4.1.1.65	None	CO2 + C29H58N1O8P1 = H + C30H57N1O10P1	Glycerophospholipid Metabolism
PSD140	Phosphatidylserine decarboxylase (n-C14:0)	h_c + ps140_c --> co2_c + pe140_c	KPN_04557	4.1.1.65	None	CO2 + C33H66N1O8P1 = H + C34H65N1O10P1	Glycerophospholipid Metabolism
PSD141	Phosphatidylserine decarboxylase (n-C14:1)	h_c + ps141_c --> co2_c + pe141_c	KPN_04557	4.1.1.65	None	CO2 + C33H62N1O8P1 = H + C34H61N1O10P1	Glycerophospholipid Metabolism
PSD160	Phosphatidylserine decarboxylase (n-C16:0)	h_c + ps160_c --> co2_c + pe160_c	KPN_04557	4.1.1.65	None	CO2 + C37H74N1O8P1 = H + C38H73N1O10P1	Glycerophospholipid Metabolism
PSD161	Phosphatidylserine decarboxylase (n-C16:1)	h_c + ps161_c --> co2_c + pe161_c	KPN_04557	4.1.1.65	None	CO2 + C37H70N1O8P1 = H + C38H69N1O10P1	Glycerophospholipid Metabolism
PSD180	Phosphatidylserine decarboxylase (n-C18:0)	h_c + ps180_c --> co2_c + pe180_c	KPN_04557	4.1.1.65	None	CO2 + C41H82N1O8P1 = H + C42H81N1O10P1	Glycerophospholipid Metabolism
PSD181	Phosphatidylserine decarboxylase (n-C18:1)	h_c + ps181_c --> co2_c + pe181_c	KPN_04557	4.1.1.65	None	CO2 + C41H78N1O8P1 = H + C42H77N1O10P1	Glycerophospholipid Metabolism
PSERT	Phosphoserine transaminase	3php_c + glu__L_c --> akg_c + pser__L_c	KPN_00935	2.6.1.52	None	C3H2O7P + C5H8NO4 = C5H4O5 + C3H6NO6P	Glycine and Serine Metabolism
PSERtex	Phospho-L-serine transport via diffusion (extracellular to periplasm)	pser__L_e <=> pser__L_p	KPN_00282 or KPN_02636 or KPN_02430 or KPN_00956 or KPN_01445	None	None	C3H6NO6P = C3H6NO6P	Transport, Outer Membrane Porin
PSP_L	Phosphoserine phosphatase (L-serine)	h2o_c + pser__L_c --> pi_c + ser__L_c	KPN_04843	3.1.3.3	None	H2O + C3H6NO6P = HO4P + C3H7NO3	Glycine and Serine Metabolism
PSP_Lpp	Phospho-L-serine phosphatase (periplasmic)	h2o_p + pser__L_p --> pi_p + ser__L_p	KPN_04442	None	None	H2O + C3H6NO6P = HO4P + C3H7NO3	Glycine and Serine Metabolism
PSSA120	Phosphatidylserine syntase (n-C12:0)	cdpdddecg_c + ser__L_c --> cmp_c + h_c + ps120_c	KPN_02908	2.7.8.8	None	C36H63N3O15P2 + C3H7NO3 = C9H12N3O8P + H + C30H57N1O10P1	Glycerophospholipid Metabolism
PSSA140	Phosphatidylserine syntase (n-C14:0)	cdpdtdecg_c + ser__L_c --> cmp_c + h_c + ps140_c	KPN_02908	2.7.8.8	None	C40H71N3O15P2 + C3H7NO3 = C9H12N3O8P + H + C34H65N1O10P1	Glycerophospholipid Metabolism
PSSA141	Phosphatidylserine syntase (n-C14:1)	cdpdtdec7eg_c + ser__L_c --> cmp_c + h_c + ps141_c	KPN_02908	2.7.8.8	None	C40H67N3O15P2 + C3H7NO3 = C9H12N3O8P + H + C34H61N1O10P1	Glycerophospholipid Metabolism
PSSA160	Phosphatidylserine syntase (n-C16:0)	cdpdhdecg_c + ser__L_c --> cmp_c + h_c + ps160_c	KPN_02908	2.7.8.8	None	C44H79N3O15P2 + C3H7NO3 = C9H12N3O8P + H + C38H73N1O10P1	Glycerophospholipid Metabolism
PSSA161	Phosphatidylserine syntase (n-C16:1)	cdpdhdec9eg_c + ser__L_c --> cmp_c + h_c + ps161_c	KPN_02908	2.7.8.8	None	C44H75N3O15P2 + C3H7NO3 = C9H12N3O8P + H + C38H69N1O10P1	Glycerophospholipid Metabolism
PSSA180	Phosphatidylserine syntase (n-C18:0)	cdpdodecg_c + ser__L_c --> cmp_c + h_c + ps180_c	KPN_02908	2.7.8.8	None	C48H87N3O15P2 + C3H7NO3 = C9H12N3O8P + H + C42H81N1O10P1	Glycerophospholipid Metabolism
PSSA181	Phosphatidylserine syntase (n-C18:1)	cdpdodec11eg_c + ser__L_c --> cmp_c + h_c + ps181_c	KPN_02908	2.7.8.8	None	C48H83N3O15P2 + C3H7NO3 = C9H12N3O8P + H + C42H77N1O10P1	Glycerophospholipid Metabolism
PTA2	Phosphate acetyltransferase	pi_c + ppcoa_c --> coa_c + ppap_c	KPN_02688	None	None	C21H32N7O16P3S + C3H5O5P = HO4P + C24H36N7O17P3S	Alternate Carbon Metabolism
PTAr	Phosphotransacetylase	accoa_c + pi_c <=> actp_c + coa_c	KPN_02792 or KPN_02688	2.3.1.8	None	C23H34N7O17P3S + HO4P = C2H3O5P + C21H32N7O16P3S	Pyruvate Metabolism
PTHRpp	Phospho-L-threonine phosphatase (periplasmic)	h2o_p + thrp_p --> pi_p + thr__L_p	KPN_04442	None	None	H2O + C4H8NO6P = HO4P + C4H9NO3	Threonine and Lysine Metabolism
PTPATi	Pantetheine-phosphate adenylyltransferase	atp_c + h_c + pan4p_c --> dpcoa_c + ppi_c	KPN_03974	2.7.7.3	None	C10H12N5O13P3 + H + C11H21N2O7PS = C21H33N7O13P2S + HO7P2	Cofactor and Prosthetic Group Biosynthesis
PTRCabcpp	Putrescine transport via ABC system (periplasm)	atp_c + h2o_c + ptrc_p --> adp_c + h_c + pi_c + ptrc_c	(KPN_00887 and KPN_00886 and KPN_00888 and KPN_00885) or (KPN_01927 and KPN_01925 and KPN_01928 and KPN_01926) or (KPN_01132 and KPN_01130 and KPN_01131 and KPN_01129)	None	None	C10H12N5O10P2 + H + HO4P + C4H14N2 = C10H12N5O13P3 + H2O + C4H14N2	Transport, Inner Membrane
PTRCt2pp	Putrescine transport in via proton symport	h_p + ptrc_p --> h_c + ptrc_c	KPN_01022	None	None	H + C4H14N2 = H + C4H14N2	Transport, Inner Membrane
PTRCTA	Putrescine Transaminase	akg_c + ptrc_c --> 4abutn_c + glu__L_c	KPN_03501	2.6.1.29	None	C4H10NO + C5H8NO4 = C5H4O5 + C4H14N2	Arginine and Proline Metabolism
PTRCtex	Putrescine transport via diffusion (extracellular to periplasm)	ptrc_e <=> ptrc_p	KPN_00282 or KPN_02636 or KPN_02430 or KPN_00956 or KPN_01445	None	None	C4H14N2 = C4H14N2	Transport, Outer Membrane Porin
PUNP1	Purine-nucleoside phosphorylase (Adenosine)	adn_c + pi_c <=> ade_c + r1p_c	KPN_04840	2.4.2.1	None	C10H13N5O4 + HO4P = C5H5N5 + C5H9O8P	Nucleotide Salvage Pathway
PUNP2	Purine-nucleoside phosphorylase (Deoxyadenosine)	dad_2_c + pi_c <=> 2dr1p_c + ade_c	KPN_04840	2.4.2.1	None	C10H13N5O3 + HO4P = C5H9O7P + C5H5N5	Nucleotide Salvage Pathway
PUNP3	Purine-nucleoside phosphorylase (Guanosine)	gsn_c + pi_c <=> gua_c + r1p_c	KPN_04840	2.4.2.1	None	C10H13N5O5 + HO4P = C5H5N5O + C5H9O8P	Nucleotide Salvage Pathway
PUNP4	Purine-nucleoside phosphorylase (Deoxyguanosine)	dgsn_c + pi_c <=> 2dr1p_c + gua_c	KPN_04840	2.4.2.1	None	C10H13N5O4 + HO4P = C5H9O7P + C5H5N5O	Nucleotide Salvage Pathway
PUNP5	Purine-nucleoside phosphorylase (Inosine)	ins_c + pi_c <=> hxan_c + r1p_c	KPN_04840	2.4.2.1	None	C10H12N4O5 + HO4P = C5H4N4O + C5H9O8P	Nucleotide Salvage Pathway
PUNP6	Purine-nucleoside phosphorylase (Deoxyinosine)	din_c + pi_c <=> 2dr1p_c + hxan_c	KPN_04840	2.4.2.1	None	C10H12N4O4 + HO4P = C5H9O7P + C5H4N4O	Nucleotide Salvage Pathway
PYAM5PO	Pyridoxamine 5'-phosphate oxidase	h2o_c + o2_c + pyam5p_c --> h2o2_c + nh4_c + pydx5p_c	KPN_01976	1.4.3.5	None	H2O + O2 + C8H12N2O5P = H2O2 + H4N + C8H8NO6P	Cofactor and Prosthetic Group Biosynthesis
PYDAMK	Pyridoxamine kinase	atp_c + pydam_c --> adp_c + h_c + pyam5p_c	KPN_02766	2.7.1.35	None	C10H12N5O10P2 + H + C8H12N2O5P = C10H12N5O13P3 + C8H13N2O2	Cofactor and Prosthetic Group Biosynthesis
PYDXK	Pyridoxal kinase	atp_c + pydx_c --> adp_c + h_c + pydx5p_c	KPN_02766 or KPN_01974	2.7.1.35	None	C10H12N5O10P2 + H + C8H8NO6P = C10H12N5O13P3 + C8H9NO3	Cofactor and Prosthetic Group Biosynthesis
PYDXNK	Pyridoxine kinase	atp_c + pydxn_c --> adp_c + h_c + pdx5p_c	KPN_02766	2.7.1.35	None	C10H12N5O10P2 + H + C8H10NO6P = C10H12N5O13P3 + C8H11NO3	Cofactor and Prosthetic Group Biosynthesis
PYDXPP	Pyridoxal 5-phosphate phosphatase	h2o_c + pydx5p_c --> pi_c + pydx_c		None	None	H2O + C8H8NO6P = HO4P + C8H9NO3	Cofactor and Prosthetic Group Biosynthesis	KP can produce vit B6._x000D_ _x000D_ Ref: Biotechnology of Vitamins, Pigments and Growth Factors. (edited by Erick J. Vandamme)_x000D_ _x000D_ FCC_x000D_ 20090223
PYK	Pyruvate kinase	adp_c + h_c + pep_c --> atp_c + pyr_c	KPN_02369 or KPN_01093 or KPN_02133	2.7.1.40	None	C10H12N5O10P2 + H + C3H2O6P = C10H12N5O13P3 + C3H3O3	Glycolysis/Gluconeogenesis
PYNP2r	Pyrimidine-nucleoside phosphorylase (uracil)	pi_c + uri_c <=> r1p_c + ura_c	KPN_04327	2.4.2.2	None	C5H9O8P + C4H4N2O2 = HO4P + C9H12N2O6	Nucleotide Salvage Pathway
PYRt2rpp	Pyruvate reversible transport via proton symport (periplasm)	h_p + pyr_p <=> h_c + pyr_c		None	None	H + C3H3O3 = H + C3H3O3	Transport	Required for modeling_x000D_ _x000D_ Jade_x000D_ 20090320
PYRtex	Pyruvate transport via diffusion (extracellular to periplasm)	pyr_e <=> pyr_p	KPN_00282 or KPN_02636 or KPN_02430 or KPN_00956 or KPN_01445	None	None	C3H3O3 = C3H3O3	Transport, Outer Membrane Porin
QMO2	Quinol monooxygenase (Ubiquinol-8)	2.0 o2_c + q8h2_c --> 2.0 h_c + 2.0 o2s_c + q8_c	KPN_03443	None	None	H + O2 + C49H74O4 = O2 + C49H76O4	Oxidative Phosphorylation
QMO3	Quinol monooxygenase (menaquinol 8)	mql8_c + 2.0 o2_c --> 2.0 h_c + mqn8_c + 2.0 o2s_c	KPN_03443	None	None	C51H74O2 + O2 = H + C51H72O2 + O2	Oxidative Phosphorylation
QULNS	Quinolinate synthase	dhap_c + iasp_c --> 2.0 h2o_c + pi_c + quln_c	KPN_00754	None	None	C3H5O6P + C4H3NO4 = H2O + HO4P + C7H3NO4	Cofactor and Prosthetic Group Biosynthesis
R15BPK	Ribose-1,5-bisphosphokinase	atp_c + r15bp_c --> adp_c + prpp_c	KPN_04492	None	None	C10H12N5O10P2 + C5H8O14P3 = C10H12N5O13P3 + C5H8O11P2	Alternate Carbon Metabolism
R1PK	Ribose 1-phosphokinase	atp_c + r1p_c --> adp_c + h_c + r15bp_c		None	None	C10H12N5O10P2 + H + C5H8O11P2 = C10H12N5O13P3 + C5H9O8P	None	Required for modeling. To make R15BPK work._x000D_ _x000D_ Jade_x000D_ 20090319_x000D_
R5PP	Ribose 5-phosphate phosphatase	h2o_c + r5p_c --> pi_c + rib__D_c	KPN_00856	None	None	H2O + C5H9O8P = HO4P + C5H10O5	Alternate Carbon Metabolism
R5PPpp	Ribose 5-phosphate phosphatase	h2o_p + r5p_p --> pi_p + rib__D_p	KPN_04442	None	None	H2O + C5H9O8P = HO4P + C5H10O5	Alternate Carbon Metabolism
R5Ptex	Ribose 5-phosphate transport via diffusion (extracellular to periplasm)	r5p_e <=> r5p_p	KPN_00282 or KPN_02636 or KPN_02430 or KPN_00956 or KPN_01445	None	None	C5H9O8P = C5H9O8P	Transport, Outer Membrane Porin
RBFK	Riboflavin kinase	atp_c + ribflv_c --> adp_c + fmn_c + h_c	KPN_00020	2.7.1.26	None	C10H12N5O10P2 + C17H19N4O9P + H = C10H12N5O13P3 + C17H20N4O6	Cofactor and Prosthetic Group Biosynthesis
RBFSa	Riboflavin synthase	4r5au_c + db4p_c --> dmlz_c + 2.0 h2o_c + pi_c	KPN_02000	2.5.1.9	None	C13H18N4O6 + H2O + HO4P = C9H16N4O6 + C4H7O6P	Cofactor and Prosthetic Group Biosynthesis
RBFSb	Riboflavin synthase	2.0 dmlz_c --> 4r5au_c + ribflv_c	KPN_00367	2.5.1.9	None	C13H18N4O6 = C9H16N4O6 + C17H20N4O6	Cofactor and Prosthetic Group Biosynthesis
RBK	Ribokinase	atp_c + rib__D_c --> adp_c + h_c + r5p_c	KPN_04157	2.7.1.15	None	C10H12N5O10P2 + H + C5H9O8P = C10H12N5O13P3 + C5H10O5	Alternate Carbon Metabolism
RBK_Dr	D-ribulokinase (D-ribulose)	atp_c + rbl__D_c --> adp_c + h_c + ru5p__D_c	KPN_02547
RBK_L1	L-ribulokinase (L-ribulose)	atp_c + rbl__L_c --> adp_c + h_c + ru5p__L_c	KPN_00062	2.7.1.16	None	C10H12N5O10P2 + H + C5H9O8P = C10H12N5O13P3 + C5H10O5	Alternate Carbon Metabolism
RBP4E	L-ribulose-phosphate 4-epimerase	ru5p__L_c <=> xu5p__D_c	KPN_04591 or KPN_00060	5.1.3.4	None	C5H9O8P = C5H9O8P	Alternate Carbon Metabolism
[truncated: 263 more rows]

## Sheet: Metabolite Info
ABBREVIATION	OFFICIALNAME	FORMULA	CHARGE	COMPARTMENT	NOTES	CASNUMBER	KEGGID
xylu-D	D-Xylulose	C5H10O5	0	Cytosol	KEGG - C00310_x000D_ Neutral Compound_x000D_ SMP_x000D_ CHS	551-84-8	C00310
thr-L	L-Threonine	C4H9NO3	0	Cytosol	KEGG - C00188_x000D_ Neutral MF = C4H9NO3_x000D_ SMP_x000D_ CHS_x000D_ Changed according to Genomatica JLR	72-19-5	C00188
tyr-L	L-Tyrosine	C9H11NO3	0	Cytosol	KEGG - C00082_x000D_ Neutral MF = C9H11NO3_x000D_ SMP_x000D_ CHS_x000D_ Changed according to Genomatica JLR	60-18-4	C00082
imacp	3-(Imidazol-4-yl)-2-oxopropyl phosphate	C6H7N2O5P	-2	Cytosol	KEGG - C01267_x000D_ Neutral MF = C6H9N2O5P_x000D_ SMP_x000D_ CHS_x000D_ Checked N-groups JLR	None	C01267
nh4	Ammonium	H4N	1	Extra-organism	KEGG - C01342_x000D_ Charged Compound_x000D_ Diiferentiate Ammonia from Ammonium_x000D_ SMP_x000D_ CHS_x000D_ Checked N-groups JLR	14798-03-9	C01342
so4	Sulfate	O4S	-2	Cytosol	KEGG - C00059_x000D_ Neutral MF = H2O4S (sulfuric acid)_x000D_ SMP_x000D_ CHS	7664-93-9	C00059
gthox	Oxidized glutathione	C20H30N6O12S2	-2	Extra-organism	KEGG - C00127_x000D_ Neutral MF = C20H32N6O12S2_x000D_ SMP_x000D_ CHS_x000D_ Changed according to Genomatica JLR	None	C00127
spmd	Spermidine	C7H22N3	3	Extra-organism	KEGG - C00315_x000D_ Neutral Compound_x000D_ SMP_x000D_ CHS_x000D_ Changed according to Genomatica JLR	124-20-9	C00315
dtdp4d6dg	dTDP-4-dehydro-6-deoxy-D-glucose	C16H22N2O15P2	-2	Cytosol	KEGG - C00687_x000D_ Neutral-C16H24N2O15P2_x000D_ JLR_x000D_ Checked N-groups JLR	None	C00687
hdcea	Hexadecenoate (n-C16:1)	C16H29O2	-1	Cytosol	KEGG - C08362_x000D_ Neutral MF = C16H30O2_x000D_ SMP_x000D_ monounsaturated fatty acid, 16 carbons_x000D_ changed name from Fatty acid (n-C16:1) to hexadecenoic acid; changed abbreviation from fa7 to hdcea; changed compound class from peptides to fatty acid - NCD_x000D_ updated names, added KEGG entry	None	C08362
asn-L	L-Asparagine	C4H8N2O3	0	Periplasm	KEGG - C00152_x000D_ Neutral MF = C4H8N2O3_x000D_ SMP_x000D_ CHS_x000D_ Changed according to Genomatica JLR	70-47-3	C00152
frulys	fructoselysine	C12H25N2O7	1	Periplasm	MKA	None	C16488
dtmp	dTMP	C10H13N2O8P	-2	Extra-organism	KEGG - C00364_x000D_ Neutral MF = C10H15N2O8P_x000D_ Thymine is normally found as a deoxyriboside_x000D_ SMP_x000D_ CHS	365-07-1	C00364
isetac	Isethionic acid	C2H5O4S	-1	Cytosol	KEGG - C05123_x000D_ SAB_x000D_ charged following taurine's charge	107-36-8	C05123
isetac	Isethionic acid	C2H5O4S	-1	Extra-organism	KEGG - C05123_x000D_ SAB_x000D_ charged following taurine's charge	107-36-8	C05123
mmet	S-Methyl-L-methionine	C6H14NO2S	1	Cytosol	KEGG - C03172_x000D_ NCD_x000D_ changed to protonated form, added charge - NCD	None	C03172
udpgal	UDPgalactose	C15H22N2O17P2	-2	Periplasm	KEGG - C00052_x000D_ Neutral MF = C15H24N2O17P2_x000D_ SMP_x000D_ CHS	None	C00052
alaala	D-Alanyl-D-alanine	C6H12N2O3	0	Extra-organism	KEGG - C00993_x000D_ Neutral MF = C6H12N2O3_x000D_ SMP_x000D_ CHS_x000D_ Changed according to Genomatica JLR_x000D_	923-16-0	C00993
3ooctACP	3-Oxooctanoyl-[acyl-carrier protein]	C19H33N2O9PRS	-1	Cytosol	KEGG - C05750_x000D_ AMF	7783-08-06	C05750
t3c9palmeACP	trans-3-cis-9-palmitoleoyl-[acyl-carrier protein]	C27H47N2O8PRS	-1	Cytosol	AMF	None	None
1ddecg3p	1-dodecanoyl-sn-glycerol 3-phosphate	C15H29O7P1	-2	Cytosol	KEGG - C00681_x000D_ AMF	None	C00681
nadp	Nicotinamide adenine dinucleotide phosphate	C21H25N7O17P3	-3	Cytosol	KEGG - C00006_x000D_ Original KEGG MF = C21H29N7O17P3 (+1)_x000D_ SMP_x000D_ CHS_x000D_ Checked N-groups JLR	53-59-8	C00006
trdrd	Reduced thioredoxin	XH2	0	Cytosol	KEGG - C00342_x000D_ SMP	None	C00342
15dap	1,5-Diaminopentane	C5H16N2	2	Cytosol	KEGG - C01672_x000D_ Neutral Compound_x000D_ SMP_x000D_ CHS_x000D_ Changed according to Genomatica JLR	462-94-2	C01672
pnto-R	(R)-Pantothenate	C9H16NO5	-1	Cytosol	Deleted KEGG - C00864_x000D_ KEGG - C02349_x000D_ Neutral MF = C9H17NO5_x000D_ SMP_x000D_ CHS_x000D_ Checked N-groups JLR	79-83-4	C00864
csn	Cytosine	C4H5N3O	0	Extra-organism	KEGG - C00380_x000D_ Neutral Compound_x000D_ SMP_x000D_ CHS	71-30-7	C00380
ile-L	L-Isoleucine	C6H13NO2	0	Extra-organism	KEGG - C00407_x000D_ Neutral MF = C6H13NO2_x000D_ SMP_x000D_ CHS_x000D_ Changed according to Genomatica JLR	73-32-5	C00407
octdp	all-trans-Octaprenyl diphosphate	C40H65O7P2	-3	Cytosol	KEGG - C04146_x000D_ Neutral MF = C40H68O7P2_x000D_ SMP	None	C04146
duri	Deoxyuridine	C9H12N2O5	0	Extra-organism	KEGG - C00526_x000D_ Neutral Compound_x000D_ SMP_x000D_ CHS_x000D_ Checked N-groups JLR	951-78-0	C00526
gly	Glycine	C2H5NO2	0	Extra-organism	KEGG - C00037_x000D_ Nonchiral compound_x000D_ Neutral MF = C2H5NO2_x000D_ SMP_x000D_ CHS_x000D_ Changed according to Genomatica JLR	56-40-6	C00037
pydam	Pyridoxamine	C8H13N2O2	1	Cytosol	KEGG - C00534_x000D_ Neutral Compound_x000D_ SMP_x000D_ CHS_x000D_ Checked N-groups JLR, AMF	85-87-0	C00534
26dap-M	meso-2,6-Diaminoheptanedioate	C7H14N2O4	0	Extra-organism	KEGG - C00680_x000D_ Neutral MF = C7H14N2O4_x000D_ SMP_x000D_ CHS_x000D_ Changed according to Genomatica JLR	None	C00680
galt	Galactitol	C6H14O6	0	Extra-organism	KEGG - C01697_x000D_ Neutral Compound_x000D_ SMP	608-66-2	C01697
ppa	Propionate (n-C3:0)	C3H5O2	-1	Cytosol	KEGG - C00163_x000D_ Neutral MF = C3H6O2_x000D_ SMP_x000D_ NCD	79-09-4	C00163
unagamuf	Undecaprenyl-diphospho N-acetylglucosamine-N-acetylmannosaminuronate-N-acetamido-4,6-dideoxy-D-galactose	C79H126N3O22P2	-3	Cytosol	No Kegg entry_x000D_ Neutral-C79H129N3O22P2_x000D_ JLR_x000D_ Checked N-groups JLR	None	None
4adcho	4-amino-4-deoxychorismate	C10H10NO5	-1	Cytosol	KEGG - C11355 MM_x000D_ Neutral MF = C10H11NO5_x000D_ SMP_x000D_ Note: NH pg 667 has metab drawn incorrectly should be carboxylic not methyl group_x000D_ (pka of N group around 9,using ACD software)_x000D_ Checked N-groups JLR	None	C11355
hkntd	2-hydroxy-6-ketononatrienedioate	C9H6O6	-2	Cytosol	No Kegg entry, see PMID: 9603882_x000D_ Neutral- C9H8O6_x000D_ JLR_x000D_ Changed to -2 charge	None	C12624
pheme	Protoheme	C34H30FeN4O4	-2	Extra-organism	KEGG - C00032_x000D_ Neutral MF = C34H32FeN4O4_x000D_ Note that chemfinder has the incorrect formula_x000D_ SMP_x000D_ CHS_x000D_ Checked N-groups, JLR	14875-96-8	C00032
feenter	Fe-enterobactin	C30H27FeN3O15	3	Periplasm	KEGG - C06230	None	C06230
gly	Glycine	C2H5NO2	0	Periplasm	KEGG - C00037_x000D_ Nonchiral compound_x000D_ Neutral MF = C2H5NO2_x000D_ SMP_x000D_ CHS_x000D_ Changed according to Genomatica JLR	56-40-6	C00037
udpglcur	UDP-D-glucuronate	C15H19N2O18P2	-3	Extra-organism	KEGG - C00167_x000D_ Neutral-C15H22N2O18P2_x000D_ JLR_x000D_ Checked N-groups JLR	None	C00167
pser-L	O-Phospho-L-serine	C3H6NO6P	-2	Periplasm	KEGG - C01005_x000D_ Neutral MF = C3H8NO6P_x000D_ SMP_x000D_ Changed according to Genomatica JLR_x000D_	407-41-0	C01005
apg160	acyl phosphatidylglycerol (n-C16:0)	C54H104O11P	-1	Cytosol	each acyl chain is the same lenght and sam level of saturation_x000D_ AMF	None	None
1agpg120	1-Acyl-sn-glycero-3-phosphoglycerol (n-C12:0)	C18H36O9P1	-1	Periplasm	AMF	None	C18126
acon-C	cis-Aconitate	C6H3O6	-3	Cytosol	KEGG - C00417_x000D_ Neutral MF = C6H6O6_x000D_ SMP_x000D_ CHS	585-84-2	C00417
abt-D	D-Arabitol	C5H12O5	0	Cytosol	None	None	C01904
adp	ADP	C10H12N5O10P2	-3	Cytosol	KEGG - C00008_x000D_ Neutral MF = C10H15N5O10P2_x000D_ SMP_x000D_ CHS	58-64-0	C00008
nadph	Nicotinamide adenine dinucleotide phosphate - reduced	C21H26N7O17P3	-4	Cytosol	KEGG - C00005_x000D_ Neutral MF = C21H30N7O17P3_x000D_ SMP_x000D_ CHS_x000D_ Checked N-groups, agrees with ACD software, NCD, JLR	2646-71-1	C00005
fum	Fumarate	C4H2O4	-2	Cytosol	KEGG - C00122_x000D_ Neutral MF = C4H4O4_x000D_ SMP_x000D_ CHS	110-17-8	C00122
skm	Shikimate	C7H9O5	-1	Cytosol	KEGG - C00493_x000D_ Neutral MF = C7H10O5_x000D_ SMP_x000D_ CHS_x000D_	138-59-0	C00493
thf	5,6,7,8-Tetrahydrofolate	C19H21N7O6	-2	Cytosol	KEGG - C00101_x000D_ Merged with C03041_x000D_ Neutral MF = C19H23N7O6_x000D_ SMP_x000D_ CHS_x000D_ Checked N-groups, added +1 charge and proton based on ACD software, NCD, JLR_x000D_ Pipeline Pilot indicates this N is not charged JLR	135-16-0	C00101
glu1sa	L-Glutamate 1-semialdehyde	C5H9NO3	0	Cytosol	KEGG - C03741_x000D_ Neutral MF = C5H9NO3_x000D_ SMP_x000D_ CHS_x000D_ Changed according to Genomatica JLR	None	C03741
3hhcoa	(S)-3-Hydroxyhexanoyl-CoA	C27H42N7O18P3S	-4	Cytosol	KEGG - C05268_x000D_ Neutral MF = C27H46N7O18P3S_x000D_ SMP	None	C05268
trnamet	tRNA(Met)	R	0	Cytosol	KEGG - C01647_x000D_ SMP	None	C01647
trnaphe	tRNA(Phe)	R	0	Cytosol	KEGG - C01648_x000D_ SMP	None	C01648
chol	Choline	C5H14NO	1	Extra-organism	KEGG - C00114_x000D_ SMP_x000D_ Checked N-groups JLR	123-41-1	C00114
4hbz	4-Hydroxybenzoate	C7H5O3	-1	Cytosol	KEGG - C00156_x000D_ Neutral MF = C7H6O3_x000D_ SMP_x000D_ CHS	99-96-7	C00156
tag6p-D	D-Tagatose 6-phosphate	C6H11O9P	-2	Cytosol	KEGG - C01097_x000D_ Neutral MF=C6H13O9P_x000D_ JLR	None	C01097
xtsn	Xanthosine	C10H12N4O6	0	Extra-organism	KEGG - C01762_x000D_ Neutral Compound_x000D_ SMP_x000D_ CHS_x000D_ Checked N-groups JLR	146-80-5	C01762
dtbt	Dethiobiotin	C10H17N2O3	-1	Cytosol	KEGG - C01909_x000D_ Neutral MF = C10H18N2O3_x000D_ SMP_x000D_ CHS_x000D_ Checked N-groups JLR	None	C01909
dopa	Dopamine	C8H12NO2	1	Extra-organism	KEGG - C03758_x000D_ SAB	51-61-6	C03758
imp	IMP	C10H11N4O8P	-2	Periplasm	KEGG - C00130_x000D_ Neutral MF = C10H13N4O8P_x000D_ SMP_x000D_ CHS_x000D_ Checked N-groups JLR	131-99-7	C00130
hmgth	hydroxymethylglutathione	C11H18N3O7S	-1	Cytosol	AMF	None	C14180
cobalt2	Co2+	Co	2	Periplasm	KEGG - C00175	7440-48-4	C00175
fe3dhbzs	ferric 2,3-dihydroxybenzoylserine	C10H10NO6Fe	2	Extra-organism	AMF	None	None
cys-D	D-Cysteine	C3H7NO2S	0	Cytosol	KEGG - C00793_x000D_ JLR_x000D_ Changed according to Genomatica JLR	921-01-7	C00793
murein4px4p	two disacharide linked murein units, tetrapeptide corsslinked tetrapeptide (A2pm->D-ala) (middle of chain)	C74H112N14O39	-4	Periplasm	AMF_x000D_ PMID: 9751644 has a good figure	None	None
murein3px4p	two disacharide linked murein units, tripeptide crosslinked tetrapeptide (A2pm->D-ala) (middle of chain)	C71H107N13O38	-4	Periplasm	AMF_x000D_ PMID: 9751644 has a good figure	None	None
dsbcrd	protein disulfide isomerase II (reduced)	XH2	0	Periplasm	AMF	None	None
pg181	Phosphatidylglycerol (dioctadec-11-enoyl, n-C18:1)	C42H78O10P1	-1	Periplasm	KEGG - C00344_x000D_ AMF	None	C00344
e4p	D-Erythrose 4-phosphate	C4H7O7P	-2	Cytosol	KEGG - C00279_x000D_ Neutral MF = C4H9O7P_x000D_ SMP_x000D_ CHS	585-18-2	C00279
glyc	Glycerol	C3H8O3	0	Cytosol	KEGG - C00116_x000D_ Neutral Compound_x000D_ SMP_x000D_ CHS	56-81-5	C00116
26dap-M	meso-2,6-Diaminoheptanedioate	C7H14N2O4	0	Cytosol	KEGG - C00680_x000D_ Neutral MF = C7H14N2O4_x000D_ SMP_x000D_ CHS_x000D_ Changed according to Genomatica JLR	None	C00680
dcdp	dCDP	C9H12N3O10P2	-3	Cytosol	KEGG - C00705_x000D_ Neutral MF = C9H15N3O10P2_x000D_ SMP_x000D_ CHS	None	C00705
nicrnt	Nicotinate D-ribonucleotide	C11H12NO9P	-2	Cytosol	KEGG - C01185_x000D_ Neutral MF = C11H15NO9P_x000D_ SMP_x000D_ Checked N-groups JLR	None	C01185
glx	Glyoxylate	C2H1O3	-1	Cytosol	KEGG - C00048_x000D_ Neutral MF = C2H2O3_x000D_ SMP_x000D_ CHS	298-12-4	C00048
lgt-S	(R)-S-Lactoylglutathione	C13H20N3O8S	-1	Cytosol	KEGG - C03451_x000D_ Neutral MF = C13H21N3O8S_x000D_ SMP_x000D_ CHS_x000D_ Changed according to Genomatica JLR	59-85-8	C03451
cit	Citrate	C6H5O7	-3	Extra-organism	KEGG - C00158_x000D_ Neutral MF = C6H8O7_x000D_ SMP_x000D_ CHS	77-92-9	C00158
fc1p	L-Fuculose 1-phosphate	C6H11O8P	-2	Cytosol	KEGG - C01099_x000D_ Neutral MF = C6H13O8P_x000D_ SMP_x000D_ NOTE Kegg Picture is incorrect, C=O should be on C2 not C1 (should be five member ring) JLR	None	C01099
pppg9	Protoporphyrinogen IX	C34H38N4O4	-2	Cytosol	KEGG - C01079_x000D_ Neutral MF = C34H40N4O4_x000D_ SMP_x000D_ Checked N-groups JLR	None	C01079
tyrtrna	L-Tyrosyl-tRNA(Tyr)	C9H10NO2R	1	Cytosol	KEGG - C02839_x000D_ SMP_x000D_ adjusted for Genomatica's change to aa - NCD_x000D_	None	C02839
2dh3dgal6p	2-Dehydro-3-deoxy-D-galactonate 6-phosphate	C6H8O9P	-3	Cytosol	KEGG - C01286_x000D_ Neutral-C6H11O9P_x000D_ JLR	None	C01286
g3pc	sn-Glycero-3-phosphocholine	C8H20NO6P	0	Cytosol	KEGG - C00670_x000D_ Normally has a + charge (C8H21NO6P)_x000D_ JLR	None	C00670
selnp	Selenophosphate	H2O3PSe	-1	Cytosol	KEGG - C05172_x000D_ Neutral H3O3PSe_x000D_ JLR	None	C05172
gmhep17bp	D-Glycero-D-manno-heptose 1,7-bisphosphate	C7H12O13P2	-4	Cytosol	Kegg C11472_x000D_ Neutral- C7H16O13P2_x000D_ JLR	None	C11472
ddca	Dodecanoate (n-C12:0)	C12H23O2	-1	Extra-organism	KEGG - C02679_x000D_ Neutral MF = C12H24O2_x000D_ SMP_x000D_ saturated fatty acid, 12 carbons_x000D_ changed compound class from peptides to fatty acid - NCD	143-07-7	C02679
octeACP	cis-octadec-11-enoyl-[acyl-carrier protein] (n-C18:1)	C29H53N2O8PRS	-1	Cytosol	tv_x000D_ JLR changed to fix ACP(used to be just R, now C11H20N2O7PRS)_x000D_ AMF	None	None
3hppnl	3-Hydroxypropanal	C3H6O2	0	Cytosol	KEGG - C00969	2134-29-4	C00969
cobalt2	Co2+	Co	2	Extra-organism	KEGG - C00175	7440-48-4	C00175
co2dam	Cob(II)yrinate a,c diamide	C45H56CoN6O12	-4	Cytosol	KEGG - C06504_x000D_ (Charge based on a Cobalt 2+ oxidation state-RM-SMP-12/3/2002)_x000D_ Changed by AMF 8-16-04	7625-23-2	C06504
adcobhex	adenosyl-cobyric acid	C55H76CoN15O11	0	Cytosol	KEGG - C06507_x000D_ Neutral formula:C55H80CoN15O11-RM-Net charge is 0 due to one carboxylic group and +1 charge at the Cobalt center (SMP)]_x000D_ _x000D_ AMF 8-16-04	None	C06507
csn	Cytosine	C4H5N3O	0	Periplasm	KEGG - C00380_x000D_ Neutral Compound_x000D_ SMP_x000D_ CHS	71-30-7	C00380
lac-L	L-Lactate	C3H5O3	-1	Periplasm	KEGG - C00186_x000D_ Neutral MF = C3H6O3_x000D_ SMP_x000D_ CHS	79-33-4	C00186
so4	Sulfate	O4S	-2	Periplasm	KEGG - C00059_x000D_ Neutral MF = H2O4S (sulfuric acid)_x000D_ SMP_x000D_ CHS	7664-93-9	C00059
fecrm-un	Ferrichrome minus Fe(III)	C27H42N9O12	-3	Cytosol	CHEMID (015630645)	None	None
tym	Tyramine	C8H12NO	1	Periplasm	KEGG - C00483_x000D_ AMF	51-67-2	C00483
4hoxpacd	4-Hydroxyphenylacetaldehyde	C8H8O2	0	Extra-organism	KEGG - C03765_x000D_ SAB	60-11-7	C03765
pgp180	Phosphatidylglycerophosphate (dioctadecanoyl, n-C18:0)	C42H81O13P2	-3	Cytosol	KEGG - C03892_x000D_ AMF	None	C03892
pe180	phosphatidylethanolamine (dioctadecanoyl, n-C18:0)	C41H82N1O8P1	0	Periplasm	KEGG - C00350_x000D_ AMF	None	C00350
clpn140	cardiolipin (tetratetradecanoyl, n-C14:0)	C65H124O17P2	-2	Periplasm	KEGG - C05980_x000D_ AMF	None	C05980
12dgr140	1,2-Diacyl-sn-glycerol (ditetradecanoyl, n-C14:0)	C31H60O5	0	Periplasm	KEGG - C00641_x000D_ AMF	None	C00641
tdecoa	Tetradecenoyl-CoA (n-C14:1CoA)	C35H56N7O17P3S	-4	Cytosol	NCD	None	c06737
1agpg180	1-Acyl-sn-glycero-3-phosphoglycerol (n-C18:0)	C24H48O9P1	-1	Periplasm	AMF	None	C18126
g3p	Glyceraldehyde 3-phosphate	C3H5O6P	-2	Cytosol	KEGG - C00661_x000D_ Neutral MF = C3H7O6P_x000D_ SMP_x000D_ CHS_x000D_ JLR (deleted duplicate entry, Dglyad3p. g3p should be KEGG- C00118)	142-10-9	C00118
co2	CO2	CO2	0	Cytosol	KEGG - C00011_x000D_ Neutral Compound_x000D_ SMP_x000D_ CHS	124-38-9	C00011
6pgl	6-phospho-D-glucono-1,5-lactone	C6H9O9P	-2	Cytosol	KEGG - C01236_x000D_ Neutral MF = C6H11O9P_x000D_ SMP_x000D_ CHS	None	C01236
thymd	Thymidine	C10H14N2O5	0	Cytosol	KEGG - C00214_x000D_ Neutral Compound_x000D_ SMP_x000D_ CHS_x000D_ Checked N-groups JLR	50-89-5	C00214
db4p	3,4-dihydroxy-2-butanone 4-phosphate	C4H7O6P	-2	Cytosol	No KEGG Entry_x000D_ Neutral MF = C4H9O6P_x000D_ SMP	None	C15556
adprib	ADPribose	C15H21N5O14P2	-2	Cytosol	KEGG - C00301_x000D_ Neutral MF = C15H23N5O14P2_x000D_ SMP_x000D_ CHS_x000D_ checked N groups - NCD	None	C00301
23dhb	2,3-Dihydroxybenzoate	C7H5O4	-1	Cytosol	KEGG - C00196_x000D_ Neutral MF = C7H6O4_x000D_ SMP_x000D_ CHS	303-38-8	C00196
etoh	Ethanol	C2H6O	0	Extra-organism	KEGG - C00469_x000D_ Neutral Compound_x000D_ SMP_x000D_ CHS	64-17-5	C00469
dhcinnm	2,3-dihydroxicinnamic acid	C9H7O4	-1	Cytosol	No Kegg entry see figure 1 PMID: 9603882_x000D_ Neutral-C9H8O4_x000D_ JLR	None	C12623
lipa	KDO(2)-lipid (A)	C110H196N2O39P2	-6	Cytosol	KEGG - C06026 _x000D_ NH page 1043_x000D_ JLR	None	C06026
3hmrsACP	(R)-3-Hydroxytetradecanoyl-[acyl-carrier protein]	C25H47N2O9PRS	-1	Cytosol	Based on NH page 1040 and 615_x000D_ JLR_x000D_ JLR changed to fix ACP(used to be just R, now C11H20N2O7PRS)	None	C04688
ppa	Propionate (n-C3:0)	C3H5O2	-1	Extra-organism	KEGG - C00163_x000D_ Neutral MF = C3H6O2_x000D_ SMP_x000D_ NCD	79-09-4	C00163
glyclt	Glycolate	C2H3O3	-1	Periplasm	KEGG - C00160_x000D_ Neutral MF = C2H4O3_x000D_ SMP_x000D_ CHS	79-14-1	C00160
mnl	D-Mannitol	C6H14O6	0	Periplasm	KEGG - C00392_x000D_ SMP	69-65-8	C00392
cgly	Cys-Gly	C5H10N2O3S	0	Extra-organism	KEGG - C01419 _x000D_ NCD_x000D_ changed to protonated form - NCD	19246-18-5	C01419
g3pi	sn-Glycero-3-phospho-1-inositol	C9H18O11P	-1	Extra-organism	KEGG - C01225_x000D_ Neutral-C9H19O11P_x000D_ JLR	None	C01225
sarcs	Sarcosine	C3H7NO2	0	Cytosol	KEGG - C00213_x000D_ SAB	107-97-1	C00213
udpg	UDPglucose	C15H22N2O17P2	-2	Extra-organism	KEGG - C00029_x000D_ Neutral MF = C15H24N2O17P2_x000D_ SMP_x000D_ CHS	None	C00029
so2	sulfur dioxide	O2S	0	Periplasm	AMF	None	C09306
skm	Shikimate	C7H9O5	-1	Extra-organism	KEGG - C00493_x000D_ Neutral MF = C7H10O5_x000D_ SMP_x000D_ CHS_x000D_	138-59-0	C00493
3ocddec5eACP	3-oxo-cis-dodec-5-enoyl-[acyl-carrier protein]	C23H39N2O9PRS	-1	Cytosol	AMF	None	None
pg161	Phosphatidylglycerol (dihexadec-9-enoyl, n-C16:1)	C38H70O10P1	-1	Cytosol	KEGG - C00344_x000D_ AMF	None	C00344
12dgr180	1,2-Diacyl-sn-glycerol (dioctadecanoyl, n-C18:0)	C39H76O5	0	Cytosol	KEGG - C00641_x000D_ AMF	None	C00641
cpg180	cyclopropane phosphatidylglycerol (dioctadec-11,12-cyclo-anoyl, n-C18:0 cyclo)	C44H82O10P1	-1	Cytosol	AMF	None	None
2agpg161	2-Acyl-sn-glycero-3-phosphoglycerol (n-C16:1)	C22H42O9P1	-1	Periplasm	AMF	None	None
1agpe181	1-Acyl-sn-glycero-3-phosphoethanolamine (n-C18:1)	C23H46NO7P1	0	Periplasm	KEGG - C04438_x000D_ AMF	None	C04438
sertrna(sec)	L-Seryl-tRNA(Sec)	C3H6NO2R	1	Cytosol	needed to generate selenocysteyl tRNA_x000D_ AMF_x000D_	None	C06481
5dglcn	5-Dehydro-D-gluconate	C6H9O7	-1	Extra-organism	KEGG - C01062_x000D_ Neutral-C6H10O7_x000D_ JLR	None	C01062
malon	Malonate	C3H2O4	-2	Cytosol	KEGG - C00383	141-82-2	C00383
s7p	Sedoheptulose 7-phosphate	C7H13O10P	-2	Cytosol	KEGG - C00281_x000D_ Neutral MF = C7H15O10P_x000D_ SMP_x000D_ CHS	None	C05382
accoa	Acetyl-CoA	C23H34N7O17P3S	-4	Cytosol	KEGG - C00024_x000D_ Neutral MF = C23H38N7O17P3S_x000D_ SMP_x000D_ CHS	72-89-9	C00024
rib-D	D-Ribose	C5H10O5	0	Cytosol	KEGG - C00121_x000D_ Neutral Compound_x000D_ SMP_x000D_ CHS	50-69-1	C00121
23dhmb	(R)-2,3-Dihydroxy-3-methylbutanoate	C5H9O4	-1	Cytosol	KEGG - C04272 (C04039 Deleted)_x000D_ Neutral MF = C5H10O4_x000D_ SMP_x000D_ CHS	None	C04272
chor	chorismate	C10H8O6	-2	Cytosol	KEGG - C00251_x000D_ Neutral MF = C10H10O6_x000D_ SMP_x000D_ CHS	55508-12-8	C00251
cyst-L	L-Cystathionine	C7H14N2O4S	0	Cytosol	KEGG - C02291_x000D_ Neutral MF = C7H14N2O4S_x000D_ SMP_x000D_ CHS_x000D_ Changed according to Genomatica JLR_x000D_	56-88-2	C02291
dhf	7,8-Dihydrofolate	C19H19N7O6	-2	Cytosol	KEGG - C00415_x000D_ Neutral MF = C19H21N7O6_x000D_ SMP_x000D_ CHS_x000D_ Checked N-groups, added +1 charge and proton based on ACD software, NCD, JLR_x000D_ Pipeline Pilot indicates this N is not charged JLR	4033-27-6	C00415
pheme	Protoheme	C34H30FeN4O4	-2	Cytosol	KEGG - C00032_x000D_ Neutral MF = C34H32FeN4O4_x000D_ Note that chemfinder has the incorrect formula_x000D_ SMP_x000D_ CHS_x000D_ Checked N-groups, JLR	14875-96-8	C00032
trnaser	tRNA(Ser)	R	0	Cytosol	KEGG - C01650_x000D_ SMP	None	C01650
sucr	Sucrose	C12H22O11	0	Extra-organism	KEGG - C00089	57-50-1	C00089
mqn8	Menaquinone 8	C51H72O2	0	Cytosol	KEGG - C00828_x000D_ General Formula = C16H16O2(C5H8)n; n = 7 for mqn8; See also mq_x000D_ SMP_x000D_ CHS	84-81-1	C00828
ckdo	CMP-3-deoxy-D-manno-octulosonate	C17H24N3O15P	-2	Cytosol	JLR-_x000D_ like KEGG C04121 except ring structure (see NH page 1044)_x000D_	None	None
copre8	cobalt-precorrin 8	C45H52N4O14Co	-6	Cytosol	AMF 8-16-04	None	C11545
cys-L	L-Cysteine	C3H7NO2S	0	Periplasm	KEGG - C00097_x000D_ Neutral MF = C3H7NO2S_x000D_ SMP_x000D_ CHS_x000D_ Changed according to Genomatica JLR	52-90-4	C00097
fecrm	Ferrichrome	C27H42FeN9O12	0	Cytosol	KEGG - C06228_x000D_ AMF_x000D_ CHEMID (015630645)	None	C06228
arbtn-fe3	Aerobactin	C22H33FeN4O13	0	Cytosol	KEGG - C05554_x000D_ AMF_x000D_ _x000D_ is a siderophore - Fe-scavenging molecule. requires secretion and re-uptake pathways	26198-65-2	None
fe3hox	Fe(III)hydroxamate	C9H18O6N3Fe	0	Periplasm	KEGG - C06227_x000D_ _x000D_ formula corrected, 3/24/05 MKA_x000D_ contains "R" groups - replaced with ethyl groups_x000D_	None	C06227
akg	2-Oxoglutarate	C5H4O5	-2	Periplasm	KEGG - C00026_x000D_ Neutral MF = C5H6O5_x000D_ SMP_x000D_ CHS	328-50-7	C00026
for	Formate	CH1O2	-1	Periplasm	KEGG - C00058_x000D_ Neutral MF = CH2O2_x000D_ SMP_x000D_ CHS	64-18-6	C00058
mal-D	D-Malate	C4H4O5	-2	Cytosol	KEGG - C00497_x000D_ Neutral MF = C4H6O5_x000D_ SMP_x000D_ CHS	636-61-3	C00497
xtp	XTP	C10H11N4O15P3	-4	Cytosol	KEGG - C00700_x000D_ IT	None	C00700
colipa	core oligosaccharide lipid A	C176H303N2O100P4	-11	Periplasm	AMF	None	None
sulfac	sulfoacetate	C2H2O5S	-2	Periplasm	AMF	None	C14179
no	Nitric oxide	NO	0	Periplasm	KEGG - C00533_x000D_ SMP_x000D_ CHS	10102-43-9	C00533
aso3	arsenite	AsO3	-3	Periplasm	KEGG - C06697_x000D_ AMF	None	C06697
[truncated: 1,498 more rows]

## Sheet: Homolgy Info
	gene	KP12771_PID	KP12772_PID	KP12773_PID	KP12777_PID	KP12778_PID	KP12779_PID	KP12781_PID	KP12782_PID	KP12783_PID	KP12796_PID	KP5649_PID	KP6973_PID	KP6974_PID	KP7362_PID	KP9721_PID	KP9722_PID	KP9723_PID	KP9724_PID	HM	SF	SK	SP
[truncated: 4,776 more rows]

[truncated: 2 more sheets: Multi-Strain Reaction Presence, DETECT v2 Curation]
